# Supplementary material for: Rational design of a SOCS1-edited tumor-infiltrating lymphocyte therapy using CRISPR/Cas9 screens
Source: J Clin Invest. 2023 Dec 15;133(24):e163096. doi: 10.1172/JCI163096 (PMC10721144; doi:10.1172/JCI163096)
Supplement: Supplemental table 1 [file jci-133-163096-s129.xlsx]

## Sheet: TIL5746_counts
Symbol	guide_seq	input_count	endpoint_count
A1BG	CAACTACAGCTGCGTCTACG	501	370
A1BG	CCTGCCGGACTCCGGCTCCG	492	696
A1BG	GTCATGCAGCCGGTAGCGGC	361	254
A1BG	GTGGACTTCCAGCTACGGCG	581	666
A1BG	TCAATGGTCACAGTAGCGCT	482	323
A1BG	TAGTTGCCAGGCTGATGGAC	422	1023
A1BG	GTGTGCCGAGGTGTGCTGCG	352	375
A1BG	ACTGGCGCCATCGAGAGCCA	397	205
A1BG	TGGACAAGCCCGAGCGGCAG	349	231
A1BG	GGAAGTCTGGAGTCTCCAGG	548	419
A2M	GGATATGTACAGCTTCCTAG	1422	1471
A2M	TTGCAGATAATGGCAAAGGG	1226	1220
A2M	ACTGTCTGAGTATGGCCACA	1431	1273
A2M	AAGCCTGTGAATCTTCACCG	1707	1877
A2M	TTACTCATATAGGATCCCAA	1095	1317
A2M	AAACTCACCAACTCATTCAG	1813	1684
A2M	ACAAATCAATCTACAAACCA	1277	919
A2M	GTTTCCCCTGACAGACTCCA	1024	1314
A2M	AGTGGTCTCAGTGTGGAGCA	950	1008
A2M	TCTCATTCCCAGGCAGTATA	1163	944
AAMP	CAGGCTGCAGGTATATACCA	726	571
AAMP	GGAGAGTGAGTCCAACTCGG	628	327
AAMP	AGGTCCACTCACCTTGCCGG	707	548
AAMP	TCCACTCACCTTGCCGGTGG	590	746
AAMP	AGCCCTATCCATGTACTGAA	547	340
AAMP	CCTCTTGAAAGTGTGGCAGG	393	509
AAMP	TGGCCACTAGAGTGGAGTCA	512	520
AAMP	CGTATGGCGGCTCAGCGATG	500	818
AAMP	GGACCCCAAGACCAATACCT	756	570
AAMP	CCTACCTGAGTGCAATGCAA	547	334
AAMP	TGATGAAGAGATTATCGAGG	544	480
AAMP	GGAGTCCGAATCGGAAAGCG	570	149
AARS	ATCGCTGACCTTGGAGAGGT	606	562
AARS	CCATTGCCAAGGGTATCCGG	651	737
AARS	CTACGGTGACCTGAAAGTGG	532	562
AARS	TGACACCTATGGGTTTCCAG	796	704
AARS	GGGCGTATCGGACAGCTCGG	485	378
AARS	CCACAGTGATGGTCCGAGCG	647	804
AARS	CCACAGTGATGGTCCGAGCA	642	502
AARS	GTAGGCCATGTCAATCCCAT	924	293
AARS	TTATGTTACTTACTTTGGCG	453	494
AARS	TGGGGGCAAACATAATGACC	520	380
AARSD1	TAAGATTCTGGGCACTGAGA	593	562
AARSD1	GTCACTGAGATTGCTCACAT	806	624
AARSD1	CATTCGGGTTGTTAACATCG	596	419
AARSD1	TACTTGCTCTGCAGTCATAG	557	316
AARSD1	GTACTTCTGACAGGGAGTTA	554	292
AARSD1	AATGATCAGCCTGTTCCCCA	563	289
AARSD1	GTACCTGTCCCCCGCCCTCA	551	636
AARSD1	AGTGCTGAGCGGTTTCCAAG	495	334
AARSD1	ACAGCAGGAGACCACGGTGG	661	979
AARSD1	GCGTGACAGTTATGCCCGAG	481	345
AATK	AAGTAGGCAGAGTCTCGGTA	435	364
AATK	GCCTTCTTCGAGGACCCACT	447	355
AATK	GCACGTCGTCGCCGTCCGCG	284	297
AATK	GCTGGCTGCAGCCCGAGCAG	382	496
AATK	GAAGATTGGTGACTATGGCC	554	607
AATK	CTACCTGCGGAGCTGCCGGG	456	425
AATK	CAGCAGGTAGGGCGTCACCT	462	386
AATK	GGAGCAGATGCAGTTCCTGG	479	334
AATK	GTACCTTCCCGAACCAGCCA	578	374
AATK	CCAGGACAGCTCGCTGAGCG	514	553
ABCA1	AAGAGGTCCATGATGGTCTG	687	667
ABCA1	CAACCTGTTTGAGAGTCCTG	737	604
ABCA1	GCTGGCCTGGATTTACTCAG	562	408
ABCA1	TGTCAAGTACAAGATCCGAA	435	512
ABCA1	GACCATATCTCGCTTCATGG	667	618
ABCA1	CCATGATCTGGAAGGCATGT	551	473
ABCA1	GAACACAGCCAGTTCCTGGA	562	614
ABCA1	AGGATCTTCCCAACGAGCAG	775	641
ABCA1	TGGACAATGAAACCTTCTCT	738	450
ABCA1	CCAGAAAGACACCAGCATGA	596	633
ABCA5	GGAATTGCTTGATAGACAAA	410	307
ABCA5	ATCAAGCAATTCCTAAACAG	605	602
ABCA5	ATACAATATGTCGAGAACAG	296	26
ABCA5	GATCAAGATAGACAGCCAAG	605	545
ABCA5	GAAATAGATACCTTTCCCCG	708	878
ABCA5	TTGTAAAACTGTGAAACCTG	532	698
ABCA5	TGGCTGTTCAAAATCATGTG	562	323
ABCA5	GCCGAGCAACTTTGTAGGTG	437	355
ABCA5	TATAAGCTCACAATACCATC	554	482
ABCA5	CTGCTTGTAATATTAGTCAC	575	632
ABCA5	GAAAGAGTAAACTTGTCCAT	620	453
ABCA5	CATGTCCACTGCAATTAGGG	673	410
ABCB1	GAGTTTATGTGCCACCAAGT	528	374
ABCB1	CCTGGTAGTCAATGCTCCAG	629	634
ABCB1	ACGATGAGCTATCACAATGG	551	689
ABCB1	TGGCCGTGAAAATGTCACCA	516	787
ABCB1	ATATTCCCCTGAGAGGACCA	535	256
ABCB1	GCTGCTGTCTGGGCAAAGGT	353	597
ABCB1	ACTGATGGCCAAAATCACAA	311	287
ABCB1	GATGTCTCCAAGATTAATGA	451	502
ABCB1	AGGGTTCTTCATGAATCTGG	471	440
ABCB1	TTTGGCTGCCATCATCCATG	535	378
ABCC1	TATCTCTCCCGACATGACCG	532	300
ABCC1	TTACCCTGTGATCCACCAGA	465	582
ABCC1	ATAACACCTTAAACAGAGAG	631	937
ABCC1	ACGAAGGCCCCAGACTGGCA	662	479
ABCC1	GAAGTACTGGTGCAGCACGA	401	313
ABCC1	ATAGACAGCCCCAATGACAG	731	617
ABCC1	TCTGAGCGTCCACAGACATG	734	595
ABCC1	ACCATGGGGAGAATGTTCAG	816	348
ABCC1	GGGAAGCAACTGCAGAGGTA	563	468
ABCC1	GAAGCCACGTAGAACCTCTG	875	678
ABCC4	TCCGCATCTACTGCACTGAG	726	575
ABCC4	ACTGTTAAGTGCCGTGCTCG	559	543
ABCC4	AATGGCTGAGGGGAAGAAGA	402	409
ABCC4	GCGTCACTGCCACGAACACG	615	600
ABCC4	ACTGCCGAGGAGCACGTAGG	489	439
ABCC4	AGTGACTGCCCTACTCTGGA	542	1042
ABCC4	AGTGTTCTTACACTTCCTGT	742	849
ABCC4	GTCTTAGTAACATGGCCATG	596	490
ABCC4	CCGATAAATCATATGGCACA	472	674
ABCC4	CACAGCGTACGCCTATGCCA	568	739
ABCC4	AGAAGAACACGCGTGAGCAG	529	798
ABCC4	GATGCTGCCCGTGTACCAGG	687	702
ABCD1	GGTGAGCCGCACCTTCCTGT	831	666
ABCD1	GCTGCCAGCCAAAAGCCCGC	639	682
ABCD1	GGTAGGCGTGGGCCACCAGA	567	302
ABCD1	TACCGGGTCAGCAACATGGA	488	361
ABCD1	CCCTGACCAGTCTCTGACGG	746	558
ABCD1	GACCAAGCCACTCCTGGACG	876	1600
ABCD1	TGGCCGTGAGGAACACCACG	528	972
ABCD1	GCGTGTGGTGGCCAACTCGG	548	641
ABCD1	AAGGATGAGGTTGATCTGCG	638	702
ABCD1	AGCCAGTGGCAGTGATGATG	726	714
ABCD3	GGCCTTCAGCAAGTACTTGA	505	254
ABCD3	TGCTCTGCCTGCTCCACAAG	806	424
ABCD3	CTTCTTACCCGTGCAGGCCG	478	373
ABCD3	GGAGCGAGCTGTGGTGGACA	268	402
ABCD3	CATACAGATTCTGAAAATCA	489	353
ABCD3	AAAATGGGACACTAATTGAA	388	202
ABCD3	GTGGTATCATTGGTCGTAGC	257	452
ABCD3	AATTAAACTTACAAGAGGCA	514	388
ABCD3	ACTGAAGATACTCCTCATAG	718	521
ABCD3	ATAGGGCCCAGCGAGCATGA	489	387
ABCG1	AGAGATGACGGAGCCCAAGT	887	723
ABCG1	CAACATGGAGGCCACTGAGA	551	651
ABCG1	AGAAGCGCTGGGCTTCCGTG	622	736
ABCG1	CTACCTTTCTTCCTCCACCA	621	668
ABCG1	GGATACAAGACCCTCCTGAA	560	502
ABCG1	GGCCATTATGGGTCCTTCCG	701	753
ABCG1	AGCCAGGATGTTCATCAGCG	839	610
ABCG1	CGGACCGGGAGCCTGTCAGG	523	494
ABCG1	ATGAAAGGGCTCGCTCAAGG	776	1200
ABCG1	GTTCTGATCACCGTACTCGC	504	946
ABCG2	ACCTGAGCTATAGAGGCCTG	526	361
ABCG2	TGTCCAAGAAGAAGTCTGCA	409	359
ABCG2	AACTTGAAGATGGAATATCG	525	552
ABCG2	GTTGGAACTCAGTTTATCCG	526	401
ABCG2	GGATAAAGTGGCAGACTCCA	465	304
ABCG2	CTTAAGGATGATGTTGTGAT	406	591
ABCG2	GCTGCAAGGAAAGATCCAAG	466	454
ABCG2	GAAGATTTGCCTCCACCTGT	469	375
ABCG2	GGTCATTGGAAGCTGTCGCG	384	338
ABCG2	AAACCCAGCTAGGTCAGACG	508	455
ABHD12	ACCAGATTTGTCGCCACGCT	1013	891
ABHD12	GACAACCCCGTGTACATCTG	775	867
ABHD12	GTGGGAACGCCATCTGAGCG	541	286
ABHD12	GGTGACCACATGGTAACCAA	559	284
ABHD12	TTACAGGTGCTGAGTTCCCT	759	724
ABHD12	TCACCTTGTAAAGCTCCACG	870	941
ABHD12	CTGTACCTGCATGGGAACGC	627	863
ABHD12	TAACTACTACCTGCAGCCAG	971	975
ABHD12	AGGGCGTGTGGTTGCGCCTG	797	879
ABHD12	GCAGTCGGCGTCCAGCGCCG	586	513
ABHD13	TTAATATTCATATCAATAGC	302	142
ABHD13	TGTGGAATGCCAGTGGGCAT	491	412
ABHD13	TAAATTATAGTTGGGGAATA	495	548
ABHD13	GCCAAATGCATTACTTATGT	549	412
ABHD13	CGAGGATATGGAAAAAGTGA	367	417
ABHD13	AATAGCCACTGCTCCACCCA	644	489
ABHD13	TAGGATTTCAGCCATTATGG	706	597
ABHD13	CATAAAGGAAGGTAACGCAT	680	853
ABHD13	AGTCCAGAGATGAAAAGTGA	540	385
ABHD13	TAATCTCTTAGTCCGAGATG	441	841
ABHD14B	ACACAAGGGTACCTTCACAC	577	448
ABHD14B	GCTCCCGGGCTTTGTGCCAG	620	772
ABHD14B	GTGATCAGTCCATCACTGAG	678	652
ABHD14B	GGCCCCTGGCAGCTTCCTGG	581	507
ABHD14B	GCAGGTCAATGGCCACAGCC	658	671
ABHD14B	CCAGCCTGTGCAGTGTACCC	636	503
ABHD14B	CAGGTTCTGCCAGGTCTCGG	407	283
ABHD14B	TTCTCTGTACTGCTGCTGCA	584	879
ABHD14B	CCAGGCCCTCTTCTTCCGAG	608	678
ABHD14B	GCAAGCGTGGAGCAGCGCGA	486	619
ABHD18	CAGAAAGATGATTGGAAATC	528	380
ABHD18	AGGCACATAGTGAGCCATGG	801	676
ABHD18	ATCAGGCACATAGTGAGCCA	577	484
ABHD18	CTAACAATAAAGAAGCCATT	607	809
ABHD18	AAATGGCTGCAGGAAACCCA	488	354
ABHD18	GAGCTCCTCCCATCACAAAA	368	410
ABHD18	TCTCTTGCACTGGCTAGAGA	357	341
ABHD18	ATATTCCAGTCATTCCTAAA	530	794
ABHD18	AGGCCAGTTGGATACCGCTA	381	701
ABHD18	GCTGTGGACCAAGACAGGCA	411	403
ABHD18	GAGTAAATCAATTAATTGGA	459	396
ABHD18	ATTCACATGCTTGAATACTG	534	633
ABHD18	ACACTTTCAACCAACAAAAG	607	436
ABHD18	TAATGAGGCTTGGATCAACT	438	615
ABHD5	TATGGCGGCGGAGGAGGAGG	307	59
ABHD5	TTTGGTGCTCTAGGTCAGGA	423	327
ABHD5	CAAGACCTCCTCCAAAACCA	313	282
ABHD5	TTGGACGAAGTAGTAGACCC	308	162
ABHD5	TTGTGGAATCCATTGAAGAG	398	200
ABHD5	TTGGTCTGTCTTGATCAGCA	392	500
ABHD5	GGGAGTCAATGCTGCTCCCA	340	366
ABHD5	CAAAGGGTCCTGCAATCCTT	555	372
ABHD5	AATGTGCAGACTCCAAGGTG	389	370
ABHD5	TGGTCGTAAGGACTGGATGC	426	434
ABI3	GTAGTCAGCGACCCGCAGCA	398	266
ABI3	CCGTGTAAGCACGCTGGGCC	377	346
ABI3	GCAGATGGTGAACATGCATA	363	278
ABI3	CTAAGGTGCCGATCTCCCTT	494	710
ABI3	TCTCTGGGGCGATGACCTTC	471	308
ABI3	TCCAGGCAGCCAAAGTTGAG	572	1166
ABI3	TTCTTGACAGCTGCGTGCTG	534	238
ABI3	CCTGCCTCATACTTGGAGAA	274	146
ABI3	TGTCCTTCTGGCTGGTGTAT	457	454
ABI3	AATGAGCTCTCCTTCTCTGA	415	374
ABL1	GCGGCTTCACTCAGACCCTG	617	664
ABL1	ACAGTGCAACGAAAAGGTTG	761	736
ABL1	TGTGATTATAGCCTAAGACC	602	772
ABL1	AGAAACACTCCTGGTACCAT	921	917
ABL1	GCTGCTCAGCAGATACTCAG	688	828
ABL1	GAGCGTGGTGATGAGCCCGT	616	655
ABL1	GAAGAAATACAGCCTGACGG	698	742
ABL1	GCTAGAGAAGGACTACCGCA	541	647
ABL1	GCAAGGTACTCACAGCCCCA	693	619
ABL1	GGGCCGAGACATCAGCAACG	638	623
ABL2	TATCGAATGGAACAGCCTGA	447	499
ABL2	CCTAGTGGGAGAAAACCATG	589	534
ABL2	TTTCTAGGAAGATACCATGG	558	567
ABL2	TGTACACCATCACTCCACAG	605	517
ABL2	TCCCTCGTACCTGAGCGAGA	508	732
ABL2	GTTCGCTCTAAGAATGGGCA	394	313
ABL2	GTCCTTGGTTACAACCAGAA	461	418
ABL2	ACTCAGCATCACTAAAGGTG	727	1214
ABL2	GGTTCAACATCACAACCATA	480	306
ABL2	CTGCTGCCCCGGATCCCGCG	587	415
ABR	CTTGAGCGCCTGGATGTCCG	553	511
ABR	CTTCGGTGTGAAGATCAGCG	557	563
ABR	GGACGTGATTGAGATGAACG	372	121
ABR	GCAGCTGGACCCACAAACCG	648	583
ABR	CTCTGACCTCTCGTAGTCCG	770	281
ABR	GATCCACAATCGGAATGGAA	470	536
ABR	CCTGCAGCAGCGGGTAGTCG	610	1152
ABR	GGACATCTATGAGATCCACA	490	438
ABR	ATCTGCTGGATGGTGAGCAC	695	405
ABR	CCAGCCCATGAAACCCCTGA	496	507
ABR	AGAGATCTACATTAACCAGC	692	563
ABR	GTTAATGTAGATCTCTTCGC	420	693
ABTB1	GTTCGCCAGCTGCAGGAAGG	577	509
ABTB1	CCAACATGCTGGACACCAAA	569	533
ABTB1	CCCTGAAGGGACATACCAGT	708	1174
ABTB1	CTGCCCACAGATCAACCCCG	733	803
ABTB1	CCAGGGGGTCACCTGTGTAC	600	531
ABTB1	CCCACTGCCCCCAGGCCGCC	684	958
ABTB1	GCTCTACGCCAATGTCCAGG	745	648
ABTB1	AAGTTGTTCTTCCCCTGTAG	713	355
ABTB1	CCCTGACATCTGCTTCCGAG	704	1128
ABTB1	GCACAGGCACCTTGTGGCAG	590	514
ABTB1	AGGAGGGCACAGGCACCTTG	767	946
ABTB1	TCGGAAGTGGTCATCCAGCA	582	616
ABTB1	GTCGGGTGAGATGCCATGCA	454	317
ABTB1	CATGTACAGCGACCACACTG	729	487
ABTB1	GCACATCATAGGCTGCCTCG	705	652
AC129492.1	CGTCTGCTTCGCGGTCTGGG	469	276
AC129492.1	GAGCGGTTGAGTCGGGAGCT	424	405
AC129492.1	CCAGATCCCGCAGCACCTCG	482	426
AC129492.1	GTGGGTGTGGGTGCAGGCGC	261	334
AC129492.1	CAACTCAAGATCCGTCTGAG	394	280
AC129492.1	GCAGGTTGTTGGCGACAAAG	418	303
AC129492.1	ACTGTGCCTTCGAGCTCCAG	602	480
AC129492.1	GGGGACTGGAGATGGTGGCG	349	465
AC129492.1	CGCCACCATCTCCAGTCCCC	477	297
AC129492.1	TCCTCAGGGAGTGCCGAGTC	552	634
AC136352.5	GGGGCAGCTACCTTAGCAGG	353	332
AC136352.5	GTGCGTTCAAAGTCTTCACT	1	1
AC136352.5	GGAAGGAGATATGGATCCCA	399	184
AC136352.5	AGCTTCTGGCAGTGGACGTG	462	359
AC136352.5	AAGATTCAGCTGGTAGTTCT	427	539
AC136352.5	AGGGACCACTGGACATCGAG	430	521
AC136352.5	CAGATAGGCAGTTTCCCCTT	488	711
AC136352.5	TCGCGGATTTCATCAGAGGT	457	302
AC136352.5	GAAGCGCAGCAGGAGCGCCA	280	113
AC136616.2	TTTCTTGCTGCTATTTTAAA	335	274
AC136616.2	GTGGAGTCTGCGGGAGGCCT	487	513
AC136616.2	GCAGTAACGCCTGGATGAGC	448	535
AC136616.2	CGTATTAAAAGCAAAGCTAA	355	216
AC136616.2	ATGGTGAATCTGCCTTTCAC	659	825
AC136616.2	AGGATGGGAGGGATCTACTC	620	724
AC136616.2	GTCCACGAGCACAGCCTACA	310	150
AC136616.2	TCAGCTATTGGTACTGGTGG	636	594
AC136616.3	AGGCTGCAACAGCTGAACCT	560	316
AC136616.3	AGGTTCAGCTGTTGCAGCCT	601	584
AC136616.3	GGTGTATCTGGAAGCCTGGC	431	487
AC136616.3	CAGCTGGTGGAGTCTGCGGG	408	376
AC136616.3	GATTCACTTGCAGTAACGCC	268	564
AC136616.3	CAGCCTGAAAACCGAGGACA	376	121
AC136616.3	CGGACCCCTCCCCCTGCACA	458	404
AC136616.3	CACACAGTGAATATCGTAGC	981	807
AC136616.3	GGAGGGATCTACTCTGGCAA	331	248
AC136616.3	TGTGCTCGTGGACATGTCCC	518	321
AC141272.1	CCAGTGTGAGGTGCAGCTGG	570	120
AC141272.1	GAGAGTCTCAGGGACCCCCC	445	228
AC141272.1	GCTCGTGTAGTGGTTACTGA	314	224
AC141272.1	TCATACATTAGTGGTAATAG	423	386
AC141272.1	TGAGTTCTTGGCGTTGTCCC	423	597
AC141272.1	CAGCCTGAGAGCCGAGGACA	788	789
AC233755.1	GCAAGAACATGAAGCACCTG	658	783
AC233755.1	CCAGCAGGAGGAAAAACCAC	390	383
AC233755.1	GTGGTTTTTCCTCCTGCTGG	530	474
AC233755.1	CGTGGGTTTTTCTGTTCACA	339	297
AC233755.1	TCCGAAGGCTTCACCAGTCC	558	385
AC233755.1	TCTGGTTACTCCATCAGCAG	504	715
AC233755.1	GCCCCTTCCCTGGGGGCTGC	417	462
AC233755.1	GCAGCCCCCAGGGAAGGGGC	294	304
AC233755.1	ATATGGTGACTCGACTCTTG	464	475
AC233755.1	GTAATACACGGCCGTGTCTG	413	432
AC233755.2	TGTCCAGTGTGAAGTGCAGC	498	691
AC233755.2	GGAGTCGTGGTACAGCCTGG	489	563
AC233755.2	ATCATCAAAGGTGAATCCAG	613	385
AC233755.2	GTCCGTCAAGCTCCGGGGAA	313	201
AC233755.2	TCTCTTATTAGTTGGGATGG	436	308
AC233755.2	TTTGCTGTTGTCTCTGGAGA	266	458
AC233755.2	ATCTTTTGCACAGTAATACA	246	238
ACAA1	CTCTAGCCAGGTGAGTGATG	1535	1516
ACAA1	CACCTGGCTAGAGTTTCCTA	1038	617
ACAA1	TACCCCAACAGTTTGCCCCT	772	1042
ACAA1	CGGACCAGTCTCACCAGCTG	663	1013
ACAA1	CCGCTCAGCCACATTCTCAG	589	461
ACAA1	TACTTCGCGCTTGATGGAGA	324	243
ACAA1	AGGGTTCCCTCTGTCAGCCA	568	371
ACAA1	TGGGTCTTATGACATTGGCA	530	492
ACAA1	AGAAATGGGTCTTATGACAT	642	526
ACAA1	TCATAACTTACCTGCTATGC	557	639
ACAA1	TGTCTATTGACAGTGGACAA	278	263
ACAA1	CTTCTGTTTCAGTGACATCC	653	425
ACAA1	GATTCGGGCCATGATTGCCC	687	542
ACAA1	AGGCTGCAGCACATTTCCTG	793	847
ACAA1	TCTGAGGCCGGAACAGCTGG	647	505
ACAA1	ATTCACGTCCTTGAGAACCG	577	291
ACAA1	CACCCCCGACGAGCTTCTCT	630	703
ACAA1	GCGCACGGCCATCTGCCGGG	579	819
ACAA1	GCAGGCCTCGGCCGCGGACG	326	198
ACAA1	AGGTAGTGCTGGGCCACCTG	753	636
ACAN	CCCCAGGAGGACCCTCAGCG	513	522
ACAN	TGGGGTCGATGAAATAGCAG	394	587
ACAN	ACGGCTCCACTTGATTCTTG	491	525
ACAN	CAGGCTCTGGACTTCCAAGG	499	355
ACAN	TGCCATGCATCACCTCGCAG	540	526
ACAN	TGATGTGTACTGCTTCGCCG	369	338
ACAN	ATCACTGAGGGTGAAGCCCG	498	301
ACAN	AAGGTCAGCGAGTAGCGGGT	583	1134
ACAN	TACAAAGCAGTAGACATCGT	517	227
ACAN	CTACCTCTACCCTAACCAGA	448	145
ACAN	AGGTGGCTCCATTCAGACAA	410	273
ACAN	TCTGAATGGAGCCACCTGCG	508	546
ACAP1	GTTCACACTTACCGGAAACG	462	343
ACAP1	TCCACCAGAGCCCATGATGG	535	737
ACAP1	TCTTCTTGCCTAGGAGTGTC	6	1
ACAP1	ACCTTCCCCTACTTACCGCA	433	378
ACAP1	GTGGCATCTAGAAGCTCCTG	465	640
ACAP1	TGCCCTGACCCACAACGCAG	407	374
ACAP1	GATTGGGGCAGGCACCTGCA	413	682
ACAP1	ACTTCTTCTGGTAAACCAGT	400	271
ACAP1	TCTGCCCTGACTCAGAAAGG	400	311
ACAP1	TGAGTTTCTCCTCCAGAACG	454	373
ACAP2	ACTTATTCAGGCTGTATTAG	506	467
ACAP2	GATTGCTGTAAATAGCGACG	422	274
ACAP2	GCTATTTACAGCAATCACTG	372	420
ACAP2	TCGAGTTTATGAAGCTAATG	364	413
ACAP2	CAAACAGCTTATGTGTGAGT	429	497
ACAP2	GCTACTGCTTATAGAGAGAA	280	151
ACAP2	ACTATAGGATAATCCGACTG	508	558
ACAP2	GCAAATGGCATAGTTATGGA	324	452
ACAP2	TTAATGTTCTTCAATCAAAA	307	473
ACAP2	TCTTGTTGCTGTCAGAATGT	467	563
ACAP2	GCAGCTTTGGAAGAAGTAGA	335	211
ACAP2	CGTGCCGGTTACCTGAAGCG	346	330
ACAT1	GCACCAGCCTCCGGAGCAGG	658	1041
ACAT1	TCTTGTGTCTTGCCAGGAAG	542	437
ACAT1	CTGCCTAAAAAAGATCCAAT	485	421
ACAT1	ATGGAACCAAGCTTAGTGGC	668	700
ACAT1	AATGGCTCCCTGAATTGCAA	402	405
ACAT1	AGAAGTGAAAGAAGCATACA	603	360
ACAT1	ATGGGTAATGTTCTACAAGG	709	576
ACAT1	AGGCAGGCAGTATTGGGTGC	561	894
ACAT1	AGCACAAACTTTGTTTATGG	740	472
ACAT1	ACTTTGAGAGGCCATCATGA	598	537
ACAT1	GTTCCATATGTAATGAACAG	674	1085
ACAT1	TACCAGAAGTAAAGCAGCAT	589	1003
ACBD3	TCCGTGATTACAGTGGGCCG	531	870
ACBD3	TATGATGTCAGTTAATGGAC	421	736
ACBD3	TGCATACTGCTGGAACTGCA	586	710
ACBD3	GTCTAAAGAGGATGCCATGG	544	337
ACBD3	TATTCCTTACAGGAGAGAAT	541	412
ACBD3	ATGTGTTGGGGAATGACAGG	395	348
ACBD3	TAATCCAGACACTTGTCCTG	728	488
ACBD3	CCTGGAGGAGTTGTACGGCC	495	292
ACBD3	GGGCCGCGACCGGATCCAGG	513	414
ACBD3	GCAGCAGCCGGAGATGGCGG	551	278
ACBD5	TCTGCTGTTTGCATTCACCA	623	491
ACBD5	TCTCTAAATGTTTAGAAGGT	790	905
ACBD5	AAAATCTCTAAATGTTTAGA	535	574
ACBD5	ATTGTCGAGGACAAAAAGAG	365	320
ACBD5	TCTTCAACTTTCTCAGTCAT	20	3
ACBD5	ATATGTTGAAGAAATGAAAA	422	268
ACBD5	ACTGGGTGATATGACCAAAG	532	483
ACBD5	CCAGGCCTTGAAAGTTTACA	318	319
ACBD5	GCATCATTTCATTTGTTGGC	577	189
ACBD5	CCAGCGCACGTACCATTCTT	719	546
ACBD5	GCACGAGACTAGGTTTGAGG	716	481
ACBD5	TCCATGTTCCAGTTTCATGC	823	685
ACE	ACAGGTGCTGTTCCAGAGCG	550	342
ACE	GGCTGGAAGTACTTGAGCAG	404	281
ACE	TCTTCCTGCTGCTCTGCTAC	9	1
ACE	CTCATCAGTCACCAGGTCTG	613	1141
ACE	GGTGTGGAACGAGTATGCCG	366	173
ACE	GAGACCAGCAAGATTCTGGT	597	400
ACE	TGACCGCAGGCATCCAGGGA	390	449
ACE	TCACCCTCCCTGGATGCCTG	447	256
ACE	TGCAGAACACCACTATCAAG	572	560
ACE	TATGGAAACCACCTACAGCG	474	569
ACE	ATACGTGGAACTCATCAACC	464	673
ACE	CTCGCCTCCAGGGAACATGT	437	240
ACIN1	GGACTCGATCAGAGCGTGAA	385	270
ACIN1	GGACTCGATCGGAGCGTGAA	316	343
ACIN1	GCGGCGGGAGCGGACTCGAT	454	475
ACIN1	AGGAATTTGGGATTGGACTG	912	1286
ACIN1	ATGTTGCTAATCTTGCCCCG	684	631
ACIN1	GCCACCTCTACTGACACCTG	896	407
ACIN1	TGATGACTCTCGCATCTCTG	699	367
ACIN1	GGAAACAGTGACACAGAGGG	562	245
ACIN1	CTTCAACACTGCCCTCCGGG	844	765
ACIN1	TGTTATCAGAAAGCAAAGAA	452	457
ACIN1	ATGTTATCAGAAAGCAAAGA	503	357
ACIN1	ACCAACTGGACAGTATGCTG	651	671
ACIN1	AGGCTGCTCTGAAAGTCAGG	1445	1548
ACIN1	AGAAGCTTCAGCTGAGTCGG	1254	1249
ACIN1	CCTGGTCAAGCGGCTCAAAG	552	510
ACKR1	CCTGTGCAGACAGTTCCCCA	355	205
ACKR1	AGGGGGAGAGCTCCGCCTGG	478	458
ACKR1	CAGGTTACAGGAGTGGCAGG	525	430
ACKR1	GCAGTGCAGAGTCATCCAGC	439	334
ACKR1	CAGAGCTGCCAGCGGAAGAG	540	564
ACKR1	GGGCACCACAATGCTGAAGA	327	378
ACKR1	ACAGTAGCCCAGGCTACACA	520	570
ACKR1	ACCCAGTCTGTGGCCCAGGG	478	682
ACKR1	AATTCCCACAGTGAGCCCCA	397	252
ACKR1	GTCAACATGTCTGGCCCAGC	583	912
ACKR2	AGAGGCAGTGGCGGCCATGT	1514	1402
ACKR2	GCAAGACCATGAGAAGAAGG	1306	1458
ACKR2	TGAGATCTATCTGCTGAATC	1212	1209
ACKR2	GCCACGGAGATGCCCCAGAA	1113	825
ACKR2	CGGGAGTTTCTTGTGCAAGA	876	732
ACKR2	TTTCATTAGCTGCATGAGCC	1572	1497
ACKR2	GCTCCTTGCTACCATAGTAT	1396	1174
ACKR2	CAGACACATGAAAATCCCAA	968	1051
ACKR2	GCGGAGGAAGAGCTTCCAAA	891	817
ACKR2	GTGGAAGGAGAAACCCTAGG	1150	1146
ACKR3	TCTTCGACTACTCAGAGCCA	21	1
ACKR3	CATGATTGCCAACTCCGTGG	787	552
ACKR3	GCACTGCTACATCTTGAACC	764	795
ACKR3	GGATGGTGAGGACAACCCAC	700	477
ACKR3	GCAGCACAACCAGTGGCCCA	530	701
ACKR3	TTGCACGTGAGCTCGCCCAT	652	519
ACKR3	CTTCCTCACGTGCATGAGCG	587	831
ACKR3	GGTGTTGGTGAAGTAGGTGA	484	404
ACKR3	CCAACAATGAGACCTACTGC	671	986
ACKR3	TGACATGCAGGGCCGTGAAG	547	625
ACKR4	CTGGTTCTGTTCCAAAGCCA	974	1221
ACKR4	CTATTGTGAGGAATACAGGG	966	924
ACKR4	AGATGTGTACATCCTGAATT	1251	1248
ACKR4	TGTTAATGCAGTTCATGGGT	1628	1341
ACKR4	GACAAAGTTTAGTGTGTACA	920	750
ACKR4	TATCAGCATAGACAGATATG	1351	1032
ACKR4	CATCTGTTTCTGTGTCTGGA	896	674
ACKR4	TACTGTATAAAAAACCAGCT	1193	1260
ACKR4	AGTACCCTTTCTTATTATGG	1302	1200
ACKR4	GATGCTTTCTGTGACTTGGA	810	489
ACO1	AAACTCATCACAATTCCGAA	485	476
ACO1	AGGCTCACGTAAAGTCCTGC	746	689
ACO1	TCTTAGGGGTGTGCCCGCTG	674	905
ACO1	GATGCTGTGAAAAAGTTAGG	488	235
ACO1	GATCTATTACAAGATCAGCA	643	634
ACO1	GGTGGATGATTCCTGAGCCA	467	629
ACO1	TATTACCCAGACAGCCTCGT	727	897
ACO1	CATCGTGCTCACCATTACCA	645	663
ACO1	TAATCCGTCTGTGATGTTAG	678	618
ACO1	TGACGGCGTCATTACCTCGG	655	571
ACO2	CCTGCAGCCGAGTCACCAGT	816	271
ACO2	GAACCGGCCGCTGACACTCT	737	424
ACO2	GAACCGGCCGCTGACCCTCT	701	1037
ACO2	TCTCCGAGAGTGTCAGCGGC	537	467
ACO2	TCTCCGAGAGGGTCAGCGGC	617	462
ACO2	ATCTTCTCCGAGAGTGTCAG	649	1201
ACO2	ATCTTCTCCGAGAGGGTCAG	654	513
ACO2	ATACACAATCTTCTCCGAGA	700	694
ACO2	CATACACAATCTTCTCCGAG	729	656
ACO2	AGCGAGGCAAGTCGTACCTG	725	1042
ACO2	TGCCAATCAGAAGAACACCA	546	368
ACO2	TGGGGCACTTCAGCTCCCAG	589	474
ACO2	TGGGGCACTTCAACTCCCAG	623	475
ACO2	TTGGGGCACTTCAGCTCCCA	517	582
ACO2	TTGGGGCACTTCAACTCCCA	624	387
ACO2	CTTGGGGCACTTCAGCTCCC	698	792
ACO2	CTTGGGGCACTTCAACTCCC	610	1587
ACO2	GGTGCAATCGTGGAATACCA	408	196
ACO2	CCTTGCCCACTTCTGCCACA	684	767
ACO2	TGACAAAGGCATGGGTCTCG	618	639
ACO2	TCTGACCCACCTTGTAGTAG	824	682
ACOX1	CACTGTCATGATGCTCCAGA	517	450
ACOX1	TCTGTGGTAGGAATTACCGT	541	470
ACOX1	AATGATCTCCAAGTTCCAGG	725	577
ACOX1	ATGCCCAAGTGAAGATCCAG	728	549
ACOX1	AATTGGCACCTACGCCCAGA	639	690
ACOX1	CCTCATCTTCTTCACCATGA	488	253
ACOX1	TCGCAGCCAGCGTTATGAGG	600	381
ACOX1	CGACCCAGACTTCCAGCATG	634	404
ACOX1	GCGCCGCCGAGAGATCGGTG	677	466
ACOX1	CACCGATCTCTCGGCGGCGC	727	487
ACOX1	GGATGTGTGTAAGCAGCTCC	603	324
ACOX1	GGAGCTGCTTACACACATCC	622	709
ACP5	CTGGCTCAAGAAACAGCTGG	589	553
ACP5	GTGGGATCTTGAAGTGCAGG	504	385
ACP5	ACTCTAAGATCTCCAAGCGC	640	1232
ACP5	TTTCCGGCTAGCACGTACCA	683	467
ACP5	GTCAGAGAATACGTCCTCAA	545	575
ACP5	TGCAAGACATCAATGACAAG	710	821
ACP5	GCTCGGACTGTGCAGATCCT	521	280
ACP5	ATTCCACACGGCCCGGGAAA	632	345
ACP5	ACCCACGGCTACAAAGCGCA	433	365
ACP5	AGGGTAGCAACAAGGCTTGC	641	472
ACSF2	TACGTCGGGATGCTGCGCCT	577	413
ACSF2	ACGTAGCTGAGGCCTCCGAT	485	526
ACSF2	GACCTTTGCCCAACTCAAGG	698	622
ACSF2	TGCAGAGGCCAATGCTCAGG	574	612
ACSF2	TTGGCCTCTGCAAAGGTGAC	1185	1039
ACSF2	GGGACCTAACTCCTATGCAT	551	546
ACSF2	AAATGAGCTGTACCTTCTTG	499	421
ACSF2	GCTCCTGGATGAAGTGGTGG	604	421
ACSF2	CATCAACATCCAGTTCACCT	700	589
ACSF2	TCCCATCTTCAATGGCAAGA	527	246
ACSF2	AATGTCCACGAACATCGTGG	551	545
ACSF2	ATGGCTCGGATCAACTCTGG	699	956
ACSF2	TGTCACGGGACTGTTCTCTG	505	399
ACSL1	GCGAAGTGAGCCTGTTGCTC	474	566
ACSL1	TCAGCAGTCTTGGAACCACG	369	329
ACSL1	TGTTCATAAATGTGAGCAAG	473	348
ACSL1	TGTGTGTCACTGGCACTCAA	279	430
ACSL1	TACAACTCTCTCAAACATAT	417	265
ACSL1	CTCTCAAACATATGGGCGAG	446	256
ACSL1	GAGTGACCATTGCTCCTTTG	478	420
ACSL1	ACTGCAAGATCTTCAGGTGC	535	692
ACSL1	AGCCAACAGACGGAAGCCCA	488	441
ACSL1	TGCCTACGGCAGTGAACTGG	521	189
ACSL1	AAGGCCAAACTCTTATTAGA	531	570
ACSL1	CGTGATGGCTTCATTTCCAA	253	189
ACSL1	GTTTCCGAGAGCCTAAACAA	336	216
ACSL1	AAGCCCATAAGCGTGTTGGT	574	385
ACSL4	CAATTACGATTTCACCTCTG	844	833
ACSL4	GTGTGTCTGAGGAGATAGCG	487	645
ACSL4	GCGGACATTCCCTCCCAGCA	459	460
ACSL4	TGTACTTACAGATTGCAAAG	554	585
ACSL4	TGATGCATCATCACTCCCTT	964	585
ACSL4	TTCAACACTGGTAATCAGAT	867	1056
ACSL4	TCTGTGAGACCAGGGCCGAA	477	596
ACSL4	CACTTTAACAGTTAATTCTT	608	545
ACSL4	CTAGCTGTAATAGACATCCC	679	420
ACSL4	ATTTAGCTTAAGTTTCATAG	636	678
ACTA1	AGCGATCCCAGGGTACATCG	725	477
ACTA1	GTGTGACATCGACATCAGGA	547	715
ACTA1	CCGCGCACCTGTGGTCACGA	442	327
ACTA1	ATCGTGCTGGACTCCGGCGA	453	569
ACTA1	TACGCCTCCGGCAGGACCAC	753	619
ACTA1	CAACGTGCCCGCCATGTACG	764	581
ACTA1	GCACCCCACCCTGCTCACCG	852	593
ACTA1	AGATTCCTACGTGGGCGACG	644	637
ACTA1	GGCCGTGTTCCCGTCCATCG	607	845
ACTA1	GGTGAAAGCCGGCTTCGCCG	628	488
ACTG1	CTCACAACACCTACCCAGGA	432	535
ACTG1	CAACACCTACCCAGGAAGGA	573	463
ACTG1	GGAAATCGTGCGCGACATCA	471	185
ACTG1	GAGGGCGTAGCCCTCGTAGA	377	322
ACTG1	AGAGTCCATGACAATGCCAG	652	339
ACTG1	GAAACCTGGAGGCTTCAGGG	1076	778
ACTG1	GCCGGGAGAGGAACAGAGCC	1123	846
ACTG1	CAACAGAGAGAAGATGACTC	739	474
ACTG1	CGAGCTGCGCGTGGCCCCGG	562	328
ACTG1	GGTGACGATGCCATGCTCAA	502	420
ACTG1	GACGAGGCCCAGAGCAAGCG	546	330
ACTG1	TCCCCTGCAGGGCGTCATGG	695	451
ACTG1	CCCGACGATGGAAGGAAACA	492	239
ACTG1	GCCATTGTCAATGACCAGCG	763	529
ACTG1	CTTTTCCGGGCAGGTCGCAA	353	256
ACTG1	GCCTGAGTCCATCCTTTTCC	629	513
ACTN1	GATCTCCATGGGTTACAACA	983	1127
ACTN1	GTAACCCATGGAGATCAGGC	1272	1364
ACTN1	TGGTGCCCGCCATATTGACG	635	591
ACTN1	GACCTACCACGTCAATATGG	636	564
ACTN1	GCAGGGCCTTGATCTCCGAG	655	596
ACTN1	GCACCTTGGGCGGCTTGTGC	552	644
ACTN1	GGATCCGCCGCACAATCCCG	466	381
ACTN1	TCTGGGCTCCAGAGAAGGCG	717	876
ACTN1	TGCTGTTTCTGTAGAAATCG	545	699
ACTN1	TTTGCTGGCTATGAAATCCA	627	799
ACTN1	GATCCAAACAGGTGAACGCT	460	390
ACTN1	GCTGGAGGTCATCTCAGGTG	593	454
ACTN1	GTGTAACTCCCACCTCCGGA	582	447
ACTN1	CTGGGAGAAGCAGCAGAGAA	328	549
ACTN2	GTACAACTACGTGTACGACG	492	1193
ACTN2	GATGGTCCAGATCATACCCA	400	377
ACTN2	GCTCCGCGCCCGCAAAAGCG	331	422
ACTN2	AGCGGCTAACAGGATATGTA	472	444
ACTN2	GGCTGATGGAAGAATATGAG	545	293
ACTN2	GAGTCCGGTTCTCCAGCCAG	734	867
ACTN2	AGCCATGCAGAAGAAGCTGG	697	686
ACTN2	GCTGCAGAAGGATTACGAGT	630	778
ACTN2	GGATGAGCTCCGGACCAAGT	680	789
ACTN2	GCAAATTCGGCTTCACCCTG	597	493
ACTN3	GAGCCCGATCGAGATGATGA	449	670
ACTN3	CACCAGGCAGTGAAGGTCTA	577	469
ACTN3	ATCGAGGAAGATTTCCGCAA	358	587
ACTN3	CCTGGAGGTCATTTCAGGTG	511	613
ACTN3	GGACTTCATTGCCAGCAAGG	678	382
ACTN3	GCAGTGTTCAGGTTTCCGAT	609	972
ACTN3	CCATGGCTGGAGAACCGTGT	505	283
ACTN3	CAGTGAGCTGGACTACCACG	655	584
ACTN3	GTTCAAGGCAACACTGCCCG	636	460
ACTN3	ACCGTCTACAGCATGGAGGT	1093	1077
ACTR1A	AGAAGTCAGACATGGACCTG	609	325
ACTR1A	GCCTGATGGCAGCACCATTG	738	431
ACTR1A	TCGATGCGCATGATGGAGTG	382	303
ACTR1A	GAAGGTCTCGAAGAAAACTT	466	418
ACTR1A	CCAGCTGCAGACTTTCTCAG	597	562
ACTR1A	GCTTTCAATCCGCTATCCCA	476	480
ACTR1A	CTTCATTGGCCCCAAAGCTG	612	973
ACTR1A	AAGCACGTTCGTGTCATGGC	572	631
ACTR1A	TTAATCACACCGGATCCCTG	643	529
ACTR1A	GATCACATCGTAGGACTCCA	465	397
ACTR1B	GCCAACATCGTGCTCTCAGG	797	618
ACTR1B	CGGCTGGAACAGCAGCTCGG	723	424
ACTR1B	AGGGGTTGACTTCCATACCT	608	533
ACTR1B	CCTGGTGACAGGTACGCAAC	633	708
ACTR1B	GGGGATGCTGACCTGGTGAC	539	683
ACTR1B	GCTCAACCCGAGTAAGAACC	648	348
ACTR1B	TCAGCTGCAGACCTTCTCGG	695	418
ACTR1B	CTACCCCATGGAGCACGGCG	730	776
ACTR1B	CTTCATCGGACCAAAAGCAG	654	645
ACTR1B	TCCGTCCTAACAGTGTCGGG	716	592
ACTR1B	CTCACGTTGTCGATGACCAC	572	460
ACTR1B	CATCATCGCCAACCAGCCTG	726	657
ACTR2	GGGCGGACGATGGACAGCCA	343	320
ACTR2	GGTGTGCGACAACGGCACCG	486	293
ACTR2	TCATTCCAGTTTGTGAAGTG	433	504
ACTR2	GGATGACATGAAACACCTGT	448	186
ACTR2	TGACTTTGTACGCTCAAGGT	398	126
ACTR2	GTAGTGGTAGACTCTGGAGA	283	136
ACTR2	TATAACTAGATATCTTATCA	339	136
ACTR2	TACCAGCTACTTCTGTTGCG	662	860
ACTR2	CTTGGTTTCTAGCTCCCAGA	281	264
ACTR2	AGGCAGCTGACATTGATACC	579	363
ACTR3	CGTGCCACAGTCCACCACAC	637	253
ACTR3	GTGTGGTGGACTGTGGCACG	279	196
ACTR3	TATACAAAACTAGGATATGC	640	322
ACTR3	CAGGAAGGGATGATAAACTG	793	685
ACTR3	GCTCAAAGGAGGGTGATGAA	261	145
ACTR3	GATGACCTAGACTTCTTCAT	450	254
ACTR3	AATCTTCAACTATACCATGG	440	200
ACTR3	CCATGGTATAGTTGAAGATT	369	197
ACTR3	ATTGAATACTCCAGAAAACA	280	269
ACTR3	GTAGGAGAACGGACGTTGAC	440	291
ACTR3	CTCATGTCATTCCTGTGGTA	360	297
ACTR3	TAGGCTGAAGGGTATGTGAT	428	306
ACTR3	GTTATATCTCGTCCTGCGAT	402	297
ACTR3	ACAATCCTTGGAAACTGCTA	435	266
ACTR3	CAACCTTCTCACCAATAATT	386	630
ACVR1	GAGCACCAATCAGCTTGATG	466	571
ACVR1	CCATGACTTCTCATCACGGG	412	513
ACVR1	GAATGATCCAATAAATCCTG	377	362
ACVR1	TGGAACACAGAATTTCCACT	400	584
ACVR1	CTGGTGTAACAGGAACATCA	334	412
ACVR1	TCCACGGCTTGGCCAGGGGA	363	387
ACVR1	AGCAGCCTTTCTGGTAGACG	598	353
ACVR1	ACAGTGGTCCTCATTACCGC	519	525
ACVR1	GTGTGTGAAGGTCTCTCCTG	347	173
ACVR1	AGAGCAATCATGATAAGCAC	371	463
ACVR1B	ATTGAAAATGGAAACCATGC	417	239
ACVR1B	CAGCTCCACTTTGGGGATGC	610	355
ACVR1B	TCCGAGCTCAGGCAGTAGAA	327	551
ACVR1B	GTAGTCAGTGTAGCAGCAGT	577	352
ACVR1B	ACCTGAGCCAGACCCTGAGG	459	488
ACVR1B	ACTGTGCGCTGGACAAAGAG	426	369
ACVR1B	TTACAAGAGATTATTGGCAA	343	316
ACVR1B	GGAAGCAGAGATATACCAGA	361	265
ACVR1B	ATGTGTGCCATAGCAGACCT	468	491
ACVR1B	CTCCCAATATACAAGCCCGA	348	344
ACVR1C	TTTACTGGGAAATAGCCCGG	596	441
ACVR1C	GTGTGAAACTTGTGCCATAG	458	585
ACVR1C	CTGGCGCTCTCAATTGCTAG	491	335
ACVR1C	GTATCTGAATATCATGAACA	376	505
ACVR1C	TCTTGTTAGATAATGGAACT	546	558
ACVR1C	ATTGTGCTTCAGGAAATAGT	613	627
ACVR1C	ATTGTCCTTTGAACCAACAG	679	577
ACVR1C	CATACCAGAGCCAGATCCAG	658	724
ACVR1C	ACCAGAGCCAGATCCAGAGG	556	438
ACVR1C	ATAACACTGCACCTTCCAAC	583	840
ACVR1C	TGTGAAGCAGCATTCGGTTT	633	522
ACVR1C	TTGAGCATTCAGTTCTGGAA	375	577
ACVR1C	GCATCAGTCATGCTAACCAA	395	502
ACVR1C	GCTCTGCTCAGCGCTCCGCC	426	187
ACVR2A	ATGGTGACAAAGATAAACGG	512	243
ACVR2A	TGCCACTTATGTTAATTGCG	505	395
ACVR2A	GAGTTGGAACAAGTACAGGA	438	220
ACVR2A	GTTATTAGAAGTGAAAGCAA	371	365
ACVR2A	CCAGTTGCTTAACGAATATG	461	257
ACVR2A	GACTCTAGGACAAACAGTCA	408	373
ACVR2A	TTCATTGGTGCAGAAAAACG	455	598
ACVR2A	GTGTCATATTGCAGAAACCA	306	250
ACVR2A	GATATACCTGGCCTAAAAGA	413	314
ACVR2A	ATGGCTCCAGAGGTATTAGA	472	524
ACVR2B	CTACAACGCCAACTGGGAGC	566	412
ACVR2B	CTGGAGCGCACCAACCAGAG	457	464
ACVR2B	GCGAAGGCGAGCAGGACAAG	379	323
ACVR2B	ACCATCGAGCTCGTGAAGAA	270	145
ACVR2B	AGCAGCAGAAGTACACCTGG	447	470
ACVR2B	GCGATGCCGGTACATCCAAA	248	303
ACVR2B	CCAACCTCGAAGTAGAGCTG	459	349
ACVR2B	ACAAGCCGTCTATTGCCCAC	458	596
ACVR2B	ATACATGTCAATGCGCAGGA	332	331
ACVR2B	TGGTGGTGCACAAGAAGATG	312	612
ACVRL1	GTACTCACCCTGGGTCACCA	449	566
ACVRL1	TGTGAGAGCCCACATTGCAA	401	386
ACVRL1	GGACGTACCCTCCAGCACCA	536	458
ACVRL1	TGGACAGTGACTGCACCACA	605	483
ACVRL1	CCTCGAGGAGAAGATCTTGA	489	509
ACVRL1	TCTGAGGCTAGCTGTGTCCG	545	752
ACVRL1	CAGTGTTGCATCGCCGACCT	529	457
ACVRL1	GGCAGCGATTACCTGGACAT	460	360
ACVRL1	CAAGCGGTACATGGCACCCG	490	533
ACVRL1	ACTGCTTTGAGTCCTACAAG	571	461
ADA	GCCTTTCCAGAACATCAATG	747	523
ADA	TTCCATGTTGTCTGCCATTC	820	611
ADA	CTGCAGGCTCAAAAATGACC	650	797
ADA	CCTCACTGGTGCCTGGAAGC	547	441
ADA	CCAGTGAGGTAGCTGGACCA	568	627
ADA	ATACTCAAGACAGAGCGGCT	790	958
ADA	TAGGGCCACCACCTCGTCTG	755	889
ADA	GATGAAGGCCAAAGAGGGCG	508	831
ADA	ATAGCCTCCCGGCAGCCCCT	872	587
ADA	CTTGGCCAGGAAGTCTGGAA	504	497
ADA	TCCCAGCTAACACAGCAGAG	634	453
ADA	CTCTGCTGTGTTAGCTGGGA	506	650
ADA	TTACCTGCCATAGTATAAGA	484	467
ADA	GAACTGCATGTCCACCTAGA	577	401
ADAM10	GTATGCAAGAGCAACATCTG	569	301
ADAM10	AAAAGTAAACTCTATTCAGA	438	373
ADAM10	TGTTCTGGATTAGGAAGCTC	498	652
ADAM10	TAATATGATAAACTACCTGA	366	439
ADAM10	GTACGCCATCATCAAAATCT	376	352
ADAM10	CATAAATACGGTCCTCAGGG	612	535
ADAM10	ATAGGTGAAGGCTTAAACTG	408	371
ADAM10	TTAAGCCTTCACCTATAAAG	566	449
ADAM10	GGATTCATCCAGACTCGTGG	487	538
ADAM10	CTTTCATTAATAGGTGAAGA	296	182
ADAM10	GGAAATCTAGACGTAAAAAT	309	192
ADAM10	TGTTAATTCTGCTCCTCTCC	507	449
ADAM15	TTAAGTCTCAGCATGCAATG	739	923
ADAM15	AGAGTCAGAGAAGGCCCCGA	650	388
ADAM15	AGGATCAAGTTGGAGCTGGA	474	608
ADAM15	TTCTTCACTCCACAGGGAGT	744	539
ADAM15	ATCGGGCTGGTACCACACCA	635	377
ADAM15	TGCTACCAGGGAAGAGTGCG	610	533
ADAM15	GGGCTTTCTCCAGGGCCCGT	671	685
ADAM15	CTGTTGTCAAAATTGCCAGG	679	398
ADAM15	TTAGCTGTCTGGAGGCAAAG	604	828
ADAM15	CCTGGACCTGGGCAGTGATG	547	518
ADAM15	GGCTAGTGCTCTCAGCTTCC	1355	1064
ADAM15	GCTTCCCGGCCCCCCCTTCC	1213	985
ADAM15	CCGCCCTCTGCCCGCTGACC	1011	818
ADAM15	GCTTCTCACCACCGGGTCAG	666	691
ADAM15	CCAGCACCACAGCCCTAGGT	672	717
ADAM17	CATGGAGGTGTTTGTCCAAA	397	338
ADAM17	CTACAGATACATGGGCAGAG	472	480
ADAM17	CTTTAAGTCTTACCTTCAGG	453	590
ADAM17	TCATTAACAAATCTCCAAAG	494	485
ADAM17	TGGGGCCGAATATAACATAG	381	383
ADAM17	AACATCATCATCTCTTATGT	517	203
ADAM17	TGGGCTAGAACCCTAGAGTC	460	287
ADAM17	CGAGTACACTGTAAAATGGC	345	316
ADAM17	AACGTTCAGTACTTGATGTC	411	290
ADAM17	ATCTAATATCCAGCAGCATT	537	419
ADAM19	GGCACCGCGTTGGACTCCAG	651	428
ADAM19	ATGCCTCTAATTGTACCCTG	689	955
ADAM19	AACATCCGGATTGCTCTCGT	541	465
ADAM19	CCTCTAAATAATCAGCCACG	566	503
ADAM19	GGGGCTCGATGACGTAGCTG	440	384
ADAM19	GTCACGCTCAGCACTTGCCG	650	1001
ADAM19	GTAACCCTCAAACCACCACA	483	243
ADAM19	GCGAGAACTGATCCTGGACC	678	521
ADAM19	TCCACTCAAAGCTGAGCTCA	515	419
ADAM19	ATGAACTTATCATACCTCAG	641	785
ADAM8	GGCCTCACCTCAGCTGGACC	442	415
ADAM8	GGCACTGGGGGTGCGAACGT	397	268
ADAM8	TGCCCAGTGCCACAACCATG	606	537
ADAM8	TTGCTGGAAAGGACGTTGCC	455	335
ADAM8	TGAGCTGTGGGAGCACATGG	542	403
ADAM8	CCAGGCCCACCAGGACCACA	333	468
ADAM8	GCTGGAGGTGGTGAATCACG	284	381
ADAM8	CGTGGAGCTGTATGTGGTCG	254	298
ADAM8	CCTGCACCTGATCGAGCCCC	514	413
ADAM8	TCCCCTCAGGGGTTTCTTCC	400	424
ADAM8	CCGCCACACCCACCTGAGGC	477	427
ADAM8	GCCAGCCTCAGCACCTGTGC	390	467
ADAM8	CGTGGCCCTGGTAGAAGCAG	376	394
ADAM8	TACGGCTGCCAATGGCTCCG	552	479
ADAM8	CCTGTTCTTCCGCAGGTGGA	354	353
ADAM8	GCTACGTCCTTGGGGCCACA	461	576
ADAM8	AGTGGGAGGGCAGAGCTCGG	449	458
ADAM8	AGTATGAGGTCGTGTTGCCG	401	587
ADAM9	GCCCAGTCCTCGGTGCGGCG	725	813
ADAM9	CTTTCTCTAGTTAATCTCCA	574	339
ADAM9	TTAGGTATCTTATGTTATTC	671	753
ADAM9	AGCATATTATTCACTTGGAA	569	699
ADAM9	TGTGGTTTATACTTACAACA	529	355
ADAM9	TTGTCATTATCGGGGCTATG	703	447
ADAM9	AAATGAGAGCTGTTCTGCAG	722	1043
ADAM9	GTGTGTTCAAGGAGCCACGC	602	618
ADAM9	AATTCTAAAGGTGACAGATT	616	663
ADAM9	GATCCTGGGATGGTTAACGA	438	292
ADAM9	GAACAGAAGCATCTACACAC	893	894
ADAM9	GAAAAAGTGTCATGGACATG	711	456
ADAMDEC1	CAATATCAGATGATCTTAAA	444	464
ADAMDEC1	GAAACATTGTACTCACCCAG	747	526
ADAMDEC1	CGAAACCTGAGAACATGGTA	459	939
ADAMDEC1	CCAGCATCAGTACTTGTGAC	648	708
ADAMDEC1	TGATGTGTGAAGTATCCTCT	599	800
ADAMDEC1	CGTCTTTACATCTAACCAGG	637	666
ADAMDEC1	TAGATCACTCAAAAGCCCAG	744	662
ADAMDEC1	CCAGATTTCCATACCTACCA	593	487
ADAMDEC1	GGAGTGATGTCACATGAGCT	674	728
ADAMDEC1	GGTGCTTGCAGCAGGCACTT	747	1225
ADAMTS12	GCTCATTCCAAAAGGAGCAA	406	748
ADAMTS12	AATGCCACCGAGGATCGCTG	780	635
ADAMTS12	GGGCAATTGTGAAAGCCAGA	527	548
ADAMTS12	TCCTGTAAACGATGTGCGGG	575	445
ADAMTS12	AGTGGCACGGTTCTACAGCA	574	457
ADAMTS12	GGAAGCCATCATCTTAACAT	700	860
ADAMTS12	GTACTACAGAATTTCTCACG	499	721
ADAMTS12	ATCCCATCACGAGCAGCAGG	661	588
ADAMTS12	GGGCCTGCCAGAATACCACG	647	788
ADAMTS12	GAATCATGCCATGTGCCCAG	674	1092
ADAMTS13	CCTACACCTGGAGCTGCTGG	687	396
ADAMTS13	GGCACTCACGATGTTGAGGT	703	679
ADAMTS13	GCTTCGGGACCCGTCCCTGG	692	799
ADAMTS13	ATTCTGACAGAGCCTGAGGT	792	800
ADAMTS13	CCACCCACAGACGCTCAGCA	632	943
ADAMTS13	GTTGCCTGATGGTAACCGGC	540	603
ADAMTS13	GTGCCCAATCTCATGGGCAA	505	672
ADAMTS13	GGCCACGCGGCACTGCTCGT	832	872
ADAMTS13	GTACAGAGTGGCCCTCACCG	588	761
ADAMTS13	CCTACTTCCAGCCTAAGCCA	796	756
ADAMTS7	CCCAGGGGCCACCGACAGAG	632	687
ADAMTS7	TGTACTCGTAGTGCACCCCA	539	431
ADAMTS7	GGACATTATCGACTTCCCCT	644	472
ADAMTS7	TGTGCTGACCATCATGAACA	412	348
ADAMTS7	AGTAGCTGATGCCAAAATGG	666	460
ADAMTS7	AGCTGGAACACACCTTTCTG	766	775
ADAMTS7	CCGGCTTTGTGAGCGAGACG	528	254
ADAMTS7	TCTACGAGCTACAATACCGC	623	588
ADAMTS7	TGCGCGGGGCCACAGCTCGT	563	493
ADAMTS7	GGCACTGGACATCGTGCACC	731	938
ADAMTSL1	GTGTGCCAGGAGTTGCCCGA	360	203
ADAMTSL1	GACGGCCTATGGGATGCCTG	600	551
ADAMTSL1	GCATTCACTCCATGGGCCCC	669	498
ADAMTSL1	GCAGCGCCTCAGAGAGTAGG	423	340
ADAMTSL1	TTGCAACTTAGGAGCTGTGA	352	342
ADAMTSL1	ATACAGAACATGCAGTAATG	592	356
ADAMTSL1	TTGTCAGGGTCATTAGACAC	452	377
ADAMTSL1	AGGTGCTAGTTCAACAACCA	528	198
ADAMTSL1	CGAATATGTCTACTTCCATA	374	285
ADAMTSL1	ACCGAGGAAGGGGATGGTAG	456	709
ADAMTSL1	TTACGTACCGAGGAAGGGGA	253	141
ADAMTSL1	AATATCACCTGGTTTCATGG	493	375
ADAMTSL3	ATATGACCTTACCTGCGGGA	308	160
ADAMTSL3	GATGGCAACTGGGATGCTTG	402	308
ADAMTSL3	TCTCTGCGGAGATGTTTGAC	327	460
ADAMTSL3	TCCACCTGCAGGCTTGTACG	399	230
ADAMTSL3	AATTTCAGAGGGGCTCCGAG	436	312
ADAMTSL3	TGTGTAGAGGAATCCATGCA	444	586
ADAMTSL3	GTGGTACTGCAGGCTGACCA	387	280
ADAMTSL3	ATTGAAGAATGGCAGCAGGT	597	384
ADAMTSL3	GTTGCCTGCAGAACTCCAAA	351	327
ADAMTSL3	TAATCATCTTGGTTCAGATG	388	325
ADAP1	AACCAGTCCACAATCTCCTA	416	544
ADAP1	TAACATCTTCATCTACCATG	421	321
ADAP1	GTAGGTGACCTGCAGGCCGT	407	294
ADAP1	GCCAAGATCGGCCACCCCCA	456	285
ADAP1	CAGGTGCTCGATCTTCATCA	379	340
ADAP1	GCTTCCAGAGAAAACCCTCA	406	259
ADAP1	ACAGGCTCCTTCGAGAGCAG	483	544
ADAP1	TGTACTCACTGGCAGTCGGA	374	264
ADAP1	GGGAAGCTGCCCTTGTCCGG	386	189
ADAP1	CTTGGTCCCGAAATTCATGG	426	70
ADAR	CAGTGACATTGTGCCTACGT	1334	1364
ADAR	GCAGAAATAATCTCCCGGAG	1426	1641
ADAR	CTAGGGAATCGCTGTGTGAA	1003	1139
ADAR	CTAGGGAATCGCTGTGTAAA	1006	1218
ADAR	ACTCCAAAAGGCCACCCACA	1397	1194
ADAR	TCTACAGTCATGGCTTGCCA	1152	684
ADAR	ACAATGGCCCCTCAAAAGCA	1417	906
ADAR	TAATTGACATGGAAAGGCAG	1189	923
ADAR	TTTAGCCAAATTCAGGGCAG	1531	1485
ADAR	AAAGTTCCTGGAAGAGCTTG	1324	1297
ADARB1	CATGAGTGATGAAGATCCCG	675	1050
ADARB1	ACCCACTGACCTGGCTGGCA	625	714
ADARB1	AGAAAAGGAGGAAAACACCA	519	522
ADARB1	GCTGCATCAGGGCGTTCTTG	569	364
ADARB1	ACAAACAAAGGCGCGTGCAC	834	692
ADARB1	AAACTGAACGAAAGACCTCA	582	779
ADARB1	TGACTCCTTCAGTTCCAGCG	681	959
ADARB1	GGCTAGGCTGGCAGGCACCG	657	495
ADARB1	CAGTTCGTTCAAGATCATCA	478	628
ADARB1	ACATGACGAAGCTCTTGGCA	494	399
ADARB1	GAGAAACAAGAAGCTTGCCA	584	748
ADARB1	TTTCCAGGGCCATGTACCAG	705	684
ADCK4	AGGCCCTGGCACTGGTCCAG	586	585
ADCK4	GGCGGTACTCAAGATGAGCG	359	277
ADCK4	GAATGCTCTGGGCTATGCCG	809	740
ADCK4	GGAGGTGGCCGTGAAGATCC	489	323
ADCK4	TGCCGCTGCCTCAATTGGGC	499	731
ADCK4	AAAGGGCACCTCCTCCAAGG	669	544
ADCK4	TCTTGAAGAGGAGCTCGGCA	328	474
ADCK4	GACCTTATGTACAGTTCGAG	470	830
ADCK4	CAGCCCAGAACCACCCTCTG	692	437
ADCK4	GCTAAGAAGTCCATGCCAGG	757	502
ADCK4	GGGTGAGGAGGACATTCGCA	364	166
ADCK4	CTCCCTAGCCTCTTACCCAG	547	654
ADCY7	GGTGGAGGATGCCAGCCAAG	424	318
ADCY7	ACCAGCTCACCAGCCAGCAT	664	741
ADCY7	GATGAGGGCCACGCAGGCAG	375	392
ADCY7	CATCATTGCCTTCAGCCAGG	385	902
ADCY7	ATGGCCTCGCTATGTTGCCC	400	93
ADCY7	CCTCGCTATGTTGCCCAGGC	439	276
ADCY7	CAGGAACGCCATGCCCAGAA	349	463
ADCY7	ACAGCGCCCCGCATGCTGAA	432	519
ADCY7	TCAAAGAACCGAGCACCAGG	467	661
ADCY7	TGAAGTGCATCCAGATCCGC	400	387
ADCY7	TGTCCGCATAGAGGATGCTG	481	454
ADCY7	ACGCAGTTCCGGGCGTGGGT	277	99
ADCYAP1	CGCAGAATGACCATGTGTAG	655	632
ADCYAP1	GATTATCCCATAGACCAGCA	609	631
ADCYAP1	CACCTGCCGCCGCCGGACTC	509	651
ADCYAP1	CCGGTTCCCCGGGATCAGGT	709	672
ADCYAP1	ACGCCTCTTCCTCTGGCCTG	644	840
ADCYAP1	GAGCCATCGAAGTCTGGCAG	749	782
ADCYAP1	CTCACCTTCTCCCGGCCGGG	615	713
ADCYAP1	CGCCCACGGGATCCTTAACG	616	454
ADCYAP1	CGACTGCAGGTGCTTCCCGG	555	410
ADCYAP1	CGGACAGCTACAGCCGCTAC	744	832
ADCYAP1R1	GTGCCTGGAGAAGATCCAGA	284	294
ADCYAP1R1	ATCTTCAACCCAGACCAAGG	594	439
ADCYAP1R1	GGTGAGCCGGAACTGCACGG	424	304
ADCYAP1R1	ACAAAGGATGACCATGGCAG	389	291
ADCYAP1R1	GTAGTGGAAGAAAACCATGA	255	156
ADCYAP1R1	ATGACAGCACAGCTCTGTGG	610	469
ADCYAP1R1	GTGGGTGATCAAAGGCCCTG	377	334
ADCYAP1R1	GAGACTGAAGTTTCTGCACA	400	299
ADCYAP1R1	GAATGCTGGTCTGAGGGCAC	381	465
ADCYAP1R1	AGGGAGTGAATGCTGGTCTG	522	426
ADCYAP1R1	CATTTCTGCACGCAGCTGCT	442	416
ADCYAP1R1	AATGCTACTGCAAGCCACAG	494	402
ADCYAP1R1	GAATAGTGGGATGAGCAGCA	475	365
ADCYAP1R1	ATGTGCCACACCTACCTGGA	391	384
ADGRA2	GTAGGGTACTCACAGGGTAA	450	597
ADGRA2	TGAGCAATAACAAGATCACG	655	502
ADGRA2	TCTCCAGCAGTGACAGTCCC	639	584
ADGRA2	CTTGCCTCTGCAGGGACCTG	492	237
ADGRA2	CTTACAGTCGGAGAAGCCTG	509	444
ADGRA2	GGCAGCTCATCAAAGACCCC	451	368
ADGRA2	ACGCCAAGTGGTGTTCCAGG	607	846
ADGRA2	CTACACCAACGACATCACCA	407	501
ADGRA2	GCTGCGCGTGTACACAGCCG	279	237
ADGRA2	GGCCCAGAGTCAGGTGTGCG	415	584
ADGRA3	ACATTAAGAATTACGGCAGT	476	370
ADGRA3	TCAAGTCTACTGGCTTCACG	541	628
ADGRA3	GCTGGATCTACTGGAAATTG	308	234
ADGRA3	CCTGAATATTAGAAATGGTT	409	981
ADGRA3	ACAACTGCTCCTTGATTGCA	486	352
ADGRA3	GATGGAGTCATGTAGAAAGA	395	192
ADGRA3	TGTCTTTCAGAAACCTTTCG	492	428
ADGRA3	TACTTACAGCCGAACCAGAT	395	450
ADGRA3	GATTGTTTGTCAGATCCCTA	329	585
ADGRA3	AGATACTCTGCCCAACCGCA	376	449
ADGRB1	GGGCGTGGAGAGCTTCGACG	345	406
ADGRB1	CCTGTGGGGCGAATGCACGC	368	414
ADGRB1	AGGTGCGCGTCCGCGTCTGG	507	444
ADGRB1	GGGTCGCCAGTGCAACCGCG	394	389
ADGRB1	GCTGGAGCACACGCTCCACG	388	677
ADGRB1	GGACACGCAGAAGCGCGTGC	354	642
ADGRB1	TGTAGTCAATGGAAACACAG	488	495
ADGRB1	GCTTCCGCATGAAGGACCTG	468	222
ADGRB1	GCTCTGAGCGAATGTACCTG	421	666
ADGRB1	GCGGGTCAGTACCAGCACAA	308	270
ADGRB1	CGTGTCCAAAGACGGCATCA	451	209
ADGRB1	CATCACGGACAAGAAGCTGA	407	499
ADGRB2	CCGCTCCACACGCTGAGCAG	480	315
ADGRB2	CCCCTGCTCAGCGTGTGGAG	439	632
ADGRB2	CCGGCGCACCTACTATAGTG	347	278
ADGRB2	AGCCTTCCATGAGATGTGCA	481	459
ADGRB2	TGTCACACGTCTTAGAGCAC	407	198
ADGRB2	AGTGAGGGCACCCGTGCATG	402	526
ADGRB2	GCGCAGCCGGAAGTGCAGCG	479	439
ADGRB2	GAAGGCCAGTGGTTAGAATG	471	163
ADGRB2	CTGCAGCTCAGGACCCTCGC	467	263
ADGRB2	TGCGTGCCCCCCCAGCACGG	468	837
ADGRB2	CGCTGCACAGGGTCCCATAG	427	524
ADGRB2	CGGCTGAGGAGTGGTCCCCG	460	754
ADGRB2	TGAGCAAGACCTCGACAAAG	519	402
ADGRB2	GTTCTTGTCGAAGTGCAGGA	327	387
ADGRB2	GGTGGGGTCAGGGTTCTCCA	372	217
ADGRB2	GTAGAGCACACCCGAGGCCA	389	161
ADGRB3	CCCCTGAATGAGCAGACAGA	499	467
ADGRB3	TCGACATCAGATAATCCTCA	424	182
ADGRB3	TTAAAGAGCACCTTGCTAAG	656	533
ADGRB3	GTTGATGTCTGTTAGAACAG	508	956
ADGRB3	GGAACGAGTCTTTGGGAACG	530	563
ADGRB3	TTGCTGAGCCAAAATGGCGA	457	463
ADGRB3	CCTACTATTAGGGTAACTGA	472	326
ADGRB3	TTGTCTATGCAGCATTATGG	491	259
ADGRB3	TCCAATATCCTCATACTGGT	770	764
ADGRB3	GATGTTTACCAGGACAACAG	603	698
ADGRD1	ACAAAAGTAGCATTACGGGA	416	581
ADGRD1	TCAAATCTCTCTGCAACTGT	476	629
ADGRD1	CCAATCCCTTCTGCGTATGG	568	442
ADGRD1	ATTTACATGGAAATCCAAGG	488	305
ADGRD1	CCTGCTCAGACCCTATCACG	482	343
ADGRD1	AGATGTGTCTGCTCACCACG	378	381
ADGRD1	TTAGACCTTCTTAAAAGCCG	459	516
ADGRD1	GTTGCTGCAGGACAGCGCCG	395	274
ADGRD1	CTTTGCCATCCTCATGCAGG	498	604
ADGRD1	TTTCTTGTGCAGGTCAACAT	465	401
ADGRD1	GCCGACAACTACAAGATCCA	425	735
ADGRD1	GAGGAATATGAACAGTCCCT	522	518
ADGRE1	GTCCACTGTATTGGTGCAGG	402	333
ADGRE1	GATCCAGGAGTGCGATGCAA	407	340
ADGRE1	GGGACCCAGTCATTTCCAGT	520	301
ADGRE1	GTCATGGATACCTTCACAGG	618	466
ADGRE1	CACTGCTGGATTCAAATCCT	570	748
ADGRE1	CAGGTGCAAAAGTAGCTCCC	569	807
ADGRE1	AGGGGTTCTCTTCAAATGTA	422	544
ADGRE1	TGCATATGCAGGTTTCACTG	554	411
ADGRE1	ATGACTGGAGAGAAGAAAGA	318	180
ADGRE1	GTGCTCCAGGAAACACAGAT	542	583
ADGRE2	CCTCACTGCACGGAACCTGA	496	370
ADGRE2	TACCTTGCACTATCTCTACC	592	951
ADGRE2	CAATTGCCACGAGGAAGAGG	481	221
ADGRE2	AGAGACGCTCAGCCCCATGT	628	637
ADGRE2	GCACATCGTAGTGGGCCATG	514	461
ADGRE2	TGAGCAAGAACCTTTCCAAT	749	744
ADGRE2	AGTGGGTGGAGCTGTGGCAT	531	896
ADGRE2	GAGAGCGAGAACACGTGTCA	523	424
ADGRE2	CTGTGCCCGGTGGTGCCCTC	556	894
ADGRE3	TGTCTGGGCTTGCTACAGGT	478	334
ADGRE3	TCCAGGTGGAGCCAGCATCT	555	651
ADGRE3	CAATCCCCACGAGGAAGAGG	388	515
ADGRE3	CAGGTGACTGCAATTACACA	415	703
ADGRE3	GTGTCTACTGGAAGAGCACA	308	297
ADGRE3	TCAAGTGTATCTGAACTCTC	453	595
ADGRE3	CGTTGCAGTGACATCATCCA	417	325
ADGRE3	CCGGAGAATAGTGGTAGCTG	465	802
ADGRE3	TTACCGTTACATGTCTCCAA	329	589
ADGRE3	GCAGTGAGTGTTATTGACAC	383	244
ADGRE5	AGTACTTACCGAGAAAGACG	425	394
ADGRE5	AGGAGTTCTGAGGGCACCAC	544	303
ADGRE5	TGAGATCATCACCACCCCGA	464	400
ADGRE5	GTTGCACACTCGTTGATGTC	403	371
ADGRE5	GAGAGCGAGAACACCTGTCA	586	506
ADGRE5	CCAAGGCTCTGTAAAAGCTA	833	990
ADGRE5	GCCCACGTTGTTGAGGCAGT	407	316
ADGRE5	GATAGCTGCCCACGTTGTTG	607	811
ADGRE5	TCTGAGCCACAACAACACCA	447	322
ADGRE5	GTCGCTGTCACTCTTCCAGA	399	169
ADGRE5	GAAGCTGACCCTGATCACCA	420	422
ADGRE5	CTTCTGAGTGAGCTTCCAGA	354	245
ADGRF1	GCAAATACGACGTGTGTGAG	506	894
ADGRF1	GTAAAATGGATCACCTATGT	345	459
ADGRF1	AGGAGGTCAAGTGAGTACAT	706	730
ADGRF1	GCAAAACCCATCAACCACAG	565	665
ADGRF1	GTTGCTGGGTATGAAGTTGT	532	578
ADGRF1	TTGTGTTACTTACCGAAATT	376	709
ADGRF1	AAAGCATATGAAAGAATTCA	470	567
ADGRF1	TAGCAGAAGATGAATTCAAA	404	305
ADGRF1	GGTGACCTATAGAGATTCCA	432	555
ADGRF1	TCTTTCTTCACCTTCACTGA	416	380
ADGRF5	TCCCAGCGTGATGACCGAGA	321	223
ADGRF5	GGATTCGTCTATTGTCACCA	379	365
ADGRF5	GCAATCAGCATCTTACCAGC	370	328
ADGRF5	AGAAACAGAAATTGGGTCCG	466	351
ADGRF5	ATAGCGCCAAGACACATTGG	550	510
ADGRF5	ACCAGAAATCATCTTTGAAG	498	739
ADGRF5	TCAAGGGCGTGACTGTGACA	345	341
ADGRF5	ACCGACTTGGAAACAGCGGT	530	617
ADGRF5	ATGAGAGTCAGACTAAATGT	397	395
ADGRF5	GGCTTTGATAGGATCCAGGA	359	432
ADGRG1	CCAGGAAGAGCAGACTCAGC	491	389
ADGRG1	GCCCCTGCCGTGGGCACCTG	498	563
ADGRG1	TCCTGTGTGTCTGGTTCCGC	345	326
ADGRG1	AGTTCTCGATGGAGATGCGC	353	417
ADGRG1	GAGGCCCCTGGGGTCAGGGA	387	306
ADGRG1	CAGCATGTCGGTTCCAGTAG	492	497
ADGRG1	GGACATGTGCGAGCTCAAAA	299	561
ADGRG1	GACCTCTGTGAGATTCATGG	487	302
ADGRG1	GGAGGACCGGATCAACGCCA	437	340
ADGRG1	CAACCTCTACCGACTCGTGG	506	1082
ADGRG2	ATCATTATTCACTAGCAGTG	498	400
ADGRG2	ATTATTCACTAGCAGTGTGG	569	595
ADGRG2	TGCAGTATTCTACATTACGG	419	378
ADGRG2	TCCAAGCCCATAGTTATCTG	615	539
ADGRG2	GAGCAATCCACGAGTCCAGG	700	609
ADGRG2	TAGATGGCTACAGGTACAGA	477	429
ADGRG2	ATGGCTGCTCTGTCAAAGAC	448	409
ADGRG2	CCAATGCCAACAGGTGGCAG	646	367
ADGRG2	GATGTACCTGAAGATTTGCA	497	1005
ADGRG2	TCACAGCCAGAGCCAAAGAA	480	407
ADGRG2	GGTAGTGTTGACATTCGCAG	250	93
ADGRG2	TGTCTTGCTGACCATCCACG	601	506
ADGRG2	AGTCATACCTGATGCATTGA	438	468
ADGRG2	GTAAAAACCTTCAATGCATC	466	479
ADGRG2	CTTGCCTGGAGTACCATTGG	536	430
ADGRG2	CTGGAGTACCATTGGAGGAG	863	1503
ADGRG2	AGTTTTGCCCCCTCCTCCAA	435	490
ADGRG3	GTCAGGAAAAGCCCACCGAA	333	303
ADGRG3	GAGGCCCATCTGATGAAGGA	390	692
ADGRG3	GGAAGTCGCACTCTGTCAGG	632	557
ADGRG3	AGTCACATCCCAGAATACAC	573	469
ADGRG3	GCAGGGCGAAAAAGGTCAGG	458	399
ADGRG3	GCGTGTGAGGATATGCACCG	402	413
ADGRG3	CATCTCCCAGGCGGGCTGTG	584	308
ADGRG3	AGATGCCCCAAAGATCCACG	598	761
ADGRG3	CCAAGAAGGCCAGATTCAGG	683	447
ADGRG3	ACTGGGAGTGCCAACAGCTA	426	737
ADGRG5	GCACAGGGCATGGATCACTG	476	183
ADGRG5	TCAGTAGCATCTGCTCCAGC	532	485
ADGRG5	GCTGAATAACTACGTCCTGG	525	313
ADGRG5	TGATGTTCACAGGATCCCTG	426	391
ADGRG5	GCCAGGAAACAGCCCTGGGG	435	304
ADGRG5	GAACAGCAAAGTAGGTGAGG	500	344
ADGRG5	GGAGATGCTGCAGCCCACGA	381	308
ADGRG5	GAATGCGGGGCTCAGCAGGA	337	348
ADGRG5	CCTCGATGGCCATCCAGGTG	397	419
ADGRG5	GTCCTGGTCATGGGCTACGG	151	375
ADGRG6	GGGATGTGCCAACTGCCGAG	475	410
ADGRG6	GGAGAAGTAAAGGTCCCAGA	409	344
ADGRG6	CAAACAGCCAGGCTTGCATG	605	629
ADGRG6	TATCTGAATGATATAACCGG	444	485
ADGRG6	AATGAGTCATAAATGCAATT	471	778
ADGRG6	GATGCTAAAGTCACTTGAAA	312	239
ADGRG6	TCCTTAAGGACACGGCAACT	464	492
ADGRG6	ATGTTAGTGGTGACAGTGGG	475	436
ADGRG6	AGGCATGTTAGTGGTGACAG	584	1043
ADGRG6	GGTAAAAGTACAGAGCAAGG	454	244
ADGRG6	CTTGCCATGGAGGAACCCAA	327	548
ADGRG6	TTACAATGCTACCAACCCAT	301	478
ADGRL1	ACTTCTCTATAAGGCCCTGG	611	469
ADGRL1	GGTTCCCGGTAGCTCCCTGC	1230	1248
ADGRL1	TCCCGGTAGCTCCCTGCAGG	1052	1034
ADGRL1	GCCACCTGCAGGGAGCTACC	592	473
ADGRL1	TCCTTTGGCCAGGTACCATG	676	748
ADGRL1	GACGGAGTCCTCCTTCATGG	462	376
ADGRL1	GTTCCCAGAGCCGAATTCGG	548	873
ADGRL1	AGCCGGCAAGAACTACAACA	513	491
ADGRL1	CCTCATGCAGATCAAGAGTG	677	659
ADGRL1	ACTCACCTCGAGTCCCCTTG	596	485
ADGRL1	GTACGTGGATGATGACAGCG	465	771
ADGRL1	CTACCGCCTGCCCAACCGCG	635	729
ADGRL1	AAAGTAGAAGTGGAGCAGAA	433	303
ADGRL1	TGGGACCTACAAGTACCTGG	570	462
ADGRL3	TGCTGAAGCAGATGTCTGGG	524	447
ADGRL3	ACTCCTCTGGTAGCTCCACG	458	440
ADGRL3	TGATACCTCCCCTTACCGAT	578	583
ADGRL3	CCATGTTCCTTCGATCCGTA	379	470
ADGRL3	AGCTGTGGATTACAACCCCA	492	429
ADGRL3	GCTCAAAGTTGTGGTCCGAA	252	194
ADGRL3	GATGGAATTTGGGATCCCCA	380	366
ADGRL3	GTCCATGGCCCGGACAGAGT	546	272
ADGRL3	CTTCGGAACTTGACCCCAGG	547	347
ADGRL3	CTCTTGCAGAGCCTATGTCC	481	446
ADGRL3	TACGAGTGATCAGCTGCGTG	431	469
ADGRL3	TATTGCTGCCGTAATAACAG	403	446
ADGRL3	TAGGGATTGTTAGTACCATG	479	576
ADGRL3	CGTTGTACATGCTGACAGAA	343	516
ADGRL3	CCCTACAGAGAGACAAGTAT	600	651
ADGRL3	CCCATACTTGTCTCTCTGTA	377	222
ADGRL3	GGGGCTTCTGAACAATGCCA	402	385
ADGRL4	AAGCATTGCTGACTGTGAAG	557	715
ADGRL4	TGCCGAAAATCCAACTACCA	337	288
ADGRL4	AATGTGTCAGGTGATTACAG	494	426
ADGRL4	ACCGAACTTACCTATACAGA	219	191
ADGRL4	TTACTGCTGGATCTGAAGCC	502	417
ADGRL4	GGAAATTTAACTCAGTCCTG	552	780
ADGRL4	AATGGTGTCACAATTTGTGA	418	549
ADGRL4	GCAAAATGTGAAATACGCAA	348	681
ADGRL4	ATAGGAACAATTCAACAAAG	388	385
ADGRL4	GCTGAGCACTCACCTAGGAG	463	611
ADGRV1	GTTAGAAATGGAGGAACCCA	346	911
ADGRV1	ATTCGCAGAGACATTCCCAT	690	491
ADGRV1	TGATGATGATCTTCCAGAAG	479	276
ADGRV1	TGGAGCTCACTTTCTAGTAC	496	278
ADGRV1	AAAGGGGCCTATATCATCCG	627	391
ADGRV1	GAACCATTACTGTCACCTGG	646	394
ADGRV1	GCAATTGTATTATTCCTGGA	356	449
ADGRV1	AGAAGCCATTACTGACGGTG	540	466
ADGRV1	ATTGTTCGGGAACCTGCACA	382	385
ADGRV1	GTGGCCTTGTTCAACAAGGG	522	483
ADIPOQ	CTACTGCTATTAGCTCTGCC	1307	1308
ADIPOQ	ATCTCTGCCATCACGGCCTG	1407	1973
ADIPOQ	AAGGGTGAGAAAGGAGATCC	1331	837
ADIPOQ	ATTGGTCCTAAGGGAGACAT	1480	1374
ADIPOQ	TGGATTCCCGGAAAGCCTCG	1413	1797
ADIPOQ	ATACCGCTCAGCATTCAGTG	1405	1533
ADIPOQ	AAGATCTTGGTAAAGCGAAT	1194	1067
ADIPOQ	GTTGCAGTGGAATTTACCAG	1098	700
ADIPOQ	CCTTCATATAGACTGTGATG	1264	1671
ADIPOQ	TCAGTACCAGGAAAATAATG	1220	994
ADIPOR1	TGTCTGCCGGTGCTTAGGAG	611	608
ADIPOR1	AATGCCCAGGACACAGACGA	565	462
ADIPOR1	TTTCTCTGAATGACAATAGA	568	434
ADIPOR1	AACCACCTTCTCCTGTAGAG	769	798
ADIPOR1	AACATCTGGACCCATCTGCT	903	879
ADIPOR1	TGCCAGTTTCTGTATGAATG	684	703
ADIPOR1	GACCTCCCATGCCCTCCTTT	1070	607
ADIPOR1	GGTCTGGGAGGGACGTTGGA	471	357
ADIPOR1	ATGGCGTGGTGGGCTTGCAG	595	515
ADIPOR1	GCTAGAAGAGAAGGGCAAAC	504	652
ADIPOR2	GAGTCCTGCTGCACCCCAAT	666	510
ADIPOR2	ATAAAGCCCTCATCTTCCTG	638	347
ADIPOR2	AGTCTGGTAGTACATCATGA	391	733
ADIPOR2	ACAGGAAGAATACACAACCT	587	632
ADIPOR2	GACCACCTTCTCTTGCAGAG	566	747
ADIPOR2	AGTCTACTGCCACTCAGAGG	578	731
ADIPOR2	TGTCATAGACTGGATTACTC	583	365
ADIPOR2	ACAATCAAGTAGATGAAGCA	468	477
ADIPOR2	TCTTACTCCCCGATACTGAG	458	205
ADIPOR2	CTCCGAGATGACATAGTGCA	401	236
ADK	TCGTTACCTGACTGACGTCA	755	576
ADK	GCTTGACATCTCTGCTGTAG	686	402
ADK	AGTTTAATACTTACTTATCA	395	310
ADK	AAAGTCGAATATCATGCTGG	689	1087
ADK	TCAATTAAAGTGGCTCAGGT	790	801
ADK	CATTGGGATAGATAAATTTG	578	507
ADK	GTAGTAATGAGCATCCACAT	702	506
ADK	CATGCAGCACAAGTTCCTGT	829	299
ADK	TCTGGAGAAAAACTGGATGT	574	752
ADK	GAATCGTGATCTTCACCCAA	556	598
ADNP	TTGCACATCACTTACGAGAG	568	361
ADNP	GTAAATAGCGATTACAGTAG	620	317
ADNP	GGATGCCTGTGACTGAGAGA	495	480
ADNP	GTAAAGCAGTTACTTCCAAG	595	888
ADNP	CCTGATAGCCTATACGTTCA	651	612
ADNP	ACCAAAGCTTCATAGGACTT	815	446
ADNP	AGTTAGGAAGCACATTTACA	581	771
ADNP	CTGCATTGAAGGTACAGTAG	705	726
ADNP	GGACAAGCGCTGCAGCAGAA	581	588
ADNP	AAACTGCCAAGATTGTTGAC	880	829
ADORA1	TGGAAAGCTGAGATGGAGGG	554	614
ADORA1	GTTCCCGGGCACAGAGACCA	448	503
ADORA1	CGACACGATGAAGCAGAAGG	626	340
ADORA1	TCTGTGGCCCAATGTTGATG	689	650
ADORA1	GCGCTGTGGACTCACCGGAG	481	393
ADORA1	GATGGTGGTGACCCCCCGGA	542	334
ADORA1	ATTGTTCCAGCCAAACATAG	698	866
ADORA1	GTTCGAGAAGGTCATCAGCA	518	590
ADORA1	CCAGGTAGATGAGGACCATG	720	759
ADORA1	CCCGCAGAAGTACTATGGGA	450	503
ADORA2A	CAGGATGGCCAGCACAGCAA	441	456
ADORA2A	AGCACACCAGCACATTGCCC	475	530
ADORA2A	GGGCAATGTGCTGGTGTGCT	397	434
ADORA2A	CTTTGTGGTGTCACTGGCGG	416	346
ADORA2A	GAACCCGGTGCTGATGGTGA	290	327
ADORA2A	AGGCAATGAAGAGGCAGCCG	570	264
ADORA2A	GGATGCGGATGGCAATGTAG	335	473
ADORA2A	TCACCAAGCCATTGTACCTG	503	1228
ADORA2A	CAGTTGTTCCAACCTAGCAT	427	317
ADORA2A	CTATTTGCGGATCTTCCTGG	452	470
ADORA2B	GTTGCCCGCCACCGAAAGCG	617	690
ADORA2B	GACACCAGGAAGTAGTTGGT	764	840
ADORA2B	GGGGATGGCGAAGAGCCCCA	409	304
ADORA2B	GCACCAGCACGAAGCAGGCG	824	861
ADORA2B	CGCCGAGCGCCTCACCTGAG	620	860
ADORA2B	AGGTATAAAAGTTTGGTCAC	774	665
ADORA2B	TGGAGTCAATCCGATGCCAA	624	595
ADORA2B	TCATTCGTGGTTCCATCCCA	645	375
ADORA2B	CTACATTAAGATCTTCCTGG	709	578
ADORA2B	ATGCACAGGTAACCAGCACA	820	715
ADORA3	CCACAGCTTGTGCTGTACAT	522	342
ADORA3	TTATGGACGGGAGTTCAAGA	295	761
ADORA3	TGGCGCACATGACAACCAGG	543	296
ADORA3	CATGTTCCAGCCAAACATGG	546	414
ADORA3	CCACGCCGCAGGCTACCTGA	417	372
ADORA3	TCGCTGTGGACCGATACTTG	371	388
ADORA3	CAAGTATCGGTCCACAGCGA	396	340
ADORA3	AGGCTGACAACAATGGCCAA	420	664
ADORA3	AGAGACAATGAAATAGAAGG	409	315
ADORA3	CAACGTGCTGGTCATCTGCG	568	552
ADPGK	TTGTTAGCAGGTCTTTCCCG	616	890
ADPGK	GCTGGCCAGTATGACTAACA	631	506
ADPGK	CTGCTTGATACTCTAAAATG	524	477
ADPGK	ACTTCCTGCAATGACTCTGG	763	619
ADPGK	CTGGACCGCAAAGAAGAACC	673	408
ADPGK	GCCAACTCAGATTTAAAGGT	698	620
ADPGK	CTCTTACAGCACTATGTAGG	696	720
ADPGK	TGAGCGCTTCTTCAGTGATA	444	302
ADPGK	TGTTGATGTGGTGCTCTCAG	652	392
ADPGK	AGTCCGGCGCTGGCGCCGCG	566	361
ADPGK	TCTGGAGCTCGCTGTGTCTG	541	602
ADPGK	GTCCCCATGGCGCTGTGGCG	585	591
ADRB1	CGACAGGTTACCGGGCTCGG	622	370
ADRB1	GCTCATCGTGCTGCTCATCG	692	502
ADRB1	TTGGTGAGCGTCTGCAGCCG	632	769
ADRB1	CCAGCGCCGACCTGGTCATG	634	538
ADRB1	AGAAGGAGCCGTACTCCCAG	652	778
ADRB1	CACGCACAGCACGTCCACTG	591	865
ADRB1	GTCCAGGGCAATGACACACA	575	301
ADRB1	GTAGAAGGAGACTACGGACG	602	530
ADRB1	GTGGAAGGCCTTCACCACGT	633	386
ADRB1	GCAGTCCCTGGAAGGCCTTG	657	949
ADRB2	AAGAAGGCGCTGCCGTTCCC	583	569
ADRB2	CATCGTGTTTGGCAATGTGC	567	435
ADRB2	CAGACGCTCGAACTTGGCAA	412	436
ADRB2	GCCCATGACCAGATCAGCAC	548	625
ADRB2	AGAATATGGGCGGCCCCAAA	418	454
ADRB2	GACCCTGTGCGTGATCGCAG	628	888
ADRB2	GCTGACCAAGAATAAGGCCC	478	805
ADRB2	GGGAACGTAGAAGGACACGA	360	363
ADRB2	AAGACGTTAGGCATCATCAT	9	1
ADRB2	GGGCTCCGGCAGTAGATAAG	495	522
ADRBK1	CTGCTGCCCGAGCCCAGGTG	536	734
ADRBK1	TGTCATGCAGAAGTACCTGG	619	516
ADRBK1	CTTCTGCCTGAACCACCTGG	673	537
ADRBK1	CTCCTCATAGAATTCCACCA	538	580
ADRBK1	GTGGCCTTGGACATGCTCAG	397	288
ADRBK1	GATTTGTCAAAACCTCCGAG	500	395
ADRBK1	CCCACCCAAGCCCACTCACG	550	1024
ADRBK1	CGAGGTCTATGGGTGCCGGA	428	349
ADRBK1	GACAATGAATGGGCAGTCCT	650	598
ADRBK1	GGTCCCGGTAGACCACGAAG	677	494
ADRBK1	GGGCGCTCACCTTCAGGTCC	381	415
ADRBK1	CAGCAGGGGCGCTCACCTTC	540	410
ADRBK1	AACATCCTTCTGGACGAGCA	509	765
ADRBK1	CCAGGTCCGAGATCCGCACG	497	384
ADRBK1	GGCACTCACACGCTGGCATG	658	492
ADRBK1	GCTCCCACAGGGGCACCCAC	588	300
ADRBK1	CTCCGGAGCCATGTACCCGT	514	363
ADRBK1	CCCCGCACGGGCTCCTTACC	623	794
ADRBK1	TTACCTGCACCACCCATCCC	519	688
ADRBK2	TGTCAGTTACCTGATGGCCA	462	302
ADRBK2	GCTGGTACCTGGGCTCCGGC	455	349
ADRBK2	TTATTTCATTTCTCTCTGCA	582	508
ADRBK2	AATTAATGAAGCTGTACCTC	533	276
ADRBK2	TCTTCATAAAACTTCACCTG	2	23
ADRBK2	TTATGATGCCTACATCATGA	259	363
ADRBK2	GATGAAGCAGAGTTTATCTG	562	345
ADRBK2	ACACACCGTGTTGTGAAAGG	488	440
ADRBK2	AATATTCTCTTGGATGAACA	469	651
ADRBK2	GCAGCCCAGGGAGAACCAGT	577	213
ADRBK2	TCAATTCTTCATCTGTAAAG	548	692
ADRM1	GTACTTGGTGGAGTTTCGGG	642	580
ADRM1	GCGGGAAAGATGTCCCTGAA	360	316
ADRM1	GCTGGTGTACATTCAGCAGA	477	537
ADRM1	GGACAGGACGTCCGGGAACG	449	473
ADRM1	TGACGACTGTGAGTTCAAGC	515	364
ADRM1	ACGTGCTGAAGTTCAAGGCA	588	470
ADRM1	GCAGGAACCCAAGACAGACC	623	772
ADRM1	TCAGATACTCGTTGACTTTC	547	377
ADRM1	TGGAGGTCGCTCAGCTGGAT	536	802
ADRM1	CCCGGCTGGTACGTTCATCG	543	584
ADRM1	GCTTCCCTACTTGCCATCTG	651	1470
ADRM1	TGGATCTCATCCGCGGTCTG	681	1072
ADSS	TCCAACAGTACAATTTGAAG	649	672
ADSS	CAATGTCTATTTCCAAAGTG	634	525
ADSS	AGCCATCAAAGTCAGAAACA	605	485
ADSS	TTGATGAAAATCAAATACTG	575	320
ADSS	TGACAGAGCTCATATTGGTA	530	400
ADSS	CTTTCTAGGACTAGAAGGCT	663	691
ADSS	TGCTGGCCATACAGTTGTTG	642	895
ADSS	CTGGCAGCGGCACACGATGT	646	119
ADSS	CGGAGGAAACCGGGTGACGG	524	171
ADSS	GTAGGTCTCGGCGAACGCCA	435	99
ADSSL1	GCTTGACGCCGCCTGCGCCG	302	204
ADSSL1	CGACATCATCAGCCGCTGCC	571	639
ADSSL1	CAACAACGCCGGCCACACGG	940	625
ADSSL1	GACTTCCACCTGCTGCCCAG	669	623
ADSSL1	GCACTCACCAATGAAGGACA	515	493
ADSSL1	TGTCTCTCATGCAGGCAACG	582	520
ADSSL1	TCTGCTTCCTCAAACAAGCC	722	650
ADSSL1	ATCTCTGACAGAGCCCACCT	625	665
ADSSL1	GCAGCTTTGGAAGAGTAGGT	606	443
ADSSL1	GAACATCGACTGGTGCTGGT	744	856
AEN	GCAGACTCAGGGGCCTCCCG	487	387
AEN	GAAGGAGCCGACAGCACCAG	697	448
AEN	AGGCCTTGCTGCAGGAGCAG	656	659
AEN	CAGTGGGAAGCAGTGTCTGA	546	421
AEN	TCGATAGCCACACACTTGCT	841	752
AEN	ATTGCCATGGTAGCTCACAA	587	591
AEN	GACTACCGTACCCGCTGGAG	643	887
AEN	AGGTGGCCCAGAAAGAGGTA	423	313
AEN	CAGATCCTTAAGCTCCTGAA	629	360
AEN	CGCTCAAGTATGTCCACCCT	671	514
AES	CCACCAGCTGTCCCAGCTGC	725	917
AES	TCGGATGATAGAGTTCAGCT	527	627
AES	TGGCTCCCAAGACCTGCTGC	774	889
AES	TGGCTCTTACCTCTTGGGAG	714	1120
AES	GAGATCGTCAAAAGGCTGAA	554	397
AES	CATCTCGATGTTCAAGCCGT	788	660
AES	CAGTACTACGAGATGTCCTA	545	560
AES	GATGCAGCGTCACTATGTGA	434	244
AES	GATGCGGTCGCAGGAGTCCG	612	510
AES	GTTTCCACAAAGCAGGCATT	653	825
AFAP1L2	TATAGCTGAGAAGTACCTGT	603	587
AFAP1L2	CTCACTTCCTGGATGACCTG	631	570
AFAP1L2	GTAGGTTCACGTCCAGCTGA	475	451
AFAP1L2	CCCGCATCTGCGCCTTCCTG	515	289
AFAP1L2	CCAAAGACGGAGTCTCCAGA	463	811
AFAP1L2	CAACAGAATGCAGAGTCTCA	623	690
AFAP1L2	TCCTTCTGCAGGCTCTGATG	563	612
AFAP1L2	CCCACACTCACTGCTGCTTT	641	855
AFAP1L2	GGTGAAGAAGAGCTGCCTGG	504	705
AFAP1L2	GCTGTCTGGTGGTACAGAGA	411	545
AFAP1L2	ACAGGGGTGTTGCTGTCTGG	726	646
AFAP1L2	ACCTTTGTACCGCTCCATCG	614	576
AFTPH	GTTAGAATCTCCAGACAAGG	318	323
AFTPH	TCAGTGCTATGAGTGCTAAG	498	606
AFTPH	ATAAGCATAGTGACTAACAG	434	670
AFTPH	CTTCGAAAATTCGCTCCAGG	414	378
AFTPH	GCAGGGAATTGCTAGATGTG	438	187
AFTPH	CATGGCTTGAGATACCAGTG	421	116
AFTPH	TCGGGTGTCTATTCCCAAGG	384	293
AFTPH	ACCAATCCTGCTGCATACAT	666	279
AFTPH	GGGTATGTTAGAGCCCACCA	271	188
AFTPH	CTCCAGTCAAACTGGACGGG	828	528
AFTPH	GCTACTCCAGTCAAACTGGA	901	547
AFTPH	GGAGAGACGTACCATCTAAA	307	293
AFTPH	ACTGAATTTCAAGCTAGTGG	588	297
AFTPH	CCACGGGCCCAAAGAAATCA	746	886
AFTPH	CTAGAGCTACTGTCATCCAC	975	1208
AFTPH	CCTTGATAGCTTCTTCACTT	423	253
AGAP3	CGAAGCCATGAACTTCCAGG	816	560
AGAP3	GTTCGCGCTCTCCAACTCCG	588	536
AGAP3	CGTCAGATAGCGGTGCACCA	572	654
AGAP3	AAACACCACTGCATCCACCC	1013	755
AGAP3	CATCAGCGCTGCGAATCCCC	693	751
AGAP3	CTGCTGTCGTCGATAACCCG	660	727
AGAP3	GGTGCACCGCTTCAGATCTG	692	760
AGAP3	ACGCTCCACATTGAGCCCGT	1086	1199
AGAP3	CCGAACCTGGTTGATGTGCA	396	494
AGAP3	GGGATCCTGCTAAAGCGGAG	620	366
AGER	GGAGGGGCCAACTGCAGGTG	710	621
AGER	GGCCCCTCCTCGCCTGGTTC	545	367
AGER	TTCTCCTGTAGCTTCAGCCC	530	477
AGER	CAGAGGGAAGCTACCCTGCA	474	670
AGER	ACGGACTCGGTAGTTGGACT	633	464
AGER	CTGTCGGGATCCAGGATGAG	446	550
AGER	ACACGAGCCACACTGTCCCA	434	333
AGER	AGGCCGGACAGAAGCTTGGA	425	482
AGER	AGTTTCCATTCCAGCCGCTG	505	626
AGER	ACTGGTGCTGAAGTGTAAGG	464	366
AGER	GAGCACCTACTACTGCCCCT	689	1212
AGER	TATCTCCCAGGGGCAGTAGT	652	670
AGER	GTGGCTCACCCCACAGACTG	1083	799
AGFG1	GAAGCACCTGAAGATGCTGC	850	680
AGFG1	TCGAAGCACTTTCGGTTGTG	638	642
AGFG1	CCCCACCTACGTTAACATGA	608	699
AGFG1	ATAGATTTCACCCTGTGTGG	761	399
AGFG1	GTCTGTAAACAGATTTGGCT	875	781
AGFG1	TTCAGCAATTCCAGACTTCA	603	606
AGFG1	CCAACACTGCACTTAAATAA	522	818
AGFG1	CAGTTGTAGGTCGTTCTCAA	560	396
AGFG1	GATGCATTTGGACAGTCTAG	708	649
AGFG1	GAAGCTCTACCTGTAGTTTG	751	683
AGFG1	GATGAAAGCATTCTAAATGC	680	557
AGFG1	TTACTGTGGGTAGCCTGAAG	610	449
AGFG1	CCATTTCAGACCAATGCCAG	744	712
AGFG1	GAGAATGCATTGCTCCAGAA	533	498
AGFG1	CACCTACCAAAATGAGCGTG	578	459
AGFG1	AGCTGCAACTTGACCAAAAG	753	710
AGFG2	GTGGGCAGCGATGGTGATGG	412	364
AGFG2	GGGCGCACTCGAAGCAGTGG	402	221
AGFG2	GCCCACGGTGATATCCACGT	655	507
AGFG2	CCCGGTCACTCACAGGAGGC	560	433
AGFG2	TGTTTCTCTCCCATAGGAGA	633	496
AGFG2	GAGATTGACTTGACACGATG	562	474
AGFG2	GTAGTATTCCTGCAATCCCG	631	497
AGFG2	ACAGACCCAACCAAATCTTC	749	497
AGFG2	CAGGGATCCTCAGAAAGTGA	525	689
AGFG2	GGCCAGACACCTTCCCAAGG	623	554
AGFG2	TCAGTTAGCATCCGACTGGC	598	597
AGFG2	ACTTTCAGTTAGCATCCGAC	592	427
AGO2	GAGGAGCTCGCGGACCATGG	408	333
AGO2	AAGATCAACGTCAAGCTGGG	530	229
AGO2	GCTAATCTCTTCTTGCCGAT	614	557
AGO2	GCAGACGGTGGAGTGCACGG	427	271
AGO2	GCGTCTGCAATGTGACCCGG	468	867
AGO2	AAGGTGGAGATAACGCACTG	486	642
AGO2	GTTAGAGCAGCCTTCGGACG	447	272
AGO2	TGAGGCACTTGCCATCCATG	435	367
AGO2	CTTCAAGGTGTCCATCAAGT	408	201
AGO2	CATGCCCCTTCCGATTGGGA	437	142
AGPAT2	AGAAGGAAGAGTACACCACG	646	858
AGPAT2	GGCCTCATCATGTACCTCGG	710	747
AGPAT2	GCTGCGTGCAGATCGCCAAG	650	802
AGPAT2	CTGTCTCCCAGGCCTCATGG	639	754
AGPAT2	TCATGTCCAGGATGCTCTGG	650	540
AGPAT2	GTGGTTGGAGACGATGACAC	549	352
AGPAT2	GGCCTCCCCTGCAGCATCAT	641	806
AGPAT2	ACGGTGGAGAACATGAGGCA	519	369
AGPAT2	GCTGGTGCAGCTGAGCCGCG	462	428
AGPAT2	GCTGTGGCCGTGTCTGGCCG	490	622
AGT	GAAGAAACTATCTCCCCGGT	889	926
AGT	CGAGCCCCAGGAGTTCTGGG	599	568
AGT	CTGTGAAGTCCAGAGAGCGT	671	617
AGT	GTGGGCGTGTTCACAGCCCC	568	707
AGT	GGACCTTGTGCGCATCCAGC	563	467
AGT	GACAGGCTACAGGCAATCCT	773	741
AGT	CTCCCAGATAGAGAGAGGCC	552	599
AGT	AGCCGTTGGGGAGAGGACGG	516	377
AGT	GTCTTGGCCTGAATTGGAGC	523	695
AGT	GCAGGAGCCATCTCAGACTG	699	554
AGTPBP1	AACTTCATGTGATGTTGTGG	376	390
AGTPBP1	TTGCTGTTATAGTCACCAAG	446	358
AGTPBP1	GCATCGGTTGAAGTACCTGA	307	185
AGTPBP1	GCACAGGTAAGGACAGTAAG	538	549
AGTPBP1	GTATTTGAGGGAAAAGTACG	381	394
AGTPBP1	ACTCGTAAAAGCTGAAGGCA	354	220
AGTPBP1	ACCATTAAGTCCTCATGTGG	444	453
AGTPBP1	GTGAGTTTCTTAGTCACCAA	345	397
AGTPBP1	AGCCAAAGGTTCTACAGGAA	409	421
AGTPBP1	CTTCATCTGGCTCAGAGTCA	357	705
AGTR1	AATATTTGGAAACAGCTTGG	1543	1415
AGTR1	GCTGTGTAGACAGCCCATAG	937	772
AGTR1	TTACATAGGTAATTGCCAAA	1060	902
AGTR1	GTAGAAACACACTAGCGTAC	1512	1573
AGTR1	TCATTGGGTGAACAATAGCC	1387	1400
AGTR1	CAGCAGCCAAATGATGATGC	1334	1208
AGTR1	GGCCTGACCAAAAATATACT	1067	764
AGTR1	AAGTTATACTCTTATTTGGA	1036	1447
AGTR1	AGAAAAGTGAATATTTGGTG	1469	1567
AGTR1	TATACAAATGGTGATAGGCA	967	1067
AGTR2	ACTAGCAAAAACATTACCAG	896	739
AGTR2	TTGTCAAAAGGGTCCTAAAA	454	557
AGTR2	ATAGAGGAAGAGTAGCCAAA	548	862
AGTR2	ACTATATAAGATGCTTGCCA	663	798
AGTR2	GTCAGAACCATTGAATACTT	843	1166
AGTR2	CATTGGGCATATTTCTCAGG	692	705
AGTR2	TTCATAGCAACATGCTATTT	782	1147
AGTR2	CCGTGACCAAGTCCTGAAGA	484	321
AGTR2	AGTTATAGCAGTCATTGACC	788	676
AGTR2	AGCTGTTGGTGAATCCCAAG	683	623
AGTRAP	GCTGCCTGCTGTGAACCTGA	491	779
AGTRAP	GTCACTGGCTGCTGACAACC	593	774
AGTRAP	CAGGATGGTGAAGTTGGCCC	562	554
AGTRAP	CACCATGCTTATGGCGTCGA	456	265
AGTRAP	TGTGTCTTGCAGTTTCTGGG	580	675
AGTRAP	CACGATGTCCAGGAAGATGG	510	571
AGTRAP	CGGGTCAGCCTCACGGACAC	617	583
AGTRAP	GCGGCTTGAGCAGCAAGCTG	471	369
AGTRAP	CACATGTACCGGGAGCGCGG	295	307
AGTRAP	TGCTGAGTCAATCGTCTGGT	744	806
AHNAK	AGGTGATCTAAAAGGCCCTG	704	586
AHNAK	GCCCGAGGGCAGTCTGATCA	531	686
AHNAK	TCTGGCCAGGCTCGGGAGAG	589	755
AHNAK	GAACACCATGGGGCACCACA	703	574
AHNAK	CTACTTTGACAACCTGCAGT	738	446
AHNAK	ACCACCCCAGTGCGGGCCGC	704	894
AHNAK	GGTGACGCAGAACTCCCCTG	871	1315
AHNAK	TCTGGGCGATGGTCAGCCCG	652	488
AHNAK	CGGGCTGACCATCGCCCAGA	640	661
AHNAK	GGCAGGGTAGTGGCTCCCAC	495	783
AHR	CCTACGCCAGTCGCAAGCGG	818	462
AHR	AAGTCGGTCTCTATGCCGCT	841	802
AHR	CATCTTGTGGGAAAGGCAGC	571	424
AHR	TCCCCTACTGAAAGAAACGG	730	637
AHR	GCTGACGCTGAAATTCAGCT	784	599
AHR	TATAACAGACTACTGTCTGG	681	348
AHR	TTAAGGCAATGAATTTCCAA	525	579
AHR	TAGACTGGACCCAAGTCCAT	756	520
AHR	GATGTGAACTCATTTGCTGG	687	1098
AHR	TCACCAAAAGCAAGTAGTAG	778	803
AHSP	GGCTCTTCTTAAGGCCAATA	325	247
AHSP	CAGCGTTCTGCTGAATCAGC	508	342
AHSP	AGGATCATTGAAGACCTGGG	8	1
AHSP	AGACATGGTGACTGTGGTGG	430	302
AHSP	ATTACAGGCAGCAGGTGACA	502	521
AHSP	ACAAGGCTCTGCAGGAGCTT	580	713
AHSP	TCCCTGTACTTGGCCAGGAA	459	528
AHSP	TGAGCTAGGAGGAGGGCGGT	365	425
AHSP	ACCGCCCTCCTCCTAGCTCA	411	331
AICDA	AGAACTTTCAAAGCCTGGGA	590	871
AICDA	CATGATGGCTATTTGCACCC	738	766
AICDA	GGACCGCAAGGCTGAGCCCG	586	860
AICDA	CTCACAGAAGTAGAGGCGCG	610	1101
AICDA	GTCGTAGCAGGGGCTCCAGG	465	433
AICDA	GGAGGAAGAGCAATTCCACG	611	412
AICDA	ATAACCAAAGTCCAGTGAAA	551	783
AICDA	ACCTGTGCTACGTAGTGAAG	777	1058
AICDA	CTTCACTACGTAGCACAGGT	932	1062
AICDA	CCAATTCAAAAATGTCCGCT	637	472
AIF1	AGCCAAACCAGGGATTTACA	579	457
AIF1	GAGGCTGGATGAGATCAACA	490	311
AIF1	TCCCAAATATAGCAGTGATG	705	804
AIF1	ACTGGAAGGCTTCAAAGGTG	449	488
AIF1	TACATGGAGTTTGACCTTAA	447	330
AIF1	TTTCAGGGACATGATATCTG	617	488
AIF1	AGAGGTGTCCAGTGGCTCCG	510	433
AIF1	GCATCATCCTGAGAAAGTCA	327	269
AIF1	TGACTTTCTCAGGATGATGC	503	811
AIF1	AACCAGGATCCTGATGTATG	678	642
AIM2	AGTACTGGGGGTTAGAAACG	465	620
AIM2	AGATATGAAAACTTACCTTC	505	394
AIM2	TTCAGCATCTAACACACGTG	635	780
AIM2	GCAAGATATTATCGGCACAG	652	496
AIM2	TCTTGGGTCTCAAACGTGAA	376	429
AIM2	TTCACGTTTGAGACCCAAGA	646	461
AIM2	TCAGCCTGAACAGAAACAGA	528	424
AIM2	GATGATTCAAAATGCTGGGG	514	417
AIM2	TGCAGTATGTAGTTTGCCTG	620	818
AIM2	TCAGATGGAGAGTAAATACA	451	401
AIMP1	AGCCACAGCAGGAAGCATGT	850	402
AIMP1	ACTGGAGCAGAAGGGTGCAG	647	687
AIMP1	TCAAAGTTGCCTGCAAAACT	772	720
AIMP1	ATTCAGGCAGAAATTCAAAA	617	432
AIMP1	GCGTGCAGTGGAGTACCAGA	422	302
AIMP1	AACCAATTCGAAGATCCAGA	628	711
AIMP1	TGATGCAGATTCTTTGTATG	491	238
AIMP1	GCCCCAAGGACAGTTGTCAG	663	1175
AIMP1	GTACAGATTACCTGTTCAAG	775	830
AIMP1	TCTCCAGGAACAGACCCATT	953	1494
AIRE	CGGCCACCGCGATCTCCGTG	867	1175
AIRE	CAGCCAGCGCGTGCAGCAGT	762	598
AIRE	CCCGAGGACAAGTTTCAGGT	428	425
AIRE	CTTCATCTGAAGGAAAAGGA	493	537
AIRE	GGAGTCCTGGGTCAGCAGCC	743	926
AIRE	GCTGTTCAAGGACTACAACC	587	623
AIRE	ATCCTGGACAGCTTCCCCAA	671	465
AIRE	CCAGCAGCCCTGACTCCAAG	793	700
AIRE	TCCAAGAAGTGCATCCAGGT	751	673
AIRE	TGGTCTAGGGCATTACCTGG	739	551
AK1	ATCGCCTTCTATGAGAAACG	523	163
AK1	GCGGCTGGAGACCTATTACA	389	641
AK1	ACCCAGCGGCTCTTGAAACG	511	350
AK1	GTCCACATACAGCAGCAGTG	602	664
AK1	AAGAGTTTGAGCGACGGGTA	532	688
AK1	TCCTGATTGATGGCTACCCG	745	680
AK1	TGTGCCCCAGGAGACAGTGT	613	565
AK1	TGTCGGAAATCATGGAGAAG	506	603
AK1	GCTACACCCACCTCTCCACC	825	743
AK1	ACCAAGATCATCTTTGTGGT	763	1174
AKAP10	TACCTCAGAGAAATAAAAGA	426	184
AKAP10	CAATCTGGTATTTACAGAAA	377	286
AKAP10	TTGTGGAGAAGATGGACAGG	462	627
AKAP10	GCAATGAGAAATGACATCAT	586	257
AKAP10	ACTGGCTACTGTAAGTGTAG	681	554
AKAP10	AGGAACTCACCAAGTTTCCA	476	445
AKAP10	TTGTTTATGACTCATTCAGA	522	455
AKAP10	CACAGTGAAGCAGAGCTCAC	552	469
AKAP10	ATTCATGGAACTTCGGCGAA	415	317
AKAP10	GTCGTGCAAGACTTGTTCAA	360	275
AKAP10	ACCCAGGTCACCAAAATGAG	465	416
AKAP10	CCGCCATGTCCTTCTTCCGG	493	456
AKAP17A	GCGTATTTCCAAGAGCACCA	707	475
AKAP17A	GGAGGTGGAGAACAAGAGCC	551	436
AKAP17A	GATGGTCTTGCCGTCCAGGC	507	296
AKAP17A	CGACATCCTGAAGGTGCGCG	615	581
AKAP17A	AGAAGGAGTCCCAGTCGTGG	793	442
AKAP17A	CATGAACGAGACCCTGCCGG	924	535
AKAP17A	GGGCTCCGAGAAGCCCAGCG	611	942
AKAP17A	GTACTCGCGGTACTGCACAT	893	848
AKAP17A	GTGATGCCTCAATTAAGAAG	700	693
AKAP17A	AGAAGAGAAGCTTCGCAAGA	609	633
AKAP5	AGAAATTCATGTAGAAAACA	548	428
AKAP5	TCTTCTCTTGAAGCAAAGCA	5	1
AKAP5	CTGAAGCTGCTGATGTGGCA	528	782
AKAP5	GATCAGCCAGAGCCCACACG	799	709
AKAP5	TGTTACAAGACGTTTGAGTG	484	397
AKAP5	TGCTGATCTTTCTAAGAAAA	352	460
AKAP5	GATGCCTTCACTTAGATCCT	667	874
AKAP5	TCAAGTGGGCTTGCTTGCTG	572	447
AKAP5	TGGCTCAATTCAGTATCTTT	599	957
AKAP5	CTGAAATTAAGAATTGCTTA	516	617
AKAP8	TGCAGGAATTAGCATGTCGC	651	762
AKAP8	GCACTTCTTCAAGAAGATCG	671	422
AKAP8	CTTGGTGCTTATGAACCGCA	443	490
AKAP8	TCTCTTCGTCATCAAAGCTA	451	799
AKAP8	ACGGAACTTGCATACAGAAC	299	143
AKAP8	TTTAATAGCAAAGTCATCCC	639	559
AKAP8	ATAGCAAAGTCATCCCGGGT	817	965
AKAP8	TCAGGAGATGAAGAATTCAA	492	635
AKAP8	TATGACAGCACCATGCCCTA	603	376
AKAP8	ACGTAGTTCAGCTCGTTCCA	582	428
AKAP8	CTGGAGTCATAGGACTCGAA	625	724
AKAP8	GACATGGACCAGGGCTACGG	695	675
AKIRIN2	TATTTACTCTACGGCAGGTT	563	678
AKIRIN2	ATGTTATTACCTGGTGAAGC	512	616
AKIRIN2	TACAACACGGATCTGTCTGT	744	754
AKIRIN2	CCCACCTGTGGTGAGGCGGG	416	828
AKIRIN2	GAGATACTTCTGCGGCGAGG	412	258
AKIRIN2	GGCCGCGGCCGCCGACAACG	422	144
AKIRIN2	GCCATTGTCGGCGCCCACCT	673	441
AKIRIN2	CGCACATCGCCTGCGCTTCG	575	344
AKIRIN2	GGGGACGCCGGGCTCAACAG	539	538
AKIRIN2	CAGAGTGGCTCCGCACGCCA	427	501
AKNA	GACCCAACTTGACCACACAG	461	628
AKNA	CTTCCAGGCAGCTTCCCAGA	415	622
AKNA	CACCCCAGCAGGTACCTGCG	602	495
AKNA	GCGGCTGAAGGCTGCCCACG	370	596
AKNA	TCTGGTTTCAGGGCTTCCAG	464	583
AKNA	CATGCCCCAGGACCAAGTCA	485	580
AKNA	GCCCAACCACAGCATCCACA	361	270
AKNA	TCTTTGGGGAATCTCACCCG	386	243
AKNA	GGAGTCCTGGAATTCCATGG	422	345
AKNA	GCTCCTAGAGGACTTCCGCC	421	519
AKR1B1	TGGGCTCACAGGTCCTGATC	632	1413
AKR1B1	AACAGGACTGTCAGGAATGC	478	581
AKR1B1	CGAGGACCCTTCTCTCCTGG	552	778
AKR1B1	GTAGGCCATGGAAGAGCTGG	746	604
AKR1B1	CAACATTCTGGACACGTGGG	670	663
AKR1B1	CATTGCCCGACTCATCCAAT	967	718
AKR1B1	TCCCATACCTTAAAGCCAGT	940	727
AKR1B1	TCGGCCAGTGAATAAGGTAG	685	626
AKR1B1	GGAGCTCTTCATCGTCAGCA	580	569
AKR1B1	CATGGGCACAGTCGATGTGG	576	496
AKR1B1	GCAGGTGACTGAGGCCGTGA	416	471
AKR1B1	CCTGGGGTTGGGTACCTGGA	466	374
AKR1C4	CAGCGTGTAGAGCTAAATGA	431	370
AKR1C4	ATAGGTGCCAAATCCCAATA	385	453
AKR1C4	ACCTCTACAGCTCTGTTCCT	596	483
AKR1C4	CTCACTGAAAAAACTTCAAC	487	264
AKR1C4	CTATCTTCTTCATTTCCCAA	423	658
AKR1C4	TTTGGTAGTGGCGTCTCACC	515	655
AKR1C4	CTTACACTTCTCCATGACCT	502	526
AKR1C4	GTGCTCACCTGGTTGCAGAC	517	375
AKR1C4	TGGGGAGTTTGGGTCCACCC	378	290
AKR1C4	CCAAGAGCTACAATGAGCAG	482	466
AKT1	GACCCCATCAGCTGGGGTGA	404	546
AKT1	GCTCATCTTTCAGGGACCCT	556	357
AKT1	CCTCGGGACCAAGCGTGCGC	349	208
AKT1	TGAGCTCAAAAAGCTTCTCA	661	515
AKT1	AGGTGGGGCGCACACCTCGG	371	427
AKT1	GGGCGCACACCTCGGGGGCC	611	440
AKT1	GTACTCAGGTGTGCCGCAAA	435	522
AKT1	TGCAAGGAGGGGATCAAGGA	576	562
AKT1	CGTACTCCATGACAAAGCAG	623	513
AKT1	TTTGAGTACCTGAAGCTGCT	584	400
AKT1	GGCCAAGCCCAAGCACCGCG	396	723
AKT1	TGACCTCCTGCAGGGAGGAG	709	904
AKT1	GCTCCTCAGGAGTCTCCACA	600	485
AKT1	GACGTGGCTATTGTGAAGGA	496	301
AKT2	CCTCCATCCTCAGGTGCTGG	676	333
AKT2	TCTCCTCCATCCTCAGGTGC	720	624
AKT2	GGCCATCTTTGTCCAGCATG	1271	1404
AKT2	ACAGCTGGAAAACCTCATGC	1253	1125
AKT2	CCGTTGACTTTTCCAACAGC	538	554
AKT2	TGCCACTAACCTTGATGTCG	612	752
AKT2	TCTTGAGTACTTGCACTCGC	560	690
AKT2	ACGGGTGCCTGGTGTTCTGG	491	473
AKT2	GCCGGGTCCTCCAGAACACC	625	516
AKT2	GAGATAGTCGAAGTCATTCA	394	448
AKT2	CAGCAAGGCACGGGCTAAAG	609	550
AKT2	TCAGTCGTGGAGGAGTCACT	589	258
AKT2	GCACAGGGAGGAGTGGATGC	564	512
AKT2	CATCGAGAGGACCTTCCACG	802	851
AKT2	ATGACAAAGGTGTTGGGTCG	559	544
AKT2	ATCCCAAGACACACCTGCTA	796	1213
AKT2	ACGGAGAAGTTGTTTAAGGG	528	335
AKT2	TACTTCCTGCTGAAGAGCGA	401	626
AKT2	GAAGGCTGGCTCCACAAGCG	650	584
AKT2	TGTCTGTCATCAAAGAAGGC	586	439
AKT3	ATTCCATCACAAAACACAAA	464	713
AKT3	TATTTGAAACTACTAGGTAA	701	698
AKT3	ACAAATTGATAATATAGGAG	572	669
AKT3	CAGACTGCAGAGGCAAGAAG	790	1333
AKT3	ATTTCATGTAGATACTCCAG	687	566
AKT3	TTATAATCAGATGTCTCCAG	243	125
AKT3	GCCACTGAAAAGTTGTTGAG	597	588
AKT3	TAAAGAGAAACCTCAAGATG	787	527
AKT3	GAGAATATATAAAAAACTGG	533	483
AKT3	AACCCAACCTTCTTTCACAA	670	600
AL049794.1	CCTCAGCCTCCCAAAGTGCT	509	23
AL049794.1	AGCACTTTGGGAGGCTGAGG	424	129
AL049794.1	AGCGCCTCGGCCAGGCACAG	525	399
AL049794.1	GCCCACACTGGAAAGACAGG	426	522
AL049794.1	GGGAGGTACAGGCACCAGCA	426	337
AL049794.1	ATCCCTGGAGCTGTAAAGCA	395	306
AL049794.1	TGCTTTACAGCTCCAGGGAT	487	594
AL049794.1	TGGTAGTGTATTCGATTTCA	411	654
AL049794.1	CCTTAAGCCAGAAGGGCTTG	543	668
AL049794.1	GGAACACTGATGATATCAGA	390	533
ALAD	ATGTCAGGTGGTAGCCCCGT	690	780
ALAD	AAACGGAGCATTCCGGGCTG	710	627
ALAD	CTCACCGCAGTGACCATGGG	579	406
ALAD	AGACATCACAGGCCACCAGG	658	268
ALAD	GGACTCCTCGGAGTCAGCTG	716	664
ALAD	CAAAGATCAAGACACAGCGT	558	672
ALAD	AGCGGCTGGAAGAGATGCTG	492	595
ALAD	CAGCCTATCACCAGCCTCCC	593	623
ALAD	AGACTCACGTGACAAAGATG	640	607
ALAD	GCCAGGCCCGAAGTAGTGGG	658	579
ALAS2	CTGCACATAGATGCCATGCT	608	592
ALAS2	TGAGTGCTGCATTGCCCACC	617	1206
ALAS2	CGGATGGGGATGATGTGGCT	365	286
ALAS2	TGACTCTACTCTCTTCACCT	434	409
ALAS2	CGTCATGGTGCTGGAGCTGG	419	192
ALAS2	GTAATCATTACTACACCAGA	371	224
ALAS2	AGGGATATGCATCAGCCCAG	514	730
ALAS2	TGAAGGCTTTCAAGACAGGT	436	607
ALAS2	ATGCTGTCGGAACTCCAGGA	443	553
ALAS2	TGGGCAGCACTGTAGCAGCA	363	560
ALB	ACAAGAGTGAGGTTGCTCAT	932	814
ALB	GCAGTCAGCCATTTCACCAT	918	847
ALB	GAGAAAGAGCTTTCAAAGCA	578	447
ALB	GTCCACACGGAATGCTGCCA	830	689
ALB	GGCACAGCACTTCTCTAGAG	659	999
ALB	GAATGCTATGCCAAAGTGGT	886	673
ALB	AGAGTTGGAGTTGACACTTG	589	872
ALB	TTGGTGACTCTGTCACTTAC	769	782
ALB	GCATGGTCGCCTGTTCACCA	588	712
ALB	TGTGCATATATCTGCATGGA	708	632
ALCAM	GGAGGAATATGGAATCCAAG	565	417
ALCAM	TCTGAAGGCAATAAATACTG	654	516
ALCAM	ATCCAGATGGCAATATCACA	482	476
ALCAM	GTGCTACATCCCCTTGAAGG	523	554
ALCAM	CCTGGAGTACAAGACAACCA	475	635
ALCAM	TATGTCACCGAGCAGGTGAA	513	363
ALCAM	GATTTGTCCTTAAACCCAAG	609	737
ALCAM	TGCTAGCAGGAATGCAACTG	582	420
ALCAM	GCTTTGGAAAACCTTCCACA	627	1151
ALCAM	AAGTATTCCAGAACACGATG	596	718
ALCAM	GATGAGGCAGACGAGATAAG	493	493
ALCAM	CAGAGAAAAGGTGAATGACC	587	361
ALDH3B1	CACGCTGCGGCGACTGCGGG	582	614
ALDH3B1	CACGCGGCCAGCTGAGTTCC	634	1100
ALDH3B1	GCAGCTTCTGCACGACGCAC	632	508
ALDH3B1	CCTGCAGTCAGCCTTCGAGT	652	612
ALDH3B1	CCAGGCCCGGAGGTTCCTGA	445	317
ALDH3B1	GAAGGCGGAGTCCAGCTGCG	679	643
ALDH3B1	AGGGCGCAATGATGAGGACC	684	486
ALDH3B1	AGGTTCAGCGGATAGTTCCA	718	1030
ALDH3B1	CCAGCTCTCACCTGCAGCGA	463	713
ALDH3B1	CGAGGTGCTGCCCCAATACG	649	491
ALDH4A1	TTTAACTTCACTGCAATCGG	664	835
ALDH4A1	CCTTCCCCAGGGCTTCGTGG	599	483
ALDH4A1	ACCAACAGCACGGTGTACCG	637	689
ALDH4A1	GGGTAAGACCGTGATCCAAG	608	881
ALDH4A1	GCGAGGATCTCAGCCCTGCG	795	628
ALDH4A1	GGCCCAGATCTTCCTGAAGG	549	585
ALDH4A1	CCTTCAGGAAGATCTGGGCC	624	651
ALDH4A1	CCTGCTCAACAAAGCCATTG	545	677
ALDH4A1	GGACGTGCAGTACCAAGTGT	404	425
ALDH4A1	GGAGGCTGATGCCATCCAGG	575	710
ALDOB	ACGGTGGAGAGCTGTTACGG	719	991
ALDOB	CTGCCAGTATGTTACTGAGA	422	434
ALDOB	GATGCTGGCGTAGCGAGCCA	566	817
ALDOB	TATCCACAGTTAGACCAAGG	595	713
ALDOB	CCTTCTGGTAGAGGGTCTCG	575	608
ALDOB	TTCCATCAACCAGAGCATCG	707	847
ALDOB	GGATTTCTCGGAACTGCCGG	746	720
ALDOB	CCGCCTGCAGAGGATCAAGG	402	450
ALDOB	GCATTGTTGCCAATGGAAAG	601	735
ALDOB	GGTGAGGGCTGGAAATCGGT	518	493
ALG13	AGTGCGTGTTTGTTACCGTA	363	206
ALG13	CGACAGTCTGCAAGTGAGTG	522	350
ALG13	GCAAATTGGTAGAGGAACGG	386	378
ALG13	TCTGGATGTTTACAGGTACA	362	153
ALG13	GATCTTGTTATTAGTCACGC	404	372
ALG13	AGGAAGCTGTTTGGAGACTC	558	188
ALG13	GTTGATGAACAATCATCAGC	445	147
ALG13	TCAGTCTCTAGCATACCTGC	446	500
ALG13	TCCATTGACTGTAACAGCCC	524	299
ALG13	GGCTTGTGTCTCATATATGA	329	392
ALG13	GGAACGGTTGGGAGATCCCA	380	217
ALG13	CTACTCTGCTACTCAAGTAG	441	337
ALG13	CCTCCTCCTGCTCTTGATGT	528	655
ALG13	CCTTATTCCTGTGATCCAAG	579	580
ALG9	TATTCCATAAGAGAAGTCAG	612	916
ALG9	TTAATTAAATAGAAATACCA	384	313
ALG9	TTATACAAAACAATGTTGAG	541	879
ALG9	TTACTTTTTGCGATGTCTTC	27	9
ALG9	ATTCTTGCATGAAATGCAGC	606	517
ALG9	CAGGTAAGCATAGGAGCGAA	647	547
ALG9	GAAACCCTTCCCCATAGATG	687	533
ALG9	TTCAACTACTGGGAGCCAGT	687	310
ALG9	TCAGCTGTAAGGCTGTGGCA	512	277
ALG9	GTCCTCTACATAATGCCACG	876	1245
ALG9	CCAGGTATCGATGTACGTTT	735	535
ALK	AAGAGTCATACACAGGCCCA	905	710
ALK	TGATGATCAGGGCTTCCATG	898	1260
ALK	CCTTCACAGCCACTTGCAGG	1132	1232
ALK	GCCTTCATACACCTCCCCAA	790	795
ALK	GCAGGGCGCTCACCGAATGA	632	811
ALK	GATATTGTCAAAAGCCACGA	916	891
ALK	TGGGCAATGTACCTTCCAGA	950	1178
ALK	GATGCCCGAGAAGAAGGCGT	986	864
ALK	GCGTAGACACGGAAGAGCGA	669	334
ALK	GCTGCCGTGGAAAGCAGCAG	689	585
ALKBH4	CGCCCCGGTGAGGACCAGCA	367	305
ALKBH4	GTCGGTGCTATGCCAGGAGG	398	446
ALKBH4	CTCCCGACACATGGACAGCA	443	340
ALKBH4	CAATGGCAGAGCCCCGCTCG	460	728
ALKBH4	GGAGGATGGGCCTCTACCCG	375	483
ALKBH4	CTAAAGACCGAGGGCTTCTG	395	376
ALKBH4	GTCCATGAGCCGCACCAACT	295	165
ALKBH4	TCCTCGATCAGCATCACTCC	597	1025
ALKBH4	CTGATCTGCGAGCGGCAGCG	469	446
ALKBH4	GCATTCCCGAAGGACTTCGG	380	260
ALOX12	GGGCCGCTACCGCATCCGCG	496	396
ALOX12	CGACCAGCCAAAGCTGCACG	426	372
ALOX12	GTGGTTCTGCGACCGCATCA	319	488
ALOX12	TGTCCTCGCCCTGCACCCAG	540	442
ALOX12	GTTCCAGAAGCATCGAGAGA	343	229
ALOX12	GGGTAACCCTTCCTTCCAGG	498	534
ALOX12	TCCAAATATGAGATTCCATG	528	826
ALOX12	GCAGTTCCAGGAGCTCAGGA	443	389
ALOX12	TCAAACAGGGAACCATTCTG	486	716
ALOX12	CATCTTCAGCATAACGAGGG	434	508
ALOX12B	TGGGAAGTTGGGCATCCAGG	786	1276
ALOX12B	CACGCTCCACAAAGTCATTG	724	638
ALOX12B	TGCGGAGTTCTACAGCCACG	685	522
ALOX12B	GCACTGGCTTTCAAAGTCCG	732	770
ALOX12B	CATCCATCCACTGGTAGGCG	595	584
ALOX12B	GCACATAGTTGCAGTACCAA	425	550
ALOX12B	TCATCCGCCTGCACAAAGAG	615	323
ALOX12B	CACGGTGTACTGGCCCACCT	666	951
ALOX12B	CGACCTCTTGTCGGGAACAC	470	353
ALOX12B	CATGGCCACCTACAAAGTCA	485	512
ALOX15	CAACACGCCTCTGTGCACCT	867	689
ALOX15	TGGGAAATCATCTATCGGTG	713	1057
ALOX15	ACTTCTCAGATAATGAGCAC	667	391
ALOX15	GGATCCGTAGGCAAGAAAAG	513	622
ALOX15	CAATTTCAGCATGACTAGAG	727	857
ALOX15	CCAGAAATCGCTCATCCACA	746	696
ALOX15	CGCAGTTTCACAAACAGCAG	642	757
ALOX15	GCAGGAGACAGAACTCAAGG	637	465
ALOX15	CAGGTGCAGCTGTGGCTGGT	671	760
ALOX15	CCGCATCCGCGTGTCCACTG	651	633
ALOX15B	CATGGCCGAGTTCAGGGTCA	551	592
ALOX15B	AAGTGTCTGTCAGCATCGTG	593	863
ALOX15B	TCCTTGCCGAGATTGTCCAG	793	783
ALOX15B	CTTCCAGGTGACGCTCCCGG	586	436
ALOX15B	GCTCCAGCAACAGCGCCAGG	806	533
ALOX15B	TGGGTTGTAAGCCTTCCACC	713	1016
ALOX15B	GAGACCATTCAGGAACTGGG	618	1036
ALOX15B	AGGCTTCCCATTAATGACAT	776	528
ALOX15B	TGCCGAGTTCTCCTTCCATG	727	956
ALOX15B	GTTGATGTGCAGGGTGTATC	684	738
ALOX15B	GCACATCAACACACTCGCCC	704	404
ALOX15B	GGAGCAGGTGAATATCACCA	661	803
ALOX5	CCGTGGCCACTGGCAGCCAG	1062	1135
ALOX5	CTACATCTACCTCAGCCTCG	1279	1238
ALOX5	CAACGACTTCGAGCGTGGCG	1026	1012
ALOX5	CACGTCGTATGAATCCACCT	1407	1182
ALOX5	AACTCGATGTAGTCCCCGTG	1256	1321
ALOX5	GTTGTCCTGAGGGATGGACG	1102	1340
ALOX5	CTATCAAACTGGATATCACG	1175	928
ALOX5	TGCAGCGCCGGATCAACACA	915	346
ALOX5	GCTGCACTCTACCATCTCCG	1544	1038
ALOX5	GTCCCCATTGCCATCCAGGT	1131	1282
ALOX5	CAGGAGCACCAGTCGTACTG	678	593
ALOX5	AGTCGGTGGCGGGGCTCGCA	451	729
ALOX5AP	ACTCTGAAAACTTCTGAATT	655	334
ALOX5AP	CATCGTCACCCTCATCAGCG	813	863
ALOX5AP	AGGATTCTTTGCCCATAAAG	609	422
ALOX5AP	AGAATGGGAGGAGCTTCCAG	632	446
ALOX5AP	CTGGAAGCTCCTCCCATTCT	818	614
ALOX5AP	GGCAGTGTAGACCCGCTCAA	419	320
ALOX5AP	TCGCTGTGCTCTGGTCTGCG	503	811
ALOX5AP	ATCAGTCCAGCAAACGCAGC	629	1108
ALOX5AP	TTTCCCAAATATGTAGCCAG	693	566
ALOX5AP	ATATGCCAGCAACGGACATG	627	797
ALPK1	GGACCAGCGCTGCAGAGGTG	298	434
ALPK1	GTTAAGGACCCTGATCCAGG	391	284
ALPK1	TGGCAGTACAAACAAGCCGT	384	697
ALPK1	ACAGTCCCGAGCGAGGATGG	446	248
ALPK1	CGTCGAGCCCATACAGGAAC	284	347
ALPK1	TTGGCGAATAACCACCTGCG	414	557
ALPK1	CGGTCTGTATACAGATCAGA	314	192
ALPK1	TCCTCAGCCGGATAAAAAGG	395	531
ALPK1	ACAGCTGTGAGCACGAAGAG	584	560
ALPK1	AGGACAATAAACACGTGCCA	432	414
ALPK1	ATGGAGCCTTCTGTGCACTG	411	840
ALPK1	TACTTGACTGTGAAGAAAAA	245	373
ALPK1	TCTTCATCAAGAAGAAATTC	6	8
ALPK1	GTATGTTGGGAAAGACTATA	266	501
ALPK2	TATTCCTCATTGCAGTGCAG	622	646
ALPK2	GACAGGTTATCAACCTGAAG	556	613
ALPK2	GTCTACGTGCAAAAGCAGCA	439	555
ALPK2	TTATCACTCTGGGTTAGTGG	503	445
ALPK2	GATAACCCTAACCTACACCG	739	666
[truncated: 54,409 more rows]

## Sheet: TIL5746_hits
Symbol	n_guides	effect	pval	fdr
SOCS1	10	0.742834	1.88405e-06	0.000403186
MNT	10	0.592931	1.66735e-05	0.00178407
RPS6KA3	10	0.540804	0.0121959	0.166591
LILRA4	10	0.521316	0.00041175	0.0232281
IRAK3	10	0.512994	0.000690342	0.0325284
DMA	4	0.505963	0.0582448	0.316748
S100Z	7	0.499564	0.0182686	0.205312
TNFSF18	10	0.487083	0.00483697	0.110905
MYPN	10	0.485563	0.0263405	0.23458
ALPK1	13	0.475122	0.00149084	0.0567183
TRGC2	9	0.473747	0.0158989	0.1883
GLYR1	12	0.470487	0.004415	0.10696
STK4	12	0.466725	0.00775113	0.141155
GNA13	10	0.4636	3.32298e-05	0.00322015
CHST4	10	0.450517	0.00182235	0.0632403
ANGPTL3	10	0.450277	0.00448684	0.108099
PRDM1	10	0.439077	0.000239356	0.0149919
IGHA2	10	0.437604	0.111516	0.395343
SOX9	10	0.435832	0.00413668	0.102723
PLCB2	10	0.431628	0.00061773	0.0302158
ZNF746	10	0.430761	0.0168911	0.193644
BASP1	10	0.422705	0.00362052	0.0983862
MRGPRX1	10	0.41744	0.0110398	0.16108
CDKL2	10	0.417174	0.048432	0.297544
MYOM1	12	0.416523	0.000275497	0.0168447
KLK6	10	0.414907	0.00858507	0.147963
FERMT3	12	0.412505	0.0170937	0.195531
SRPX	12	0.411006	0.00403446	0.102579
AMBP	10	0.406312	0.0204137	0.211381
BLNK	11	0.399141	0.0452328	0.290379
LRRC4B	10	0.398734	0.0187776	0.206732
PCDH9	12	0.398074	0.00746721	0.137955
ZNF230	9	0.39062	0.00718726	0.137181
MAPK1IP1L	10	0.390401	0.03528	0.266542
LYZ	10	0.386593	0.00437609	0.106519
RUNX3	10	0.386481	0.0223274	0.222871
DEFB133	4	0.386286	0.10756	0.392549
PLXNB1	10	0.384755	0.0213359	0.217856
SLFN12	10	0.384368	0.00228448	0.0752122
PPARGC1A	10	0.382559	0.000428226	0.0232281
GYPB	10	0.379702	0.0321824	0.255865
KAAG1	9	0.379603	0.126097	0.40759
REPS2	10	0.378549	0.0141731	0.179293
PCDHB6	10	0.377969	0.00909955	0.15273
OR4Q2	10	0.376781	0.0120359	0.165728
NRROS	10	0.372852	0.0419719	0.28189
CD69	10	0.370613	0.0232888	0.224833
ZNF136	12	0.370466	0.00579567	0.123513
FIGF	10	0.368834	0.011143	0.161668
ALPK3	10	0.368666	0.0108787	0.159209
OTULIN	10	0.368645	0.00635836	0.128509
DEFB135	9	0.368636	0.128531	0.409983
AICDA	10	0.36513	0.0226965	0.224344
CLEC1B	10	0.364771	0.00799534	0.143581
CD244	10	0.364166	0.0286173	0.24294
LGALS13	9	0.362207	0.11743	0.398503
ART1	10	0.362093	0.00359537	0.0983862
ADGRE3	10	0.360037	0.0153165	0.185681
PXN	12	0.358346	0.00172173	0.0622733
LINGO4	10	0.35794	0.0289267	0.244757
TNFRSF21	10	0.357571	0.0518673	0.305735
GRID2	10	0.354129	0.0110898	0.161352
SNX2	10	0.353798	0.0187085	0.206732
CYSLTR2	10	0.35326	0.00987534	0.156359
ERVMER34-1	10	0.347375	0.00389831	0.10081
HBM	10	0.345615	0.0800667	0.359159
ICAM2	12	0.345576	0.0900038	0.373231
SRSF9	12	0.345443	0.167298	0.44109
PID1	10	0.344586	0.075614	0.350515
GPRC6A	10	0.344152	0.00411866	0.102723
SERPINB10	12	0.343788	0.00656427	0.130675
DUOX1	10	0.343108	0.0155084	0.185681
SLC7A10	14	0.341808	0.0406105	0.281177
SH3KBP1	10	0.338917	0.0294445	0.245498
UGT1A6	10	0.338469	0.0560862	0.314182
FZD4	9	0.337769	0.0282445	0.241773
NCK1	10	0.336379	0.0191413	0.206844
TTC31	10	0.33558	0.0396329	0.280382
PALLD	14	0.335485	0.00475443	0.110192
GRM3	10	0.335289	0.012871	0.171703
IL10RB	12	0.333418	0.00795769	0.143406
RGR	10	0.332501	0.019825	0.21081
IL6R	12	0.330392	0.00769645	0.141155
ZNF592	10	0.330249	0.0768631	0.351469
GPR119	10	0.329814	0.0333144	0.259247
TMEM33	11	0.328371	0.0742564	0.350515
AKNA	10	0.328254	0.091904	0.375277
MTNR1B	10	0.328061	0.04277	0.284542
CHL1	14	0.327879	0.0228429	0.224344
EPHA7	9	0.327364	0.053363	0.309
SYTL3	10	0.326783	0.0580448	0.316474
SIGLEC5	7	0.326484	0.347632	0.52359
ICOSLG	10	0.325582	0.0745946	0.350515
NLGN1	10	0.325141	0.00606607	0.126135
RELT	14	0.325037	0.0199424	0.211183
ANGPT1	10	0.324234	0.00963154	0.155843
S100A3	9	0.32327	0.0934282	0.377239
KRAS	12	0.322794	0.0261906	0.234303
EGF	12	0.322366	0.0698075	0.34375
BPIFA3	10	0.321873	0.0216973	0.219112
PRKCG	10	0.320188	0.0189508	0.206732
CPB2	10	0.320123	0.108699	0.392549
GP9	10	0.319849	0.0516824	0.305295
ZBTB20	12	0.318892	0.00734495	0.13778
CREB5	10	0.318131	0.000945054	0.0403868
SDK1	10	0.317103	0.0643302	0.33206
LAMP3	10	0.316651	0.0998823	0.387559
S100A9	10	0.31617	0.0463717	0.294174
HBE1	10	0.315852	0.0384541	0.275004
TBC1D7	10	0.313197	0.00146159	0.0560205
CD1A	10	0.312915	0.140832	0.42001
SLC44A1	10	0.312703	0.0106549	0.159209
COL6A5	10	0.312524	0.0474357	0.296329
CCR3	10	0.311993	0.02955	0.24558
MXRA5	10	0.311805	0.024983	0.23101
IRAK4	12	0.31104	0.0151046	0.185681
KCNJ2	10	0.309764	0.0559959	0.314182
PXDN	10	0.308909	0.0274838	0.239009
EGR3	10	0.307682	0.0128241	0.171523
S100A4	10	0.307337	0.00549571	0.120111
ANGPTL1	10	0.30718	0.012389	0.168427
RXFP1	10	0.30662	0.0384423	0.275004
PLA2G5	10	0.306355	0.102665	0.388856
AKAP5	9	0.306162	0.0997678	0.387559
QTRT1	13	0.305171	0.0814792	0.360501
EMILIN2	10	0.303941	0.0696945	0.343523
PI15	10	0.303603	0.0523778	0.30649
ZMYND8	12	0.302873	0.000783811	0.0359434
CUL1	10	0.301294	0.0341144	0.263241
ADGRF1	10	0.301159	0.0142594	0.179406
NT5E	10	0.300629	0.0151818	0.185681
DEFB136	7	0.300608	0.190448	0.453963
EDN1	10	0.300018	0.0207523	0.213288
SLCO3A1	10	0.299479	0.0829326	0.362195
MBL2	10	0.298975	0.0725828	0.34905
KIT	10	0.298721	0.0645913	0.332404
CEBPE	10	0.298066	0.0264528	0.234583
DEFB113	5	0.297692	0.114096	0.397587
LEFTY1	5	0.297584	0.117472	0.398503
OR52Z1	10	0.295413	0.0496246	0.29985
PDGFC	12	0.295298	0.0446053	0.288894
HCAR3	10	0.294831	0.0217401	0.219112
TAAR1	10	0.294797	0.00170477	0.0620973
MTM1	10	0.294086	0.0225194	0.223713
SLC8A2	10	0.292734	0.110602	0.393935
CASP10	12	0.291421	0.0366341	0.26956
LDOC1	10	0.290485	0.00389363	0.10081
CACNB4	11	0.290259	0.0212502	0.217412
MS4A3	10	0.289673	0.0410921	0.281399
TOR4A	10	0.288946	0.00964179	0.155843
MFAP3L	12	0.288855	0.000176099	0.0120593
BPIFA1	10	0.288725	0.161279	0.435336
TK2	10	0.287736	0.140093	0.419542
CGGBP1	10	0.287139	0.0261002	0.234303
EVI2A	5	0.286751	0.0626227	0.327526
KLRG1	12	0.286348	0.0416837	0.281694
HBD	10	0.286127	0.080832	0.359899
APBA1	10	0.286024	0.0347857	0.264725
PAK7	10	0.285831	0.0116571	0.164481
PICK1	13	0.285155	0.109143	0.392549
RPS6KA4	10	0.284937	0.0201873	0.211381
PSG8	10	0.284768	0.104332	0.390995
RAB44	10	0.284664	0.0358317	0.268459
PCDHGB4	10	0.283138	0.00630639	0.128509
HTR1A	10	0.282914	0.07836	0.356472
LEP	10	0.281362	0.0595977	0.31918
NFKBIA	12	0.281084	0.0235905	0.226205
KLRD1	10	0.280617	0.0852985	0.365182
RASSF5	12	0.278753	0.128512	0.409983
TRIM34	9	0.277997	0.0436574	0.287073
F13B	10	0.277327	0.0174576	0.198808
GPR157	10	0.277081	0.0260729	0.234303
PCSK2	10	0.277029	0.036088	0.268515
PON1	10	0.276709	0.0147202	0.182176
PLA2G7	10	0.276537	0.0136393	0.17705
OAS3	10	0.276062	0.0941199	0.378543
CDH6	10	0.275806	0.105057	0.390995
BCAN	10	0.275563	0.00865028	0.148588
CCL8	10	0.275311	0.0831951	0.362761
LAMA2	10	0.274853	0.010712	0.159209
MRGPRX4	10	0.273023	0.224394	0.472398
ZDHHC6	10	0.272804	0.00969753	0.155843
IGSF8	10	0.272635	0.0270291	0.236786
GNB1	10	0.270961	0.0197251	0.210183
NAT6	10	0.270772	0.13642	0.416073
TANGO2	12	0.269427	0.0425163	0.283589
ROBO4	10	0.268851	0.0235114	0.226132
ISLR2	10	0.26881	0.0248358	0.23101
FCRL5	10	0.268659	0.104896	0.390995
MYBPC3	10	0.268144	0.0151364	0.185681
SERPING1	9	0.268044	0.104694	0.390995
C6orf89	9	0.267505	0.0759792	0.350515
NUDCD1	9	0.266347	0.105845	0.392549
SNRPN	12	0.266229	0.0246778	0.23101
ARFGEF1	10	0.265756	0.0561177	0.314182
DISC1	12	0.265756	0.0188478	0.206732
MMP14	10	0.265747	0.310769	0.508071
SNX20	9	0.264942	0.100442	0.387579
MARCH1	14	0.26383	0.197431	0.457116
CRIM1	10	0.26365	0.0461822	0.294174
FCRL1	13	0.263531	0.0909945	0.373911
OLR1	12	0.263529	0.0399444	0.280382
NR2F2	10	0.263069	0.214426	0.46757
MPZL2	10	0.262954	0.00289781	0.0860299
RBCK1	13	0.262876	0.191171	0.454107
PTGIS	10	0.262753	0.12644	0.407914
TRIM21	9	0.262151	0.15148	0.429125
FAM19A1	10	0.261163	0.0793243	0.358158
CBLC	10	0.260788	0.294405	0.504187
MRE11A	10	0.260406	0.00721164	0.137181
KIR3DX1	10	0.260386	0.0129239	0.171962
DCAF12	10	0.260136	0.131343	0.412585
ALDOB	10	0.259953	0.0942369	0.378636
NPY	8	0.259538	0.22319	0.472398
ZC4H2	10	0.259535	0.068342	0.339893
GDF10	10	0.259417	0.0428926	0.284621
ZNF683	12	0.259117	0.0973288	0.382694
SYNDIG1	10	0.259103	0.105988	0.392549
UCP2	10	0.258037	0.0231784	0.22459
TNFSF14	10	0.257053	0.292841	0.503481
TNFSF13	12	0.256831	0.0359649	0.268515
ICAM1	10	0.256642	0.125485	0.40759
KNG1	10	0.256097	0.00877771	0.150274
SATB1	12	0.25576	0.00640542	0.128509
ZBTB21	12	0.255719	0.0806013	0.359348
VAMP5	10	0.255588	0.0515341	0.305281
RPUSD1	13	0.255539	0.279916	0.497614
KIRREL	10	0.255471	0.0804722	0.359206
PDK1	14	0.255255	0.0502566	0.301417
WNT10B	10	0.254904	0.0603895	0.321816
C3AR1	10	0.254654	0.125002	0.40682
ST3GAL6	11	0.253895	0.0535208	0.309
TMIGD1	10	0.253833	0.0202471	0.211381
R3HDML	9	0.253793	0.0228483	0.224344
NAA60	14	0.25375	0.0271548	0.236786
HNRNPM	16	0.253511	0.203321	0.462266
SEMA3G	10	0.253312	0.120282	0.40082
FFAR2	10	0.253301	0.282842	0.499716
FCN1	10	0.253166	0.034843	0.264725
MYLK	10	0.252737	0.0873482	0.368023
SEPT7	12	0.252623	0.0800696	0.359159
FASLG	10	0.252408	0.0407205	0.281177
MNDA	10	0.252342	0.119549	0.40082
CX3CL1	10	0.251289	0.150535	0.428579
PTPRZ1	10	0.251202	0.0240445	0.22869
CALCRL	10	0.250892	0.0554474	0.313632
LPAR1	10	0.249966	0.106259	0.392549
EDN3	10	0.248849	0.117309	0.398503
SLC16A3	10	0.248044	0.224299	0.472398
FABP3	10	0.247768	0.0753839	0.350515
LRIT1	10	0.24751	0.103648	0.390563
OR14A2	10	0.247417	0.195358	0.456967
ANO6	10	0.24734	0.0417959	0.281888
FRAS1	10	0.247025	0.0114605	0.162152
USP11	13	0.24693	0.113783	0.397587
TCL1A	12	0.246864	0.0139594	0.178533
EDA	10	0.246748	0.039811	0.280382
BRAF	9	0.246718	0.121269	0.401933
BTN1A1	10	0.246415	0.0352899	0.266542
ARHGAP15	10	0.2463	0.0105612	0.15918
FABP12	10	0.246263	0.0867412	0.366265
PRLR	10	0.246158	0.143658	0.422339
GPR18	10	0.245818	0.0275958	0.239009
MAP2K3	14	0.245116	0.0118294	0.165487
IL12B	10	0.244383	0.0344072	0.264166
MET	13	0.243967	0.0315666	0.254545
AHNAK	10	0.243902	0.122342	0.402628
CARD9	10	0.243808	0.176973	0.449099
DEFB104A	10	0.243708	0.0803528	0.359206
ST8SIA4	10	0.242822	0.0415017	0.281694
CD3G	12	0.24277	0.107617	0.392549
PPARD	12	0.242164	0.232222	0.474987
SIRPB2	10	0.241341	0.256228	0.487363
ACVR1	10	0.241025	0.214759	0.46757
NR2F1	9	0.240553	0.0702165	0.344772
FZD6	12	0.240547	0.222225	0.472398
FOXP3	11	0.240003	0.0534663	0.309
CAPRIN1	10	0.240001	0.0865065	0.366265
PREX1	11	0.239931	0.0761412	0.350728
PSG5	10	0.239899	0.0202991	0.211381
IRF8	10	0.23989	0.187642	0.452251
NRN1	10	0.239313	0.0519678	0.305735
SPINK5	10	0.239218	0.0887977	0.370483
RGS18	10	0.239185	0.0525704	0.30682
OPHN1	10	0.239129	0.0300115	0.247414
SLC8A1	11	0.238928	0.0223912	0.222871
NRGN	10	0.238817	0.0867025	0.366265
BLVRB	12	0.238088	0.133799	0.413886
CLDN3	10	0.23785	0.204681	0.462777
IL20RB	10	0.237712	0.0431733	0.285011
CHRM3	10	0.237678	0.254158	0.487363
COLEC12	10	0.237199	0.0500653	0.301095
LINGO2	10	0.236844	0.0733207	0.349185
MAT1A	10	0.236764	0.0180654	0.203913
IFIT5	10	0.236664	0.000768086	0.0355395
IL18R1	10	0.236474	0.109043	0.392549
IQSEC1	12	0.23607	0.133275	0.413886
TFEB	12	0.235901	0.162708	0.435558
HDAC1	14	0.235277	0.0216489	0.219112
PDE5A	10	0.235242	0.180762	0.451279
DSC2	12	0.235153	0.000544133	0.02767
STK16	16	0.234885	0.128566	0.409983
TYK2	14	0.234835	0.0852018	0.365182
SEMA6C	14	0.234624	0.133654	0.413886
IFNA14	9	0.233714	0.291814	0.502771
PAK6	10	0.233646	0.0324338	0.257314
OR5H8	10	0.233366	0.0118458	0.165487
KIR2DL3	6	0.233257	0.248493	0.485612
S100A7	9	0.232876	0.236697	0.478711
LRRN1	10	0.232801	0.0655526	0.332404
ANXA6	12	0.232213	0.107553	0.392549
ZBTB46	10	0.232211	0.00680342	0.132861
TREM1	10	0.231823	0.061432	0.323916
INPP5B	10	0.231071	0.158824	0.433126
DDIT3	12	0.230856	0.0318846	0.254545
EPC1	13	0.230548	0.136332	0.416073
MAS1	10	0.230521	0.00987625	0.156359
KIAA0922	10	0.230288	0.184389	0.452153
NEDD4	10	0.230147	0.192084	0.455046
FAM19A5	10	0.230062	0.237475	0.479525
GPR132	12	0.229774	0.22667	0.472398
NR3C2	14	0.229656	0.149892	0.428579
DEF6	10	0.229314	0.0524053	0.30649
TNC	12	0.228936	0.110767	0.393945
PCDHGA9	10	0.228464	0.0442155	0.287821
SLC2A3	10	0.227214	0.00569539	0.122528
SIGLEC15	10	0.227046	0.101946	0.38825
GPM6B	12	0.226624	0.001953	0.0673194
GRB10	12	0.226269	0.0405811	0.281177
CD300LF	10	0.226247	0.0864954	0.366265
FZD5	10	0.225352	0.0514622	0.305208
TRPV4	14	0.225089	0.0195801	0.209071
NR2E3	10	0.224916	0.0114455	0.162152
TMEM161A	14	0.224819	0.0848758	0.365182
RBM27	10	0.224694	0.0265814	0.234978
SLC30A5	12	0.224508	0.0341865	0.263241
MYBPC1	18	0.224045	0.0457332	0.292875
EPHB2	10	0.223506	0.0823705	0.361585
DGKI	16	0.22349	0.0434186	0.286262
ADGRL4	10	0.222797	0.0500022	0.301069
OR51H1	9	0.222659	0.108591	0.392549
BEST1	10	0.222447	0.0767918	0.351469
PHKA2	10	0.222316	0.00349018	0.0978099
CCL1	6	0.222171	0.116528	0.39838
OR5AL1	10	0.222001	0.0227803	0.224344
APOBEC3A_B	1	0.221973	0.272254	0.493325
ULBP3	10	0.221507	0.187683	0.452251
RXRG	10	0.220906	0.0542481	0.309063
CD68	10	0.22084	0.195466	0.456967
GPR65	10	0.220707	0.0942904	0.378636
NLRC5	14	0.220701	0.0584938	0.316903
CRISPLD2	10	0.220565	0.182901	0.452058
IL18RAP	12	0.220517	0.0147992	0.182713
ZBTB33	10	0.220306	0.134016	0.413886
TRAF4	12	0.220245	0.0950011	0.38008
SNCA	10	0.220215	0.131806	0.41303
HMOX1	10	0.220045	0.13652	0.416073
IRF6	10	0.219668	0.0168219	0.193402
HES1	10	0.219407	0.078973	0.357677
GAS2	11	0.219179	0.137307	0.41665
HTN3	6	0.219042	0.190129	0.453963
ZBP1	12	0.218948	0.29694	0.505161
PTGDS	10	0.218749	0.152918	0.430198
ADAMTS12	10	0.218664	0.0466756	0.294509
NLRP4	10	0.218315	0.0428757	0.284621
SEMA6D	15	0.218188	0.0184776	0.206306
PGF	10	0.218149	0.176381	0.448462
APBB1IP	10	0.217901	0.116815	0.39838
SLC37A2	12	0.21777	0.157752	0.431654
ARHGEF2	12	0.217562	0.0960193	0.380815
RARA	10	0.217305	0.0723627	0.348317
FCRLA	10	0.216834	0.0679573	0.339482
HRH2	10	0.21581	0.148466	0.42746
LRFN3	10	0.215453	0.0975363	0.382694
TIE1	10	0.214915	0.0749816	0.350515
ALPL	12	0.214014	0.0082138	0.144969
GLI2	12	0.213585	0.0263537	0.23458
MICU2	10	0.21351	0.0884008	0.37003
FAM19A2	10	0.213356	0.115176	0.39766
FNDC3B	10	0.21322	0.0459765	0.293701
FZD7	10	0.213184	0.0416436	0.281694
MAP2K5	10	0.213136	0.0438211	0.287073
APLNR	10	0.213007	0.0281287	0.241587
GPR78	10	0.212932	0.0731508	0.349185
S100A2	10	0.212874	0.142938	0.42111
EPHA4	12	0.212197	0.0437721	0.287073
TRPV1	12	0.212192	0.114858	0.39766
RND3	10	0.211446	0.0472898	0.295835
MYBPH	10	0.211122	0.0783351	0.356472
GRM6	10	0.21107	0.0990445	0.385958
ROBO3	12	0.210975	0.0162657	0.190806
IGFBPL1	10	0.210958	0.109568	0.392999
P2RY8	10	0.210428	0.0259227	0.234303
CST7	10	0.210201	0.331336	0.515473
MAPK8	10	0.210078	0.102963	0.389398
FGFR4	10	0.209136	0.0904617	0.373482
HDAC5	14	0.209108	0.0619183	0.324834
CCL20	7	0.209082	0.0957545	0.380666
HERC5	10	0.208915	0.148302	0.42746
LCN1	10	0.208912	0.384769	0.53647
CNTN4	10	0.208783	0.156666	0.431539
PGAM4	10	0.208134	0.00970982	0.155843
SERPINE1	10	0.208123	0.172352	0.445719
SEC14L1	10	0.208052	0.271423	0.493325
CD24	10	0.207939	0.157473	0.431539
PTPRO	13	0.207809	0.151304	0.429105
PADI2	10	0.207739	0.12003	0.40082
SNX3	12	0.207664	0.0207315	0.213288
PSME4	12	0.207414	0.28414	0.500816
C3	10	0.207285	0.180049	0.451279
TNFRSF10A	10	0.207113	0.010356	0.158385
FAM19A3	10	0.207023	0.26596	0.492758
IRGM	10	0.206973	0.0561563	0.314182
OPRM1	14	0.206248	0.0249075	0.23101
RABEP1	14	0.2062	0.113707	0.397587
GPR107	10	0.206046	0.0682024	0.339893
ETS1	12	0.205962	0.36711	0.531869
TRIP6	12	0.205907	0.315451	0.510335
NFE2L2	9	0.205907	0.0488099	0.298396
LST1	10	0.205889	0.0563682	0.314682
HRAS	13	0.205882	0.0492623	0.299214
RP2	9	0.205804	0.416558	0.546892
PIP4K2A	10	0.205769	0.00729724	0.13778
IGHM	10	0.205716	0.0864882	0.366265
SHTN1	10	0.205673	0.0975302	0.382694
ATP1A2	10	0.205567	0.167564	0.44111
OCSTAMP	10	0.205347	0.284903	0.500816
RFXAP	10	0.204955	0.118427	0.399738
AGPAT2	10	0.204282	0.295773	0.504681
CXCL13	9	0.203927	0.155788	0.431539
RICTOR	14	0.203583	0.0326931	0.258205
ACAP2	12	0.203524	0.272363	0.493325
IFNK	10	0.203497	0.0954928	0.380619
YWHAB	10	0.203347	0.108807	0.392549
ZBED5	10	0.203331	0.0364528	0.26956
MLH1	12	0.203298	0.202082	0.461901
BRI3	10	0.202727	0.115693	0.39766
UNC5D	10	0.202711	0.257551	0.48817
IL26	10	0.202588	0.264749	0.491911
PIK3CD	10	0.202521	0.1833	0.452153
GRIA3	13	0.202395	0.133799	0.413886
PSG4	10	0.201993	0.0108475	0.159209
MAPKAP1	18	0.200874	0.141393	0.42001
CUEDC2	10	0.200869	0.308668	0.508071
MMP12	10	0.200847	0.0152631	0.185681
COCH	10	0.200358	0.0718032	0.347907
PTPRD	10	0.200315	0.0656189	0.332404
EPB41	20	0.200078	0.0127299	0.171154
HPRT1	10	0.200056	0.112927	0.396574
PAK3	14	0.199928	0.0812081	0.360501
PIR	10	0.199913	0.132643	0.41357
OPRD1	10	0.199649	0.0673148	0.338618
MEIS1	16	0.199615	0.0968746	0.382511
P2RX3	10	0.199471	0.0710299	0.346742
NLRP3	10	0.199221	0.0858783	0.366034
CCL14	10	0.199135	0.293869	0.504187
C1QTNF4	10	0.199085	0.231797	0.474875
POLR3GL	13	0.19874	0.204628	0.462777
HP	10	0.198649	0.155081	0.431539
TAAR6	10	0.198153	0.0301111	0.247837
SFTPA1	10	0.198152	0.138149	0.417373
SEMA3E	10	0.198148	0.175831	0.448395
TCHHL1	10	0.198001	0.025323	0.23101
IL1RAP	12	0.197892	0.364326	0.531132
LIN7C	10	0.19789	0.396145	0.542512
MC2R	10	0.197797	0.226216	0.472398
CMTM7	12	0.197784	0.372491	0.533272
RAB40C	10	0.197472	0.184893	0.452153
GHRHR	10	0.197251	0.104683	0.390995
LILRA2	10	0.196641	0.0386117	0.27543
CERS1	7	0.196361	0.174927	0.447646
MUC5B	10	0.196205	0.119231	0.40082
MARK2	15	0.196138	0.0659654	0.333135
CTDP1	17	0.196016	0.150724	0.428579
HTR3E	10	0.195834	0.0963943	0.381712
RNASEL	10	0.195755	0.120537	0.40082
PCSK5	10	0.195658	0.27929	0.497451
HTR3D	10	0.195481	0.0488091	0.298396
AGTR2	10	0.195378	0.116702	0.39838
PELI1	9	0.195265	0.0524542	0.30649
DEFB125	10	0.195168	0.179435	0.451279
MADD	20	0.194913	0.135948	0.416073
OBSL1	12	0.194867	0.00314048	0.0906152
SLC26A6	12	0.194709	0.138997	0.418375
MID1	10	0.194319	0.104471	0.390995
TNK2	18	0.194282	0.21503	0.46757
TRBC2	10	0.194149	0.0317631	0.254545
LY6D	10	0.193972	0.0795643	0.358295
PTK2B	11	0.193817	0.105934	0.392549
PDZK1IP1	10	0.193354	0.133458	0.413886
IGSF11	10	0.193195	0.0315916	0.254545
GNRHR	10	0.193149	0.166643	0.44008
TMSB15B	10	0.19307	0.114321	0.397587
MLLT1	10	0.19267	0.031078	0.252958
NUDT16	12	0.192606	0.102003	0.38825
EPHB1	10	0.191346	0.122493	0.402767
SPEF2	12	0.19112	0.103112	0.389398
RXFP2	12	0.190949	0.224692	0.472398
PROCR	9	0.190774	0.19707	0.457116
IL15	11	0.190509	0.187653	0.452251
THBS4	10	0.190308	0.0540657	0.309063
TAS2R40	10	0.190233	0.096489	0.381793
IFNA21	8	0.190169	0.231059	0.474337
PAK2	12	0.189895	0.191033	0.454107
ARFGEF2	10	0.189676	0.206286	0.46417
PLXNA3	12	0.189515	0.0493146	0.299214
SETD7	10	0.189234	0.145208	0.424573
EPHA1	14	0.189153	0.0758283	0.350515
APOBEC3A	8	0.189148	0.222962	0.472398
PTGFRN	10	0.189052	0.0957678	0.380666
CHIA	10	0.189015	0.191245	0.454107
ALAS2	10	0.189012	0.044847	0.290094
SYNGAP1	14	0.188937	0.108445	0.392549
HPSE	10	0.188416	0.194944	0.456909
SOS2	12	0.18841	0.219378	0.470254
ZNF3	10	0.188376	0.130281	0.411598
TALDO1	10	0.187859	0.164555	0.437451
ZNF791	10	0.187709	0.371487	0.533272
GLT1D1	10	0.18748	0.0604031	0.321816
PLCD1	16	0.187296	0.0974232	0.382694
SH3GLB1	12	0.187226	0.22519	0.472398
CMTM3	10	0.186922	0.0838032	0.363799
NLGN2	12	0.18691	0.0677058	0.339482
PPBP	9	0.186591	0.187296	0.452251
CD79A	12	0.186566	0.420726	0.54826
FOXP1	12	0.186428	0.0537472	0.309
PDIA2	10	0.186409	0.287616	0.501016
LMO1	10	0.18633	0.22113	0.472234
PPIG	12	0.186233	0.0663591	0.334794
LGMN	10	0.186101	0.135588	0.415744
CHUK	10	0.185891	0.12788	0.409904
PTGFR	10	0.185687	0.132193	0.41357
MT3	10	0.185335	0.104533	0.390995
GPM6A	10	0.185167	0.0814918	0.360501
DAPK3	10	0.185121	0.398418	0.542512
PAWR	10	0.184985	0.141421	0.42001
GPSM3	10	0.184518	0.0510445	0.303783
HOXB7	10	0.184162	0.0824839	0.361774
ERBB3	10	0.184096	0.29887	0.505161
SPAG11A	2	0.183683	0.265335	0.492327
CD28	10	0.183515	0.0649198	0.332404
BMP15	10	0.183253	0.0637566	0.331308
PYDC1	9	0.182665	0.185799	0.452153
CDC34	10	0.18263	0.0327048	0.258205
FGB	10	0.18258	0.211966	0.466434
TRAF3IP1	10	0.182074	0.174138	0.447204
IFNGR2	12	0.181768	0.255176	0.487363
TREML1	10	0.181652	0.0346756	0.264725
IFNL4	10	0.181371	0.0293103	0.24488
GPR22	10	0.181351	0.0752679	0.350515
ESR1	10	0.181301	0.0536673	0.309
PSG7	10	0.180938	0.0279592	0.24102
CYSLTR1	10	0.180927	0.297092	0.505161
MAFF	10	0.180619	0.16278	0.435558
BCAP31	10	0.18041	0.11674	0.39838
CBLB	10	0.180269	0.0037354	0.100189
CCAR2	10	0.179041	0.151389	0.429105
MKRN1	13	0.17902	0.203136	0.462266
RABGAP1	6	0.17901	0.129173	0.410988
TSC1	12	0.178953	0.269074	0.493325
KALRN	12	0.178799	0.0618823	0.324834
NCR1	10	0.17867	0.116204	0.398354
ATG5	10	0.178339	0.133025	0.41357
MECP2	12	0.178241	0.109574	0.392999
COLEC10	10	0.178157	0.13842	0.417682
EPS8	10	0.178121	0.0303498	0.249004
BCL7B	14	0.177976	0.1043	0.390995
VPREB3	10	0.177755	0.172844	0.446543
MFN1	10	0.177307	0.240453	0.481216
FGF10	10	0.17721	0.152326	0.42986
GCSAML	10	0.177021	0.0958337	0.380666
AVPR2	10	0.176924	0.192948	0.455046
MIS18BP1	10	0.175691	0.246304	0.484595
DDR2	10	0.17531	0.29773	0.505161
ZNF675	12	0.174815	0.0313868	0.253863
EGR1	10	0.174376	0.15625	0.431539
CSF1R	10	0.17403	0.0679124	0.339482
MARCKS	10	0.17393	0.183485	0.452153
AGAP3	10	0.173855	0.56489	0.615937
RETN	10	0.173802	0.285977	0.500816
FAM212B	10	0.173484	0.151725	0.429266
TCF7L2	21	0.173405	0.0142868	0.179406
FLT1	10	0.173136	0.374095	0.533503
HILPDA	5	0.173053	0.3429	0.520796
IMPDH1	15	0.172808	0.193366	0.455564
EIF2AK4	10	0.172706	0.264692	0.491911
SPP1	10	0.172556	0.184346	0.452153
CHRNB2	10	0.172325	0.215376	0.46757
GTPBP2	12	0.172061	0.0498639	0.300588
IL1RAPL2	10	0.171547	0.00414011	0.102723
PLCL2	10	0.171348	0.033079	0.25895
P2RX6	10	0.171186	0.0330236	0.25895
PIK3CG	12	0.170704	0.218168	0.469557
DEFB107B	8	0.170675	0.36945	0.532406
YY2	10	0.17056	0.0475668	0.296329
PPT1	12	0.170516	0.203679	0.46267
NLRP10	10	0.170126	0.224816	0.472398
KEL	10	0.170111	0.216799	0.468046
RHO	9	0.169694	0.0994235	0.386653
HTR1E	10	0.16963	0.160563	0.434484
LTBP4	10	0.16955	0.092042	0.375479
CLEC4A	14	0.169548	0.0732255	0.349185
GNS	10	0.169168	0.173299	0.447204
STAB2	10	0.168894	0.0392461	0.278794
CCL28	10	0.168824	0.247676	0.485612
NEGR1	10	0.168706	0.189146	0.453316
FGD2	10	0.168688	0.225687	0.472398
IL12A	12	0.168653	0.208423	0.464447
PROM1	14	0.168428	0.249462	0.485612
CEACAM20	10	0.16841	0.043533	0.286648
RALB	10	0.167776	0.161628	0.435336
AES	10	0.167773	0.263956	0.491866
EXTL3	10	0.167762	0.376975	0.533848
SMARCA4	13	0.167435	0.305104	0.506444
LECT2	10	0.167407	0.222555	0.472398
ST3GAL4	10	0.16734	0.114501	0.397587
KITLG	12	0.16731	0.212433	0.466863
TGFB2	12	0.167245	0.209106	0.464447
PCBP4	12	0.167143	0.242168	0.482457
DEFA3	9	0.166957	0.0312585	0.253624
SMIM15	5	0.166791	0.343228	0.520796
EGFR	10	0.166502	0.0845104	0.365164
SFTPD	10	0.166265	0.260261	0.489275
CD70	10	0.166251	0.167856	0.441415
FCGRT	12	0.166171	0.0762717	0.351014
RNF130	12	0.166167	0.0365689	0.26956
CYP26B1	12	0.166163	0.219812	0.47079
GNLY	12	0.16575	0.239676	0.480475
DEFA5	9	0.165343	0.0361327	0.268515
CRTAC1	10	0.165237	0.375878	0.533839
IDO1	10	0.165079	0.202025	0.461901
MAPK1	10	0.165017	0.294985	0.504328
PURB	10	0.164869	0.213784	0.46757
MON1B	10	0.164629	0.127384	0.408959
P2RY14	9	0.164543	0.348952	0.524697
GNB2	18	0.16435	0.110072	0.393409
CXCL9	10	0.164317	0.174139	0.447204
NFKB1	10	0.164105	0.0559824	0.314182
GAL	10	0.164081	0.173927	0.447204
IL16	10	0.163848	0.138031	0.41726
ENDOD1	10	0.163837	0.0614051	0.323916
KCNJ15	10	0.163827	0.0588553	0.317079
COL1A2	10	0.163557	0.0641434	0.33206
MARCH8	12	0.163468	0.101004	0.38825
MERTK	10	0.163418	0.310309	0.508071
PSG11	9	0.16314	0.250572	0.485723
CNN3	11	0.162924	0.121854	0.401954
EFNB3	10	0.16284	0.0647147	0.332404
MAD1L1	10	0.162694	0.313742	0.509574
DGAT2	10	0.162645	0.0124615	0.168427
CRTC3	10	0.162186	0.264514	0.491911
ADAMTS13	10	0.161734	0.170571	0.443795
NFIL3	10	0.161604	0.0146327	0.18153
GPR12	10	0.161227	0.121832	0.401954
KIR2DS3	8	0.161208	0.116652	0.39838
ADORA1	10	0.160491	0.549526	0.605571
SEMA4D	10	0.160244	0.329172	0.514807
ITGA2B	10	0.160207	0.0540127	0.309063
IL7	10	0.160056	0.305112	0.506444
IL17RE	14	0.159814	0.195764	0.456967
PVRIG	9	0.159546	0.276044	0.495077
NPFFR2	10	0.159454	0.122372	0.402628
ANKRD17	14	0.159441	0.0909327	0.373911
NOX4	10	0.159029	0.50459	0.582376
FABP7	10	0.158739	0.441866	0.556368
HMGA1	10	0.158693	0.241661	0.481792
TDO2	10	0.158618	0.153032	0.430198
PCDHGB5	10	0.158508	0.161546	0.435336
RB1	10	0.158461	0.141882	0.42001
NCR3	10	0.158412	0.175813	0.448395
SLC7A8	10	0.158332	0.0894667	0.372481
UBN1	14	0.157892	0.0379632	0.273806
C6orf25	10	0.157814	0.169136	0.443045
PTPRE	12	0.15745	0.0612153	0.323499
RNF216	10	0.156943	0.24051	0.481216
ENDOU	10	0.156872	0.214456	0.46757
JDP2	10	0.156568	0.0714024	0.347605
TAL1	10	0.15636	0.0415208	0.281694
PIGG	16	0.155927	0.466946	0.566869
PLXNC1	12	0.155865	0.129394	0.410988
MS4A7	12	0.155832	0.267742	0.493325
IFNA7	10	0.155678	0.185274	0.452153
PTPRS	10	0.155474	0.305006	0.506444
DEK	10	0.15539	0.314607	0.51015
FRMPD4	10	0.155272	0.110027	0.393409
PSG6	9	0.155178	0.303801	0.506444
TRIM63	9	0.155006	0.114305	0.397587
PSMB11	10	0.154903	0.0751176	0.350515
TNFSF4	10	0.154887	0.061055	0.323277
ALOX15B	12	0.154848	0.130956	0.412308
CPQ	10	0.154558	0.249383	0.485612
GPR141	10	0.154279	0.0121035	0.166213
NUP210L	10	0.154239	0.25896	0.488989
GGNBP2	12	0.154219	0.208928	0.464447
CD1D	10	0.154171	0.00418875	0.102935
IL1R2	10	0.153905	0.131014	0.412308
DHX58	16	0.153755	0.487064	0.574009
UBAP2L	12	0.153747	0.272303	0.493325
CXCL14	10	0.1537	0.0227408	0.224344
C1QB	10	0.153479	0.210894	0.465346
FOLR3	10	0.153351	0.11977	0.40082
TSC22D3	10	0.153087	0.245459	0.484595
GUCY1B3	10	0.15276	0.0625111	0.327275
GABRA5	10	0.152752	0.136973	0.416515
ABCG1	10	0.152508	0.0915062	0.374331
ZNF280D	12	0.152473	0.345084	0.521577
C1S	11	0.152432	0.254667	0.487363
OR51B5	10	0.15228	0.209652	0.464478
PAEP	10	0.152197	0.211109	0.465346
PLEKHA1	14	0.151973	0.00408395	0.102723
KPNA3	10	0.151839	0.287395	0.501016
BICD2	12	0.151793	0.115412	0.39766
MKNK1	18	0.151526	0.155596	0.431539
LRRC19	10	0.151396	0.150022	0.428579
TNFRSF11B	10	0.150769	0.251712	0.485974
ALDH4A1	10	0.150683	0.178697	0.451045
ITFG2	10	0.15067	0.338339	0.519112
IGHD	10	0.150005	0.500907	0.581123
PSG1	10	0.14953	0.11534	0.39766
ITFG1	10	0.149242	0.234718	0.477242
NPTXR	10	0.149085	0.183835	0.452153
PTGDR	10	0.149044	0.422186	0.54826
ADARB1	12	0.148454	0.144769	0.42423
IGSF21	10	0.148278	0.0569797	0.315014
TRIB2	10	0.14802	0.170598	0.443795
SOCS5	9	0.147971	0.117	0.398493
CIITA	10	0.147813	0.127281	0.408959
PF4V1	9	0.147799	0.22054	0.471562
OBP2A	8	0.147763	0.266728	0.492796
SHC3	10	0.147756	0.332011	0.515635
NLGN4Y	10	0.147577	0.129281	0.410988
ORAI1	10	0.147492	0.0760267	0.350515
OPLAH	10	0.147207	0.197373	0.457116
LRFN1	10	0.146977	0.0754394	0.350515
FLG	9	0.146527	0.160088	0.434115
SLC8A3	14	0.14652	0.0519228	0.305735
IL17C	10	0.14587	0.387785	0.537271
DDX58	12	0.145669	0.400228	0.542512
OR11H2	10	0.145584	0.148892	0.428168
RNASE7	10	0.145006	0.209202	0.464447
CACYBP	10	0.144636	0.48922	0.575105
LPAR5	10	0.14454	0.00349266	0.0978099
SPTY2D1	10	0.144539	0.18773	0.452251
RNASE2	10	0.144463	0.0252935	0.23101
RUNX2	16	0.144457	0.189482	0.453697
GPR61	10	0.144436	0.0740092	0.350515
HEMK1	10	0.144285	0.250334	0.485723
NRXN1	19	0.144265	0.114295	0.397587
ACTN2	10	0.144033	0.0572461	0.315533
USP33	10	0.143822	0.331921	0.515635
LDLR	10	0.14377	0.16227	0.435558
DCSTAMP	10	0.143613	0.117297	0.398503
ADGRB1	12	0.143499	0.0522225	0.306371
PILRA	8	0.143279	0.469251	0.567684
IGSF9B	10	0.14323	0.00288788	0.0860299
EPHB4	12	0.143147	0.132609	0.41357
GNPAT	10	0.142952	0.319521	0.512452
DHRS2	10	0.14278	0.112488	0.395441
GCNT1	10	0.142745	0.204255	0.462777
IL6	10	0.142629	0.0905351	0.373485
CD180	10	0.142205	0.264321	0.491866
HCK	10	0.14201	0.244448	0.484595
DSCAM	10	0.141285	0.233287	0.476027
PTK6	10	0.141279	0.0440351	0.28768
DVL3	10	0.141015	0.0740736	0.350515
ANXA3	10	0.140814	0.0368616	0.270047
ADORA2A	10	0.14071	0.0656265	0.332404
ZBTB4	10	0.140555	0.0549099	0.311277
DAPK1	10	0.14005	0.0291418	0.24488
IGSF23	10	0.140034	0.241739	0.481792
ARF5	10	0.139679	0.24305	0.48298
ZNF341	12	0.139625	0.00593099	0.124377
SND1	10	0.139576	0.382141	0.535358
SLC46A2	10	0.139367	0.0898212	0.373231
PIEZO1	10	0.139359	0.236839	0.478711
HLA-DQB1	9	0.139263	0.0862193	0.366265
TMSB4Y	3	0.139129	0.00980879	0.156359
CAMK2B	19	0.138744	0.212305	0.466863
PHF21A	12	0.138569	0.215395	0.46757
ADRM1	12	0.138333	0.0421826	0.282833
TNFRSF19	10	0.137913	0.437787	0.554726
CAMK2D	18	0.13791	0.0475995	0.296329
CD274	10	0.13767	0.146397	0.42575
ANKRD13D	12	0.137506	0.284856	0.500816
FABP4	10	0.137489	0.111806	0.395343
CD48	10	0.137452	0.149513	0.428579
YIPF4	12	0.137303	0.113304	0.39729
CCNYL1	10	0.137248	0.214307	0.46757
C1QA	10	0.137153	0.061223	0.323499
S100G	8	0.137112	0.0584035	0.316748
PMP2	10	0.136955	0.230251	0.474337
ABL1	10	0.136641	0.300857	0.505298
RAB2A	12	0.136626	0.138495	0.417682
GPR1	10	0.136605	0.291584	0.502771
GADD45A	11	0.136549	0.372497	0.533272
RPL37A	13	0.136246	0.00918941	0.152902
IFIT2	10	0.136224	0.359477	0.529621
E2F6	10	0.136211	0.174502	0.447226
ADAMDEC1	10	0.135972	0.0452868	0.290379
IL22RA2	10	0.13596	0.12889	0.410403
LRRC7	11	0.135887	0.0684989	0.340201
TXNDC12	10	0.135874	0.382183	0.535358
HTR3C	10	0.135565	0.133783	0.413886
FGD3	12	0.135527	0.31921	0.512446
UBA7	10	0.135133	0.145527	0.424818
SIAE	10	0.135125	0.15467	0.431539
AGTRAP	10	0.134763	0.246083	0.484595
PPP1R16B	12	0.134733	0.224559	0.472398
IGSF9	12	0.134544	0.19229	0.455046
VCPIP1	10	0.134301	0.274419	0.494879
TMX3	10	0.134202	0.424416	0.548828
CCL24	10	0.134041	0.207831	0.464447
IFNA5	10	0.134016	0.280005	0.497614
SOX11	10	0.133986	0.150498	0.428579
BCL6B	10	0.13391	0.139907	0.419338
SCTR	10	0.133817	0.39279	0.540765
CALD1	14	0.133748	0.0475495	0.296329
GPR33	10	0.133653	0.137458	0.416756
BTNL3	10	0.133553	0.149272	0.428579
OTUD5	10	0.1332	0.400924	0.542512
PITPNC1	12	0.133173	0.435193	0.55386
SCG2	10	0.133093	0.0529005	0.308047
LRP1	10	0.133056	0.323292	0.512555
C8A	10	0.132883	0.223169	0.472398
ARHGEF1	26	0.132837	0.0069159	0.134546
BMP2	10	0.132747	0.190279	0.453963
BPIFB2	10	0.132695	0.285845	0.500816
NFAM1	10	0.132644	0.0238743	0.227493
SEMA5A	10	0.132403	0.407406	0.544355
OSBPL8	12	0.132246	0.319499	0.512452
SPON2	10	0.132204	0.16291	0.435558
VEGFA	14	0.13205	0.142534	0.420962
SLC1A3	10	0.131994	0.0352666	0.266542
TNFRSF25	14	0.131903	0.155545	0.431539
ANGPT4	10	0.131847	0.222312	0.472398
PSG3	9	0.13184	0.2145	0.46757
NR1H2	12	0.131836	0.270187	0.493325
CABP5	10	0.131817	0.408359	0.544355
LPXN	12	0.131745	0.277489	0.495889
COL6A2	10	0.131658	0.0966775	0.382245
GSTP1	10	0.131426	0.122026	0.402004
RIPK2	12	0.131387	0.14191	0.42001
PLXNA4	10	0.131088	0.365757	0.531368
NCKAP1L	10	0.130962	0.252168	0.486196
CD80	10	0.130877	0.351519	0.526711
HTR3B	10	0.13086	0.196014	0.456967
PRKCH	10	0.130505	0.216776	0.468046
DEFB131	3	0.130408	0.417829	0.54786
CRHR1	10	0.130372	0.438936	0.555128
HBB	10	0.130323	0.272253	0.493325
SCYL2	12	0.130062	0.375179	0.533733
ADRB2	9	0.129947	0.121851	0.401954
SPTBN1	10	0.129924	0.135059	0.414623
NPC1	10	0.129765	0.193331	0.455564
PRKD1	10	0.129456	0.224504	0.472398
PPP3CB	12	0.12944	0.339093	0.519184
NTSR2	10	0.129391	0.384909	0.53647
CXCL11	10	0.129338	0.238543	0.480187
BCL2	10	0.129172	0.2162	0.467932
OPRK1	10	0.12874	0.248342	0.485612
MAP3K5	10	0.128611	0.35556	0.52847
KIR3DL1	4	0.128558	0.381575	0.535358
ZYX	16	0.128503	0.471878	0.568395
LPL	10	0.128483	0.294698	0.504187
PSMC4	14	0.128102	0.305188	0.506444
HMCN1	12	0.128056	0.28561	0.500816
CDKL5	10	0.128037	0.182247	0.451609
C1R	12	0.128037	0.0969552	0.382511
PRKD3	10	0.127986	0.118753	0.400206
LZTS1	10	0.127758	0.294985	0.504328
HLA-DOB	9	0.127697	0.256975	0.48756
IL21	10	0.127468	0.324357	0.512754
CCL16	10	0.127432	0.320914	0.512555
ITPKB	10	0.127314	0.0267019	0.235233
SLIT2	17	0.127242	0.159303	0.433129
CYP4A11	10	0.127226	0.331977	0.515635
RARG	10	0.127119	0.180287	0.451279
SH2D1B	10	0.126848	0.375301	0.533733
ARHGEF40	12	0.12665	0.108424	0.392549
MS4A2	10	0.126559	0.360708	0.529758
VPS37B	10	0.126485	0.420042	0.54826
POC1B	14	0.126331	0.0982728	0.383855
ALS2	10	0.126245	0.557035	0.61103
UBE2K	17	0.126055	0.162696	0.435558
APPL1	10	0.125641	0.0383513	0.275004
RAMP1	10	0.12551	0.31382	0.509574
DEFB105B	10	0.124856	0.39192	0.540257
CSK	10	0.124812	0.371183	0.533272
CCL19	10	0.124803	0.324185	0.512754
IL23R	10	0.124644	0.0557505	0.314182
F2RL2	10	0.124523	0.0878714	0.368964
LRRC8D	10	0.124483	0.214451	0.46757
DCC	10	0.124448	0.289529	0.501889
STX7	10	0.124338	0.0252548	0.23101
ICAM4	10	0.124337	0.181152	0.451279
EDNRB	10	0.124311	0.447511	0.55814
SKIL	12	0.124192	0.401719	0.542512
KDM4B	10	0.124017	0.236012	0.478546
SYNPO	10	0.123852	0.172133	0.445603
PKHD1L1	10	0.123824	0.166687	0.44008
PTK7	10	0.123735	0.326257	0.512754
CLEC7A	14	0.123451	0.128835	0.410403
CD163L1	10	0.123424	0.260003	0.489275
ZNF107	10	0.123339	0.191153	0.454107
BCAM	10	0.123325	0.126177	0.40759
KLRC1	12	0.123314	0.0588965	0.317079
RASGRP1	18	0.123221	0.0528063	0.307847
SUMF2	16	0.123104	0.00892741	0.151794
SLC40A1	10	0.122943	0.0404993	0.281177
GPR68	10	0.12278	0.254251	0.487363
PON2	10	0.122591	0.492051	0.576859
S100A13	10	0.12216	0.0887912	0.370483
FBXO9	10	0.122052	0.144879	0.42423
GAA	10	0.122014	0.415894	0.546597
NTM	15	0.121886	0.0745098	0.350515
GNAI1	10	0.121801	0.133731	0.413886
CYP19A1	10	0.121675	0.403851	0.543405
SUSD1	10	0.121658	0.272071	0.493325
TLE4	12	0.121103	0.039945	0.280382
AVPR1B	10	0.120985	0.413274	0.54611
SIGLEC1	10	0.120972	0.00732697	0.13778
CERCAM	10	0.120859	0.0782042	0.356395
SAMD9	10	0.120855	0.113775	0.397587
NOMO1	7	0.120845	0.161301	0.435336
VSTM2L	10	0.120834	0.21642	0.468046
KIR2DL2	3	0.120485	0.378968	0.534692
OR10D3	10	0.120213	0.137261	0.41665
CD40	14	0.12004	0.250404	0.485723
RFTN1	10	0.119757	0.139333	0.418937
PCDHGA10	10	0.119418	0.0898213	0.373231
DYTN	10	0.11933	0.0501707	0.301376
LEF1	14	0.119306	0.201718	0.461892
CD300LD	10	0.119085	0.144791	0.42423
LRRC8A	10	0.119068	0.319881	0.512555
FUS	12	0.118909	0.409322	0.544491
MEF2B	10	0.118791	0.171264	0.444472
TRAF3	14	0.118692	0.463054	0.565874
ADGRG6	12	0.118592	0.0336693	0.260823
IL17REL	10	0.118583	0.109091	0.392549
GPR174	10	0.118535	0.196161	0.456967
PRLHR	10	0.118444	0.0588065	0.317079
MADCAM1	10	0.11834	0.108679	0.392549
PLA2G2A	10	0.118112	0.405552	0.543952
STX4	14	0.118086	0.148479	0.42746
MAST2	10	0.11801	0.358636	0.529621
UBE2Q1	12	0.117994	0.110199	0.39359
FGFR3	12	0.117992	0.3028	0.506444
ALOX15	10	0.11788	0.358448	0.529621
IFIT1B	10	0.117824	0.457616	0.563625
INHA	10	0.117739	0.242849	0.482878
ZKSCAN1	12	0.117554	0.244276	0.484589
HTR3A	10	0.117529	0.236273	0.478698
GPAM	10	0.117453	0.300957	0.505301
CELSR2	14	0.11731	0.114546	0.397587
LILRB4	10	0.117242	0.280382	0.49794
SLA2	10	0.117199	0.400946	0.542512
CLPTM1L	10	0.117148	0.349287	0.524697
ESR2	14	0.117123	0.332913	0.516257
EPHA2	10	0.117062	0.0560191	0.314182
CLEC4D	10	0.116796	0.0767039	0.351428
RIPK3	10	0.116493	0.465334	0.566475
JAGN1	10	0.116355	0.0595939	0.31918
TBXAS1	12	0.116245	0.00962516	0.155843
SLC26A2	10	0.116153	0.155832	0.431539
GNRH1	8	0.116037	0.528408	0.593954
GYPA	9	0.116007	0.301364	0.505766
RFX2	14	0.115997	0.184255	0.452153
NR1H4	10	0.115987	0.263503	0.491866
ENOX2	10	0.115917	0.0703276	0.344988
TUSC2	12	0.115802	0.238811	0.480187
TNFAIP8	12	0.115792	0.323719	0.512679
APOBEC3F	10	0.115767	0.319584	0.512452
OR6J1	10	0.115731	0.51529	0.587556
CCNJL	10	0.115716	0.123453	0.405135
NOD1	10	0.115553	0.0793583	0.358158
CTSD	10	0.115476	0.351654	0.526711
NFATC4	12	0.115101	0.0592814	0.318149
PSMB9	10	0.114909	0.0285577	0.242835
CYP4F12	10	0.114848	0.302231	0.506444
AVPR1A	10	0.114802	0.343683	0.520796
BTN2A1	14	0.114765	0.18903	0.453247
VIP	10	0.114719	0.0956827	0.380666
NOS1	12	0.114572	0.216108	0.467932
SENP2	10	0.11456	0.0910025	0.373911
BPIFB4	10	0.114352	0.173671	0.447204
UBE4B	12	0.114337	0.281486	0.498693
PENK	10	0.114219	0.202289	0.461941
CPNE8	10	0.114129	0.140803	0.42001
IL1RN	10	0.113992	0.494624	0.577492
TESK1	12	0.113535	0.33509	0.517191
CIR1	10	0.112991	0.302109	0.506444
CITED1	10	0.112122	0.120158	0.40082
CEBPA	10	0.111972	0.0589583	0.317079
THRB	10	0.111813	0.271779	0.493325
IGSF5	10	0.111665	0.287927	0.501016
BANK1	12	0.111629	0.0581798	0.316748
NFE2	9	0.111457	0.332693	0.516227
PDYN	10	0.111453	0.373205	0.533272
ROBO2	14	0.111386	0.0319172	0.254545
MBOAT7	10	0.111225	0.447341	0.55814
SASH3	10	0.110846	0.435581	0.55386
GAPT	9	0.110759	0.016711	0.193268
ITGA1	10	0.11046	0.0933849	0.377239
RALGDS	12	0.110336	0.386838	0.536972
KLRB1	10	0.110157	0.386096	0.536668
ITPKA	10	0.110083	0.486488	0.573995
VEZF1	10	0.109964	0.341736	0.520509
ANOS1	10	0.109933	0.0730921	0.349185
ERBB2IP	14	0.109743	0.127402	0.408959
USF2	18	0.109612	0.0324648	0.257314
NAT2	10	0.109439	0.365749	0.531368
IFNG	10	0.109366	0.365849	0.531368
ITGB3	10	0.109165	0.511867	0.586344
GPR21	10	0.109141	0.0480686	0.296913
CCL11	10	0.109136	0.25157	0.485922
CYBA	10	0.109105	0.0734371	0.349234
KIR3DL2	9	0.108727	0.114647	0.397587
CALCR	10	0.10861	0.34921	0.524697
IL34	10	0.108487	0.218161	0.469557
HAVCR2	10	0.108377	0.502917	0.581705
SMAP2	10	0.108341	0.40517	0.543952
LY6G6D	8	0.108038	0.536102	0.59766
PDCD1LG2	9	0.107906	0.469272	0.567684
GAB1	12	0.107786	0.330397	0.515158
CREBBP	18	0.107652	0.206086	0.46417
EDNRA	10	0.107594	0.192593	0.455046
GALK1	10	0.10739	0.514662	0.587556
SDC3	9	0.107329	0.477143	0.570566
DEFB115	9	0.10731	0.368522	0.532406
TNF	10	0.107301	0.51543	0.587556
WNT7A	10	0.107189	0.61421	0.644846
DEFB118	9	0.107157	0.136604	0.416073
LMBR1L	16	0.107018	0.0855968	0.365441
CA2	10	0.106788	0.312601	0.508397
BACH1	10	0.106537	0.295525	0.504594
MPP1	11	0.106407	0.246202	0.484595
NR5A2	10	0.106361	0.263968	0.491866
EVL	12	0.106312	0.28176	0.498835
SLC12A5	10	0.106199	0.136782	0.41618
CA1	12	0.105895	0.0354141	0.267088
NMUR2	10	0.105652	0.184031	0.452153
ACKR3	9	0.105645	0.259675	0.489194
PTX3	10	0.105459	0.455174	0.56237
REEP3	10	0.105449	0.175207	0.447916
EFNB2	10	0.105343	0.163656	0.436417
TAP2	10	0.105316	0.39859	0.542512
NMI	12	0.105277	0.190183	0.453963
ILVBL	13	0.105195	0.0880026	0.368964
CLIC1	10	0.105181	0.478963	0.57116
CXCL10	10	0.105116	0.172109	0.445603
IL31RA	10	0.104971	0.0609528	0.323277
ADCYAP1	10	0.104963	0.381252	0.535358
PROX2	10	0.104925	0.102781	0.389006
MOB3A	10	0.104921	0.23383	0.476474
IRF3	18	0.104735	0.0843877	0.365164
RXRA	10	0.104719	0.216467	0.468046
MCHR2	10	0.104422	0.399485	0.542512
LSR	16	0.104221	0.343151	0.520796
CNTN1	10	0.104206	0.180825	0.451279
PARP1	12	0.104137	0.197115	0.457116
TRPM2	10	0.103986	0.222719	0.472398
RAMP3	10	0.103829	0.076918	0.351469
MRGPRF	10	0.103814	0.0887036	0.370483
LCN2	10	0.103694	0.462842	0.565874
PARP4	10	0.103639	0.348092	0.523975
MYLPF	10	0.103454	0.0522549	0.306371
SLFN12L	10	0.103404	0.267034	0.492796
PTAFR	10	0.103348	0.0305043	0.249873
HAS2	10	0.10325	0.0656929	0.332412
YTHDF3	12	0.103179	0.0440818	0.28768
C1QL4	10	0.103038	0.0855151	0.365396
TMEM91	13	0.102992	0.283989	0.500816
TSPO2	12	0.102458	0.202491	0.461941
SIGLEC14	8	0.102398	0.375265	0.533733
PRKAR1A	12	0.102338	0.223786	0.472398
RNASE3	10	0.102328	0.311807	0.508216
GABRQ	10	0.102264	0.00895845	0.151794
TRIM15	10	0.102232	0.116577	0.39838
HEPACAM	10	0.102104	0.515949	0.587623
GRIA1	12	0.102088	0.276376	0.495077
GPR42	10	0.10185	0.268485	0.493325
LINGO3	10	0.1017	0.295101	0.504328
KLF4	10	0.101601	0.141676	0.42001
ASH1L	10	0.101394	0.439272	0.555342
SCN1B	10	0.101082	0.0719499	0.347961
TIMP2	10	0.101023	0.0934521	0.377239
SH3BP1	12	0.100991	0.0485395	0.297848
KDM5D	11	0.100674	0.227737	0.472398
MBP	20	0.100362	0.118306	0.399738
GRIPAP1	12	0.100123	0.165383	0.43897
TIMD4	10	0.0999776	0.147826	0.426535
AKAP8	12	0.0999376	0.32626	0.512754
C10orf54	10	0.0997588	0.334941	0.517191
PRKDC	12	0.0996651	0.235312	0.477881
SBNO2	10	0.0992468	0.0791793	0.358059
GPR82	10	0.0989995	0.130468	0.411598
LALBA	10	0.0987527	0.187289	0.452251
FOXN1	10	0.0987452	0.224045	0.472398
HLX	10	0.0986977	0.327439	0.513191
TRIB1	10	0.0985926	0.437612	0.554726
RYK	10	0.098549	0.423518	0.548757
FGFRL1	10	0.0985476	0.574505	0.621408
PLXNA2	10	0.0984352	0.0900895	0.373231
DPP4	12	0.0984187	0.112075	0.395343
TPD52	15	0.0978779	0.323225	0.512555
IL36RN	10	0.0977902	0.432882	0.553196
ARHGAP32	12	0.0977434	0.241198	0.481731
HTR2A	10	0.0972191	0.0332383	0.259047
CSF2RB	10	0.0968092	0.184818	0.452153
TBRG1	12	0.0966843	0.208392	0.464447
DAPP1	10	0.0965318	0.304107	0.506444
MTMR2	10	0.0964775	0.456266	0.563182
GPCPD1	12	0.0964741	0.0401937	0.281177
BMPR1B	10	0.0964146	0.218996	0.470202
C9orf142	16	0.0962038	0.15139	0.429105
OR5AC1	10	0.096179	0.0688847	0.34084
LY6G6F	10	0.0959749	0.33553	0.517191
GFAP	9	0.0959596	0.311255	0.508071
FSTL5	12	0.0958343	0.193593	0.45568
TXK	10	0.0955589	0.241153	0.481731
GPA33	10	0.0954905	0.0185478	0.206641
BNIP3L	10	0.0953974	0.101497	0.38825
L1CAM	18	0.0952192	0.0560297	0.314182
KLRF2	10	0.0952052	0.471648	0.568395
MED23	12	0.0947554	0.365109	0.531368
DEFB119	10	0.0947529	0.320769	0.512555
IFNA16	9	0.0947279	0.425575	0.54946
HIST1H4C	8	0.0946992	0.43489	0.553776
CD4	12	0.0946371	0.322225	0.512555
THAP4	10	0.0944729	0.0921613	0.375667
LRP10	10	0.094464	0.144841	0.42423
SLC25A37	14	0.0943475	0.376245	0.533839
ECE1	10	0.0942663	0.376729	0.533848
PLXNA1	10	0.0941666	0.485142	0.573626
MYB	16	0.0940109	0.149315	0.428579
CTSE	10	0.0938513	0.378189	0.534422
GATA1	10	0.0937377	0.067958	0.339482
BDKRB1	10	0.0937091	0.228757	0.473367
DHX29	10	0.0934385	0.346849	0.522716
PDP1	12	0.0933915	0.260334	0.489275
MX2	10	0.0932459	0.43823	0.554861
ROBO1	10	0.0930386	0.276262	0.495077
CERKL	17	0.0928681	0.0404444	0.281177
GLP2R	10	0.0928419	0.197027	0.457116
PAX5	24	0.0926657	0.11184	0.395343
PMS2	11	0.0926569	0.10125	0.38825
IL13RA2	10	0.0925438	0.0707945	0.346286
PGAM1	10	0.0923522	0.124229	0.405836
SMPDL3B	10	0.0923323	0.529549	0.593954
VTCN1	10	0.0922111	0.209335	0.464447
TMEM263	10	0.0920887	0.0902735	0.373482
GALR2	10	0.092036	0.34441	0.520967
XPOT	10	0.0919561	0.156808	0.431539
ORAI3	10	0.0918997	0.677134	0.688666
RBP1	10	0.0918522	0.0837553	0.363799
MAP1LC3B	8	0.091788	0.183737	0.452153
TNK1	12	0.0913999	0.290933	0.502771
CLMP	10	0.0913823	0.0484107	0.297544
BTNL8	10	0.0913005	0.501459	0.581208
GABARAP	12	0.0912732	0.495158	0.57769
FGA	10	0.0912413	0.407917	0.544355
S100P	10	0.0911913	0.218586	0.469732
COL2A1	12	0.0909766	0.410781	0.544949
SENP7	12	0.0909618	0.246329	0.484595
IL17F	10	0.0907542	0.380127	0.535325
IGSF1	10	0.0907275	0.087657	0.368418
NADSYN1	10	0.0906484	0.44954	0.559041
ITPRIPL1	12	0.0905635	0.607831	0.64092
CXCR4	10	0.0905352	0.272398	0.493325
LRPAP1	10	0.0904152	0.199758	0.45965
APMAP	10	0.0902223	0.398057	0.542512
NRP2	10	0.0899879	0.588727	0.629938
PINLYP	10	0.0899315	0.204312	0.462777
FGFR1	16	0.0893585	0.11572	0.39766
LCN10	6	0.0893256	0.309564	0.508071
AC233755.1	10	0.0892918	0.411812	0.545683
CLEC17A	14	0.0892873	0.108925	0.392549
ACSL4	10	0.089108	0.433315	0.553196
AFAP1L2	12	0.0890624	0.120242	0.40082
SGTA	10	0.0884957	0.424673	0.548966
MYLK3	10	0.0884155	0.144626	0.42423
FLT3	10	0.0883439	0.413703	0.54611
HSPG2	10	0.0882448	0.256797	0.487402
CCDC88C	10	0.0882319	0.255342	0.487363
CTD-3088G3.8	10	0.0882011	0.30509	0.506444
HOXA5	10	0.0881868	0.330609	0.515158
TGFB3	10	0.0880388	0.326856	0.512754
PPP2CB	10	0.087984	0.333228	0.516538
ITM2A	12	0.0879101	0.021546	0.218697
ZP4	10	0.0878222	0.15281	0.430198
ITGB2	10	0.0877292	0.227288	0.472398
RHOF	10	0.0876555	0.591338	0.631941
ELF1	10	0.0876414	0.118536	0.399738
CNTN2	10	0.0876132	0.326606	0.512754
ZBTB7B	10	0.0874163	0.269815	0.493325
CLEC1A	12	0.0873776	0.0893545	0.372481
CD74	14	0.0872329	0.0310709	0.252958
OTUD7B	10	0.0870868	0.417814	0.54786
CD101	10	0.0870102	0.183935	0.452153
PVR	10	0.0869424	0.303145	0.506444
SIRPA	9	0.0869088	0.388186	0.537522
CDH17	10	0.0868896	0.369412	0.532406
GRB14	12	0.0867155	0.443532	0.556753
SEMA4F	14	0.0866353	0.0459299	0.293701
IMPA2	10	0.0866218	0.494357	0.577492
MAP3K8	10	0.0865867	0.652325	0.671815
VAMP2	10	0.0864501	0.680877	0.691787
SEPT11	13	0.0863626	0.3667	0.531869
NR0B2	10	0.0863393	0.191779	0.454907
NUP210	10	0.0863006	0.387575	0.53727
STXBP3	10	0.0861976	0.217728	0.46946
PRKAR2B	10	0.0861946	0.367222	0.531881
TM2D1	10	0.0858627	0.23832	0.480187
IL5RA	10	0.0858412	0.0329871	0.25895
IL19	10	0.0856409	0.0614911	0.323916
CDON	10	0.0855774	0.0202759	0.211381
PHKB	12	0.0851957	0.379088	0.534692
DEFB4A	10	0.085009	0.514275	0.587556
NCOA2	12	0.0846233	0.0721212	0.348063
AGTPBP1	10	0.0837225	0.282692	0.499681
HCAR2	9	0.0836682	0.147242	0.426048
IGF1R	10	0.0834659	0.255267	0.487363
CNTN6	12	0.0832274	0.104369	0.390995
ABCD1	10	0.083218	0.122023	0.402004
NFATC1	10	0.0830819	0.359243	0.529621
LYSMD3	10	0.0830446	0.303091	0.506444
PGLYRP2	10	0.0830303	0.490331	0.575752
HHEX	10	0.0829356	0.501128	0.581123
PMAIP1	10	0.082698	0.34472	0.521191
VAV3	10	0.0825692	0.115555	0.39766
RPS6KB2	19	0.0824294	0.351613	0.526711
WBP5	8	0.0822961	0.322505	0.512555
BPIFB3	10	0.0819789	0.354991	0.528453
BPHL	12	0.0819716	0.176861	0.449099
C5AR2	10	0.0819274	0.444341	0.556753
GPER1	10	0.0819071	0.40195	0.542512
CD79B	12	0.0818993	0.213771	0.46757
PIBF1	10	0.081898	0.594018	0.632974
ESRRG	10	0.08183	0.663076	0.679617
RET	10	0.0817368	0.35298	0.528063
ZNF710	10	0.0817092	0.140811	0.42001
TRIM27	10	0.0816932	0.512024	0.586344
E2F8	10	0.0816787	0.180634	0.451279
FCAR	10	0.0816672	0.376123	0.533839
PLXND1	12	0.0816521	0.30048	0.505161
MS4A1	10	0.081414	0.0633885	0.330288
PSIP1	10	0.0813235	0.108267	0.392549
PERP	10	0.0812957	0.374708	0.533733
CD300LG	12	0.0812488	0.468867	0.567684
FCER2	15	0.081223	0.00508299	0.114501
HELZ2	11	0.0811275	0.119717	0.40082
FZD8	10	0.0810889	0.192784	0.455046
CNR2	10	0.0809896	0.108292	0.392549
KYNU	10	0.0808985	0.207478	0.464447
UFM1	10	0.0808583	0.522443	0.590897
IL22	10	0.08069	0.326783	0.512754
ROR2	10	0.0806174	0.26505	0.492154
ZNF432	10	0.0805951	0.165987	0.439337
SERINC3	10	0.0804621	0.438293	0.554861
CDCP1	10	0.0803008	0.229661	0.473938
CCL25	10	0.080248	0.349074	0.524697
ACVR1C	14	0.0802341	0.262739	0.491417
ELN	10	0.0801142	0.187032	0.452251
KIAA0040	10	0.0801082	0.307027	0.508018
SEMA6A	14	0.0800793	0.359376	0.529621
NEO1	10	0.0800435	0.34783	0.523733
MC3R	10	0.0800433	0.231202	0.474337
CELSR1	10	0.079849	0.28739	0.501016
HNF4A	10	0.0794661	0.119643	0.40082
TFE3	10	0.0794643	0.0914834	0.374331
TNFRSF10D	10	0.0793751	0.107771	0.392549
EDN2	10	0.079373	0.469806	0.56788
S100A7L2	10	0.079354	0.382181	0.535358
HAMP	10	0.0793512	0.0345562	0.264725
S100A12	10	0.0792588	0.441319	0.556088
TRAP1	12	0.0792536	0.400515	0.542512
RXRB	10	0.0792399	0.456739	0.563182
ARF4	13	0.0791335	0.188978	0.453247
CTDSP1	10	0.079085	0.163046	0.435694
ART4	10	0.0789842	0.157347	0.431539
SLC31A2	10	0.0789085	0.261851	0.490525
IL36A	10	0.0787736	0.453599	0.561629
VSTM5	10	0.0785419	0.0832238	0.362761
MID2	10	0.0785316	0.212841	0.467158
SLC12A6	14	0.0785274	0.210337	0.464842
TEC	11	0.078524	0.549683	0.605571
APLN	9	0.0784631	0.284601	0.500816
TNFRSF6B	14	0.0783166	0.323454	0.512576
NOV	10	0.0782934	0.358991	0.529621
ITGAV	10	0.0780305	0.555413	0.609792
MAPKAPK2	10	0.0780223	0.199372	0.459593
ATM	12	0.0778028	0.120261	0.40082
MAP4K1	14	0.0777295	0.398926	0.542512
LAMP2	10	0.077568	0.272123	0.493325
EPO	10	0.077504	0.376937	0.533848
RGS1	14	0.0774499	0.147458	0.426193
HRG	10	0.077197	0.257582	0.48817
EIF2AK2	10	0.0771167	0.31235	0.508311
FTSJ1	14	0.0770337	0.340844	0.519997
CD19	12	0.0770101	0.190366	0.453963
IP6K1	11	0.0769741	0.121379	0.401933
SIRPD	10	0.0769338	0.416268	0.546682
S1PR4	10	0.0768209	0.237708	0.479525
LTBR	10	0.0767725	0.371238	0.533272
DNAJB12	10	0.0767367	0.43492	0.553776
GPRC5C	10	0.0764751	0.0677335	0.339482
PSME3	14	0.0764121	0.409289	0.544491
IL24	12	0.0764068	0.252977	0.486647
ABCC4	12	0.076296	0.0579031	0.316474
RBP2	10	0.0762375	0.0632354	0.330058
IFNAR2	14	0.0761584	0.206118	0.46417
CX3CR1	10	0.0760551	0.494563	0.577492
NRP1	10	0.0760513	0.546067	0.603326
STAG1	16	0.0759158	0.235086	0.4778
FMR1	12	0.0756513	0.18141	0.451279
FCMR	12	0.0755899	0.415424	0.546504
TLR8	10	0.0754356	0.0127993	0.171523
SIGLEC10	9	0.0753142	0.337286	0.518436
CCR4	10	0.0752574	0.156787	0.431539
NRG2	14	0.0752116	0.0548802	0.311277
CD207	9	0.0750961	0.401728	0.542512
ATP1A3	12	0.0749952	0.282634	0.499681
FOXA2	10	0.0746336	0.422693	0.54826
CCL3	8	0.0742685	0.177781	0.449794
CR1L	10	0.0741889	0.321691	0.512555
PSTPIP2	12	0.0740979	0.288346	0.501016
TLR9	9	0.0739495	0.0644259	0.33222
CCL5	10	0.0739423	0.360565	0.529758
SELPLG	10	0.0738916	0.0907184	0.373911
RAB32	10	0.0737855	0.0084561	0.147051
ENTPD2	12	0.0734552	0.41274	0.545786
CNIH2	10	0.0733886	0.322162	0.512555
LLGL2	13	0.0733538	0.222147	0.472398
CASP5	10	0.0731737	0.120405	0.40082
UBE4A	10	0.0729922	0.0506683	0.302576
IFIT3	10	0.0728194	0.410294	0.544796
TLR5	10	0.0727917	0.0955253	0.380619
FAM129C	14	0.0727908	0.167937	0.441415
ANXA4	12	0.0726139	0.270693	0.493325
WNT5A	10	0.0723994	0.429906	0.55236
TRPM4	9	0.0723631	0.499523	0.580179
GDI1	14	0.0721708	0.430267	0.55236
CXCL8	8	0.0719879	0.537899	0.599013
PTGDR2	10	0.0718955	0.15682	0.431539
CLCF1	10	0.0718601	0.38062	0.535358
AREL1	14	0.0717392	0.113908	0.397587
DEFB105A	5	0.0716855	0.263986	0.491866
SLC39A6	12	0.0714109	0.135748	0.415744
CXCR2	10	0.0713312	0.466676	0.566869
CTLA4	10	0.0713222	0.515542	0.587556
SLC22A4	10	0.0713166	0.17094	0.44408
ALOX12B	10	0.0713096	0.259138	0.488989
UNG	12	0.0712981	0.075964	0.350515
STAP1	10	0.071114	0.458086	0.563687
PDGFB	10	0.0711084	0.422697	0.54826
GIPR	9	0.0709829	0.251121	0.485723
ILDR2	18	0.070888	0.271592	0.493325
DSG2	10	0.0708786	0.0320382	0.255113
MAP3K14	10	0.0708201	0.433847	0.553523
CHGA	9	0.0705538	0.170023	0.443564
SDC4	10	0.0705367	0.286	0.500816
TNFSF10	10	0.0702587	0.226061	0.472398
MAFB	10	0.0701928	0.514191	0.587556
MTFP1	12	0.0701684	0.389276	0.538031
ITGAD	10	0.0701629	0.227026	0.472398
BTK	10	0.0701407	0.383704	0.536222
CEL	10	0.0700036	0.266615	0.492796
MRGPRX3	10	0.0697165	0.532316	0.595507
CCR2	10	0.0696309	0.157573	0.431539
IL1F10	10	0.0695708	0.380684	0.535358
ATF6	10	0.069386	0.281255	0.498682
VIPR1	11	0.0692022	0.289583	0.501889
STAT2	10	0.0691676	0.406981	0.544287
A2M	10	0.0691618	0.511997	0.586344
SULT2A1	10	0.0691451	0.631345	0.657326
FBXO11	10	0.0689805	0.419833	0.54826
NAGK	16	0.0688738	0.0509013	0.303282
HDAC4	10	0.0687114	0.0483649	0.297544
CTNND1	20	0.068582	0.097003	0.382511
NPR1	10	0.0684933	0.504376	0.582376
SNX30	10	0.068431	0.325658	0.512754
MARCO	10	0.068384	0.316216	0.510946
ROS1	12	0.0681773	0.304243	0.506444
BTNL9	12	0.0681063	0.585077	0.627656
ADAM9	12	0.0679918	0.491516	0.576617
CD27	10	0.0679816	0.316054	0.510946
TRAM1	12	0.0679781	0.396706	0.542512
TRAF6	10	0.0679222	0.245364	0.484595
IL33	10	0.0678248	0.521277	0.590118
ERBB4	15	0.067747	0.368749	0.532406
TMEM176A	10	0.0677051	0.0059679	0.124598
TINAGL1	12	0.0676371	0.0642157	0.33206
CUX2	10	0.0676287	0.491822	0.576843
RASSF2	10	0.0675296	0.249902	0.485723
GCSAM	10	0.0674219	0.528201	0.593954
PPP2R2D	12	0.0674053	0.662005	0.678654
RHOG	10	0.0673317	0.33889	0.519184
UBP1	12	0.067187	0.137342	0.41665
RPS15	14	0.0669225	0.152618	0.430198
CHID1	14	0.0668786	0.297836	0.505161
EFNB1	10	0.066798	0.273494	0.494601
ATXN1L	10	0.0667382	0.266606	0.492796
SEMG2	10	0.0667086	0.206099	0.46417
SNAI3	10	0.0666499	0.0535555	0.309
KLRC4	10	0.0664799	0.195567	0.456967
PLIN5	10	0.0664749	0.514375	0.587556
GRAMD1A	15	0.0664356	0.229238	0.473938
CNIH3	10	0.0664336	0.0514581	0.305208
SCN4B	10	0.066378	0.0451066	0.290112
TMEM179B	10	0.0662421	0.360046	0.529703
CRACR2A	10	0.0657653	0.44505	0.557099
SLC30A8	10	0.065695	0.395193	0.541834
APOBEC3H	10	0.0655914	0.378069	0.534422
PIK3R1	10	0.0655011	0.232963	0.475702
CAND1	10	0.0654227	0.104127	0.390995
TET2	10	0.0654123	0.226695	0.472398
SUSD4	10	0.0653614	0.228257	0.473095
GAB3	14	0.0653549	0.493704	0.577372
ATG13	14	0.0652632	0.085327	0.365182
TRIM31	10	0.0652233	0.412185	0.545738
PITHD1	9	0.0651762	0.00898594	0.151794
PARVG	10	0.0651238	0.0252687	0.23101
GPR19	10	0.0651181	0.134492	0.41396
TAX1BP1	12	0.0650974	0.440988	0.556024
LGR4	12	0.064476	0.681735	0.692522
NECAP2	17	0.0644731	0.326415	0.512754
OSCAR	12	0.0641945	0.184769	0.452153
RBP4	10	0.0641316	0.246974	0.485174
LIFR	10	0.063923	0.104374	0.390995
CTNNA1	14	0.0638802	0.294565	0.504187
RRH	10	0.063759	0.313214	0.509072
NARF	16	0.0637547	0.0450914	0.290112
KIF13B	10	0.0635681	0.12469	0.406609
ANKS1B	17	0.063562	0.36142	0.529758
PYHIN1	12	0.0635139	0.222841	0.472398
SLAMF6	10	0.0632889	0.0823452	0.361585
BAG5	10	0.0632719	0.477049	0.570566
IRAK1	20	0.0627829	0.36209	0.529758
C15orf53	10	0.0627179	0.223078	0.472398
VSTM2A	10	0.0626832	0.428921	0.551655
GRM1	12	0.0625997	0.393778	0.54144
DLG3	18	0.0624647	0.355907	0.528611
MR1	14	0.0621212	0.0668765	0.336743
FOLR1	10	0.0616933	0.125642	0.40759
CD1E	10	0.06167	0.0558327	0.314182
LTK	12	0.0612556	0.355606	0.52847
SOX13	10	0.0610784	0.160085	0.434115
MAP1LC3B2	9	0.0610301	0.191847	0.454907
FAM162A	11	0.0608849	0.0288196	0.244253
ADAM8	18	0.0605383	0.34594	0.522113
NTMT1	12	0.0603693	0.521311	0.590118
GP1BA	10	0.0603118	0.174383	0.447226
RPL22	10	0.0602526	0.379879	0.535123
TRIM68	10	0.0602302	0.241705	0.481792
AK1	10	0.0601546	0.164333	0.437451
CLASP2	11	0.0601174	0.436431	0.554144
SLC11A1	15	0.0600208	0.600154	0.636942
GYPC	12	0.0592913	0.32885	0.514774
SHISA5	17	0.0592674	0.224103	0.472398
ARSG	10	0.059165	0.411159	0.545099
GEMIN7	10	0.0590928	0.0358037	0.268459
MCTP2	10	0.059064	0.309822	0.508071
SLC44A2	13	0.0589363	0.185352	0.452153
PVRL4	12	0.0586784	0.284508	0.500816
NPR2	12	0.0586299	0.130127	0.411598
MMD	9	0.0586233	0.248267	0.485612
SSTR5	10	0.0585355	0.331426	0.515473
HNRNPH2	10	0.0584103	0.0868596	0.366265
OLFM4	10	0.0583507	0.101535	0.38825
CNOT8	12	0.0582287	0.511359	0.586309
BMP3	10	0.0580073	0.437659	0.554726
APOB	10	0.0578353	0.382717	0.535518
PHPT1	9	0.0577108	0.471056	0.568395
MTNR1A	10	0.0573424	0.177879	0.44982
ACVR2B	10	0.0570521	0.225715	0.472398
LEAP2	9	0.0568376	0.251175	0.485723
EPS8L1	10	0.0567946	0.555105	0.609713
AKIRIN2	10	0.0565542	0.235994	0.478546
BMP4	10	0.0564519	0.397963	0.542512
S100A10	5	0.0564213	0.192533	0.455046
ADCY7	12	0.0564111	0.117772	0.398995
ART3	11	0.0562116	0.258713	0.488989
JAG1	10	0.0561465	0.459127	0.564118
PPP4R3B	11	0.0561249	0.108831	0.392549
IL17RC	12	0.0560065	0.289974	0.502148
HDAC2	9	0.0558861	0.299267	0.505161
CEACAM21	10	0.0558103	0.433056	0.553196
GPR52	10	0.0557626	0.108864	0.392549
PPP1R3D	10	0.0553751	0.291773	0.502771
PFKL	12	0.0552984	0.358006	0.529621
FZD3	10	0.0552737	0.170657	0.443795
SEC24B	12	0.0552458	0.236478	0.478711
ZBTB16	8	0.0550751	0.495926	0.578092
IFNE	10	0.0550413	0.604722	0.639458
DEFB134	8	0.054833	0.371278	0.533272
AUH	10	0.054604	0.345325	0.521577
CD46	19	0.0545904	0.268842	0.493325
YES1	10	0.0544801	0.089494	0.372481
OPN3	10	0.0544445	0.363524	0.530542
LYVE1	10	0.0544017	0.304206	0.506444
LFNG	10	0.0543689	0.309844	0.508071
CNIH1	18	0.0543681	0.110518	0.393935
N4BP1	12	0.0543268	0.00999719	0.156359
HIP1R	10	0.0543257	0.087614	0.368418
NATD1	10	0.0541406	0.311587	0.508196
MEIS2	12	0.0540503	0.184785	0.452153
MICAL1	18	0.0539881	0.587697	0.629343
ARRB1	12	0.0538598	0.285615	0.500816
PLK2	12	0.0537206	0.163344	0.436263
PDGFRL	10	0.0536561	0.130709	0.411854
NME1	10	0.0536549	0.320139	0.512555
BCL10	10	0.053547	0.136118	0.416073
LTB4R	10	0.0534836	0.306668	0.507916
HLA-DQA1	11	0.0534338	0.20279	0.462199
CEP131	12	0.0533509	0.422433	0.54826
BIN3	12	0.0532022	0.151899	0.429266
CMA1	10	0.0531772	0.406906	0.544287
ANG	10	0.0530285	0.408159	0.544355
KAT6A	10	0.0530192	0.361822	0.529758
EP300	18	0.0529699	0.324438	0.512754
BPIFA2	10	0.0529421	0.376265	0.533839
TIMM17B	14	0.0529267	0.485991	0.573861
CCDC82	10	0.0526585	0.195062	0.456909
TRAF3IP2	10	0.0526045	0.435656	0.55386
FBXO28	12	0.0523118	0.354005	0.528453
LILRA6	7	0.0521117	0.340761	0.519997
TOR1A	10	0.0520384	0.209638	0.464478
SSTR2	9	0.0519526	0.177646	0.449675
AVL9	10	0.0519346	0.269933	0.493325
MB21D1	10	0.0518188	0.338826	0.519184
AP3S2	10	0.0516951	0.28553	0.500816
PILRB	10	0.0516314	0.379168	0.534692
COBL	14	0.05157	0.0352069	0.266542
PRR5	12	0.0515213	0.52598	0.593181
GPR88	10	0.0514513	0.260778	0.489709
INSR	12	0.0513227	0.391917	0.540257
MTMR9	10	0.0512853	0.540119	0.600223
CETP	10	0.0511169	0.453903	0.561629
DNAH17	10	0.0510756	0.158778	0.433126
IGHA1	10	0.0510509	0.36878	0.532406
NPY2R	10	0.0510258	0.42115	0.54826
IGF2R	10	0.0509257	0.154127	0.431539
TMEM173	16	0.0508925	0.587429	0.629343
TOX4	13	0.0508506	0.235235	0.477881
EOMES	10	0.0508315	0.226369	0.472398
UBR5	10	0.0507967	0.48693	0.574009
PALMD	10	0.0507049	0.392833	0.540765
NQO2	10	0.0506193	0.127635	0.409451
SERPINA2	10	0.050557	0.600872	0.637356
LTBP1	10	0.050534	0.659966	0.677375
NSFL1C	16	0.0497564	0.367699	0.532379
LRRC25	10	0.0497382	0.318419	0.511543
SAT1	10	0.0495884	0.444752	0.556998
ACKR1	10	0.0487992	0.358635	0.529621
NFASC	14	0.0485512	0.264148	0.491866
ROR1	10	0.0484506	0.59304	0.632732
ADGRD1	12	0.0484164	0.246195	0.484595
FURIN	14	0.0484133	0.698458	0.706018
BIN2	15	0.0482628	0.266914	0.492796
TRABD	11	0.0482628	0.342723	0.520796
DAZAP2	14	0.0479097	0.368025	0.532406
GSDMB	10	0.0477601	0.431572	0.552757
MTMR14	16	0.0474913	0.124644	0.406609
GDF3	10	0.0474877	0.374158	0.533503
OS9	16	0.0473462	0.224549	0.472398
HSPA1L	10	0.047006	0.581035	0.625805
WNT3A	10	0.0469356	0.542304	0.601441
ACTN1	14	0.0468361	0.25527	0.487363
YTHDF1	10	0.0468357	0.303574	0.506444
SLC9A6	12	0.0467725	0.487405	0.574154
SORBS3	15	0.0465319	0.219802	0.47079
AR	10	0.0465143	0.613331	0.644581
PFDN5	20	0.0464506	0.081245	0.360501
MC4R	10	0.0464303	0.637834	0.661119
ANGPTL4	10	0.0463944	0.120113	0.40082
PYGL	12	0.0462755	0.543789	0.602325
H3F3A	9	0.0461825	0.0759729	0.350515
TMSB15A	6	0.0461405	0.162322	0.435558
OPCML	10	0.046116	0.440018	0.555675
NUAK2	10	0.046063	0.244032	0.484293
TP53I11	10	0.0459116	0.461988	0.565618
SHPK	10	0.0458299	0.00665463	0.131455
GLP1R	10	0.0458114	0.111797	0.395343
PTPRM	10	0.0458006	0.165933	0.439337
TRIM35	10	0.0457776	0.545848	0.603326
DUSP5	10	0.0455926	0.471806	0.568395
TCF3	19	0.0455586	0.00996708	0.156359
SRPK2	10	0.0455379	0.440403	0.555821
RNF128	10	0.045311	0.403142	0.543007
MSR1	10	0.0451896	0.472812	0.568837
TGIF1	10	0.045174	0.28209	0.499246
ARHGAP4	25	0.045071	0.175024	0.447672
ZPBP	10	0.0449099	0.210825	0.465346
CCL7	10	0.0448298	0.149048	0.428379
CD55	15	0.0446334	0.295697	0.504681
UBE2V1	14	0.04462	0.371177	0.533272
RNFT1	12	0.044522	0.587531	0.629343
MMP2	10	0.0444561	0.40503	0.543952
TMEM39A	13	0.0444208	0.38203	0.535358
PDLIM5	13	0.0443898	0.395771	0.542337
IL2RA	10	0.0443341	0.259816	0.489194
TGFBR3	10	0.0442722	0.4305	0.55236
RUFY1	10	0.0441875	0.333299	0.516538
FCAMR	10	0.0441177	0.443909	0.556753
APOBEC3G	12	0.0438877	0.451088	0.559882
C1orf210	10	0.0438238	0.434871	0.553776
TMCC3	10	0.0437072	0.0271209	0.236786
OR13C7	10	0.0435849	0.447425	0.55814
NRG3	12	0.0434608	0.362312	0.529758
TAAR8	10	0.0433821	0.112053	0.395343
TICAM2	10	0.0433723	0.477695	0.570567
UBE2D2	9	0.0432794	0.465837	0.56655
TNFRSF11A	10	0.0431205	0.205316	0.463518
RGS19	12	0.0430581	0.32126	0.512555
FCRL6	10	0.0428892	0.549049	0.605363
BPIFB1	10	0.0428238	0.526777	0.593549
SEMA4A	12	0.0426942	0.362497	0.529758
MFSD14A	10	0.0426835	0.251099	0.485723
TESPA1	9	0.0426383	0.295176	0.504328
CXCR5	10	0.0424084	0.244982	0.484595
LRIT3	10	0.0423434	0.215844	0.467932
BMPR2	10	0.0422734	0.256182	0.487363
PRMT3	10	0.0422349	0.448588	0.558605
CPNE1	18	0.0421503	0.169043	0.443045
CD37	14	0.0420351	0.641022	0.662833
ADGRA3	10	0.0417752	0.0491755	0.299214
MATK	12	0.0417638	0.532686	0.595574
UBE3A	16	0.0415212	0.47837	0.571046
CD84	12	0.0414788	0.574754	0.621408
SELP	10	0.0413765	0.129912	0.411598
AIMP1	10	0.041233	0.28025	0.497878
SMARCD2	14	0.0410627	0.50762	0.584429
NLRC4	10	0.0409978	0.181059	0.451279
OAZ2	10	0.0408333	0.0820867	0.361549
COPS7A	12	0.0408299	0.232025	0.474963
CYHR1	10	0.0406744	0.090082	0.373231
SMARCE1	14	0.0404703	0.108001	0.392549
ANKRD50	10	0.0404434	0.25011	0.485723
IL11	10	0.0404209	0.653772	0.672765
MMP28	10	0.0403116	0.41085	0.544949
USP25	14	0.0402367	0.438053	0.554832
LITAF	10	0.0399449	0.331351	0.515473
UNC5A	12	0.0396441	0.246171	0.484595
SHANK2	14	0.0395418	0.632459	0.657819
TCEAL3	10	0.0392612	0.12698	0.408627
FNIP1	11	0.0392553	0.292161	0.503158
GREM1	10	0.0392284	0.258248	0.48889
ALCAM	12	0.039227	0.310131	0.508071
GPR162	10	0.0392068	0.0828932	0.362195
NUP188	18	0.0390383	0.219216	0.470254
GMIP	16	0.038996	0.187308	0.452251
MXRA8	10	0.0389784	0.0730824	0.349185
DEFB132	9	0.038925	0.55981	0.612654
ENO3	10	0.038812	0.60785	0.64092
PRG4	12	0.0387285	0.372569	0.533272
MSH6	10	0.0386389	0.0284374	0.242549
BMX	10	0.0386154	0.268098	0.493325
ADGRE2	9	0.0385997	0.101295	0.38825
EIF3L	13	0.0384984	0.104362	0.390995
TELO2	21	0.0384318	0.47141	0.568395
LEFTY2	10	0.0382445	0.517871	0.588461
LINGO1	10	0.0381909	0.581964	0.625845
MUSK	14	0.038167	0.590912	0.63175
POLB	10	0.0381342	0.454008	0.561629
C8G	10	0.0380041	0.505015	0.582445
TACR1	10	0.037918	0.580914	0.625805
LBP	10	0.0377398	0.201702	0.461892
LRFN5	10	0.0376412	0.195832	0.456967
GPATCH8	14	0.0375728	0.40621	0.544287
GBP6	10	0.0373814	0.21029	0.464842
QTRTD1	12	0.0372528	0.382213	0.535358
MDGA1	12	0.0372222	0.319156	0.512446
CAMP	10	0.037185	0.566082	0.616404
GRB2	12	0.0371144	0.618135	0.647642
NKX3-1	10	0.0369965	0.668704	0.68402
TRIL	10	0.0368381	0.185475	0.452153
FLI1	10	0.0368243	0.208171	0.464447
DEFB128	9	0.0367742	0.699219	0.70651
CNPY3	10	0.0367056	0.398035	0.542512
AC136616.2	8	0.0364994	0.463151	0.565874
IFNA10	6	0.0363914	0.421062	0.54826
CADM3	12	0.0361605	0.164366	0.437451
ATAD3B	12	0.0361475	0.67525	0.68859
LRP11	10	0.0359897	0.292316	0.503158
MPRIP	15	0.0359215	0.372259	0.533272
PSMB7	12	0.0358357	0.402258	0.542541
NAA35	10	0.0357841	0.540195	0.600223
GPR158	10	0.03557	0.00108362	0.0445238
C1QL2	10	0.034995	0.411555	0.545483
CASP4	11	0.0348838	0.430911	0.55236
SMAD2	11	0.0348423	0.385658	0.536634
TINAG	10	0.034715	0.138349	0.417682
CACNA1C	21	0.0345554	0.048098	0.296913
TAS2R60	10	0.0345339	0.208082	0.464447
JAK2	10	0.0343968	0.53853	0.599457
ITM2B	12	0.0343937	0.247887	0.485612
DEFB110	7	0.0343236	0.36092	0.529758
PGS1	12	0.034312	0.350596	0.526033
CNTFR	10	0.0342961	0.0145051	0.180391
NRG1	16	0.0342374	0.11243	0.395441
LCLAT1	12	0.0341705	0.0190907	0.206844
ABHD14B	10	0.0341688	0.358898	0.529621
PDE1B	11	0.0339927	0.550693	0.606423
CD248	10	0.0336651	0.460387	0.564601
F2R	10	0.0335201	0.222376	0.472398
C3orf17	13	0.0333742	0.083274	0.362761
AP5B1	10	0.0331964	0.0517147	0.305295
RELN	13	0.0331163	0.519011	0.588962
CACNA1F	10	0.0331004	0.187733	0.452251
PLCG2	14	0.0329779	0.0469536	0.294704
SUSD2	10	0.0329667	0.504052	0.582279
CDH9	10	0.0329409	0.409952	0.544532
ALK	10	0.0328528	0.420847	0.54826
HIST1H2AM	10	0.0328104	0.327811	0.513307
KLRK1	14	0.0326497	0.0375553	0.272625
RAG1	10	0.0326147	0.104453	0.390995
HTN1	6	0.0325833	0.462855	0.565874
MSN	10	0.0324275	0.365855	0.531368
TYRO3	10	0.0320853	0.66328	0.67969
CTR9	10	0.0319091	0.634771	0.659071
USF1	10	0.0318449	0.408584	0.544355
IL23A	10	0.0318282	0.513284	0.587133
NDFIP1	10	0.0316911	0.661013	0.678179
BAG3	10	0.0313733	0.072226	0.348063
TMSB10	6	0.0312769	0.0702137	0.344772
MX1	10	0.0312433	0.125824	0.40759
TBK1	9	0.0311314	0.568944	0.618396
GDF2	10	0.0311309	0.519535	0.589166
MCC	10	0.0309646	0.238505	0.480187
C8B	10	0.0307543	0.399578	0.542512
TLN2	10	0.0307337	0.534796	0.596722
NKX2-3	10	0.0306832	0.271998	0.493325
MYO1C	10	0.0305281	0.22412	0.472398
PGLYRP3	10	0.0304031	0.523293	0.591529
PRG3	10	0.030209	0.390037	0.538519
PVRL1	10	0.0300046	0.580261	0.625571
RAB4B	14	0.0298913	0.373049	0.533272
DDX60	10	0.0298595	0.476595	0.57047
CRTAP	10	0.029843	0.63354	0.658565
CTSB	10	0.0297407	0.372646	0.533272
GBP5	10	0.0294462	0.310609	0.508071
CIZ1	21	0.0294312	0.507317	0.58421
SPIN1	10	0.0293879	0.520631	0.590018
HAX1	20	0.0293745	0.559176	0.61244
HYAL2	10	0.0293555	0.446537	0.557737
ATP1B2	10	0.0290596	0.453537	0.561629
SDF2	11	0.0288975	0.359713	0.529621
LEO1	10	0.0286084	0.644152	0.665265
MAEA	18	0.0285501	0.483125	0.572921
RCN1	12	0.0285399	0.349209	0.524697
LRIG2	10	0.0285353	0.299349	0.505161
ERCC3	13	0.02851	0.309597	0.508071
DPYSL3	10	0.0285022	0.304079	0.506444
TP53BP2	10	0.0285021	0.329817	0.515158
HYAL1	12	0.028456	0.274194	0.49467
NMUR1	10	0.0284461	0.279164	0.497451
VLDLR	14	0.028303	0.247425	0.485399
PYCARD	10	0.0278646	0.22708	0.472398
CRIP1	10	0.0278052	0.164519	0.437451
NPFFR1	10	0.0276764	0.11959	0.40082
TMEM71	12	0.0275514	0.179343	0.451279
OR2AJ1	10	0.0275168	0.204259	0.462777
CD34	9	0.0275043	0.471081	0.568395
DEFA1	6	0.0272678	0.186891	0.452251
APOE	10	0.0272454	0.300385	0.505161
DCAF5	10	0.0272315	0.369208	0.532406
NOD2	10	0.0272308	0.643388	0.664877
LZTS2	10	0.0271285	0.169399	0.443217
NOTCH4	10	0.0271175	0.50404	0.582279
ICE1	9	0.0270637	0.208915	0.464447
ZPBP2	14	0.0269357	0.377033	0.533848
FAM134C	12	0.0269325	0.239615	0.480475
SHKBP1	15	0.0267938	0.477654	0.570567
ILDR1	12	0.0267516	0.446199	0.557737
CXCL12	10	0.0266959	0.178811	0.451045
MAPK9	14	0.0266824	0.343719	0.520796
CYBB	10	0.0266738	0.583467	0.626529
AP5Z1	10	0.0265638	0.0426097	0.283843
GPR179	10	0.0264261	0.453491	0.561629
ANTXR2	10	0.026303	0.335809	0.517466
DHX9	12	0.0262776	0.118128	0.399673
SLC7A2	12	0.0262605	0.316342	0.510946
FAM126B	12	0.0260619	0.22462	0.472398
CD320	12	0.0259581	0.46905	0.567684
GRID2IP	10	0.0254326	0.223642	0.472398
F2RL1	10	0.0252114	0.21617	0.467932
PARK7	10	0.0251727	0.643838	0.665122
LAMP1	11	0.024993	0.61398	0.644845
CRABP2	10	0.0248504	0.187053	0.452251
ACO1	10	0.0245833	0.396974	0.542512
IL10	10	0.0245413	0.45653	0.563182
GPR39	10	0.0244722	0.378131	0.534422
THRA	10	0.024444	0.605243	0.639632
RSAD1	14	0.024341	0.237686	0.479525
ZNF831	10	0.024198	0.246147	0.484595
INHBA	10	0.0241878	0.341619	0.520486
PARG	10	0.0241875	0.458885	0.564118
CAMK1D	10	0.0241734	0.309247	0.508071
CD82	11	0.0241312	0.182279	0.451609
GZMH	10	0.0241226	0.486369	0.573987
RAC1	12	0.0240715	0.509776	0.585514
LILRA1	10	0.0239752	0.39955	0.542512
HIST1H1C	10	0.0239172	0.211615	0.466005
PIK3CB	10	0.0239147	0.447287	0.55814
SIGIRR	18	0.0238857	0.354149	0.528453
KEAP1	10	0.0236535	0.117913	0.39921
IL3	10	0.0236482	0.609882	0.642271
RHOC	14	0.0236004	0.372232	0.533272
MAPK12	10	0.0235587	0.36472	0.531368
GPRC5D	12	0.0234771	0.381745	0.535358
NTRK3	16	0.0233809	0.169103	0.443045
LYST	10	0.0233772	0.15253	0.430198
DDX11	16	0.0233358	0.2427	0.482878
NDUFS2	12	0.0232812	0.218045	0.469557
TRAF3IP3	14	0.0231852	0.368498	0.532406
GPR6	10	0.0230096	0.207111	0.464447
ZNF394	10	0.0228216	0.638258	0.661149
MMP1	10	0.0225464	0.337571	0.518608
AL049794.1	10	0.022481	0.0223716	0.222871
S100A16	10	0.0224791	0.548054	0.604815
P2RY10	10	0.0224404	0.472057	0.568461
PIK3R3	10	0.0224298	0.654293	0.673167
NR2C1	12	0.022279	0.418597	0.548196
CD209	13	0.02215	0.0281096	0.241587
MYO1G	16	0.0221424	0.424055	0.548828
NCOA4	12	0.0221176	0.535789	0.597441
YIPF1	12	0.0219911	0.265543	0.492534
PSMA8	10	0.0217404	0.217996	0.469557
CFI	10	0.0215963	0.139886	0.419338
RANBP6	10	0.0214138	0.369633	0.53252
TRADD	10	0.0211599	0.094582	0.379214
FBXO44	12	0.0210348	0.524763	0.592478
ERP44	10	0.0209754	0.327146	0.512888
TNKS2	10	0.0208906	0.516151	0.587623
CLU	10	0.0207333	0.286869	0.501016
HYAL3	12	0.0206307	0.475424	0.569976
INHBC	10	0.0201936	0.6317	0.657429
MAPT	20	0.0201586	0.279434	0.497451
MMP9	10	0.0199452	0.385387	0.536634
FCGR2A	7	0.0199429	0.259052	0.488989
SLC30A9	10	0.0198348	0.431024	0.55236
PTPRU	12	0.0197211	0.172764	0.446543
DENND3	12	0.0196783	0.539244	0.599861
PIM2	10	0.0196572	0.0650647	0.332404
WDR33	10	0.0195567	0.142082	0.42001
TWF2	11	0.019456	0.512911	0.586837
MED15	18	0.0192587	0.0445726	0.288894
CACNB3	10	0.0190291	0.285127	0.500816
SLPI	10	0.0189399	0.656012	0.674623
HLA-DQB2	10	0.018733	0.0256663	0.233727
SH2D1A	12	0.0187252	0.0938538	0.378065
ATP11B	14	0.0185991	0.169529	0.443331
CYTH3	10	0.0185315	0.251555	0.485922
EEA1	10	0.0184884	0.612302	0.643895
ENTPD6	14	0.0184482	0.0977898	0.383103
JCHAIN	11	0.0183392	0.106349	0.392549
TAPBPL	14	0.0179924	0.399236	0.542512
NLRX1	10	0.017849	0.354644	0.528453
NINJ1	10	0.0176873	0.0142567	0.179406
BAHD1	10	0.0176841	0.311386	0.508071
JAML	14	0.0176806	0.0733151	0.349185
RSBN1	11	0.0176126	0.479767	0.571183
B4GALNT1	10	0.0174604	0.59645	0.634895
ABHD12	10	0.0171732	0.526886	0.593549
TKTL1	10	0.0171704	0.365928	0.531368
SAA1	7	0.0171436	0.509604	0.585514
BHLHB9	10	0.0170673	0.169959	0.443564
TRIM6	12	0.016843	0.270813	0.493325
PROS1	10	0.0166783	0.401259	0.542512
F12	10	0.0166736	0.279607	0.497451
NTRK2	10	0.0166288	0.372211	0.533272
BCL2L11	18	0.0166083	0.0368812	0.270047
GBP2	10	0.0163492	0.32021	0.512555
LOC100129216	8	0.0161036	0.289338	0.501889
PPP4R3A	10	0.0159899	0.423748	0.548757
TCF7	16	0.0159052	0.168287	0.441657
TRIM14	10	0.0157053	0.358648	0.529621
PTPN1	10	0.0155583	0.529827	0.593954
ZFYVE28	11	0.0155473	0.35824	0.529621
EFNA1	12	0.0154727	0.684697	0.694569
TAGLN2	9	0.0153289	0.303446	0.506444
PLXNB2	10	0.0152023	0.254379	0.487363
RIN2	10	0.0151022	0.197159	0.457116
SDHAF4	10	0.0149434	0.350259	0.525696
ALOX5	12	0.0148496	0.509817	0.585514
BIN1	14	0.0147939	0.300097	0.505161
AZU1	10	0.0147774	0.502749	0.581705
ADGRG1	10	0.0146944	0.0648856	0.332404
RPS6KA5	10	0.0146013	0.216583	0.468046
GLCE	10	0.0145077	0.266917	0.492796
CCR7	12	0.0144099	0.582286	0.625914
TLR7	10	0.0143108	0.385782	0.536634
PODXL2	10	0.0141897	0.254566	0.487363
GNL1	10	0.0138138	0.646496	0.667418
RLIM	10	0.0137526	0.476543	0.57047
PPP1R9A	16	0.0137098	0.332843	0.516257
COL1A1	12	0.0134342	0.558902	0.61244
RSAD2	10	0.0134172	0.695278	0.703219
SIGLEC12	10	0.0132107	0.259501	0.489194
TRIM5	14	0.0130008	0.390049	0.538519
SFRP1	9	0.0128031	0.682483	0.693008
PRKCB	10	0.0127955	0.480074	0.57121
VCAM1	10	0.0127495	0.0718807	0.347954
ADGRF5	10	0.0126998	0.457898	0.563687
PCGF5	10	0.0126806	0.367078	0.531869
DEFB116	10	0.0126322	0.394845	0.541762
RAET1G	8	0.0125897	0.409086	0.544491
FAM193A	10	0.012523	0.461529	0.565401
SLC22A17	10	0.0124694	0.256397	0.487363
ADA	14	0.0123816	0.424871	0.548966
SIGLEC9	9	0.0123219	0.511835	0.586344
SCLT1	10	0.0121573	0.269282	0.493325
PDCD6	12	0.0120717	0.120945	0.401533
MANBA	12	0.0120598	0.221725	0.472398
NTSR1	10	0.0119032	0.222496	0.472398
IL22RA1	10	0.0118891	0.362032	0.529758
MMP8	10	0.0118674	0.308307	0.508071
PSMD10	14	0.0118031	0.621311	0.650174
PGLS	12	0.0116206	0.305045	0.506444
ZNFX1	10	0.0115927	0.582665	0.62593
THOP1	12	0.0114805	0.109907	0.393409
ADAR	10	0.0113948	0.634206	0.658836
SRI	11	0.0113547	0.0909568	0.373911
HFE	15	0.0112254	0.439714	0.555565
THRAP3	10	0.011045	0.361998	0.529758
PRKCA	12	0.0110125	0.597692	0.635689
CSTF2T	10	0.0109616	0.253074	0.486647
PTCRA	10	0.0108373	0.47873	0.57116
MTHFD1	12	0.010789	0.266888	0.492796
DLG1	20	0.0107176	0.534162	0.596534
HSPA6	10	0.0106378	0.132626	0.41357
FCRL2	10	0.010329	0.611571	0.643521
MMP23A	9	0.0100796	0.380797	0.535358
ESAM	10	0.00979308	0.318316	0.511536
MBD1	12	0.00935979	0.0379549	0.273806
GPR20	10	0.00930312	0.307467	0.508071
KIRREL3	12	0.00923961	0.245896	0.484595
IKBKE	12	0.00904722	0.635079	0.659151
LAG3	10	0.00903635	0.732628	0.735061
FFAR3	3	0.00887835	0.521069	0.590118
LHCGR	10	0.00879848	0.225132	0.472398
SBSPON	10	0.00865571	0.516459	0.587623
SPTAN1	17	0.00860663	0.450364	0.559589
RBM4	12	0.0085151	0.422005	0.54826
GPR83	12	0.00835065	0.543253	0.601974
KIR2DS5	10	0.00833901	0.399242	0.542512
SCAF8	10	0.0080857	0.529725	0.593954
GPR148	10	0.00792511	0.230869	0.474337
VTI1A	10	0.00780664	0.405634	0.543952
GRM7	12	0.00779304	0.26118	0.490285
MTRR	12	0.00767417	0.376761	0.533848
PEBP1	10	0.00765769	0.39111	0.539693
C1QTNF3	10	0.00765569	0.347627	0.52359
TUBA4A	13	0.00741159	0.14113	0.42001
PTPN6	11	0.00722481	0.775447	0.775598
PSMD9	12	0.00701085	0.547945	0.604815
IFNA8	10	0.00679705	0.470117	0.567949
DDX27	15	0.0067707	0.0904053	0.373482
SOAT1	14	0.00674145	0.419167	0.54826
SLC1A5	10	0.00657557	0.326617	0.512754
POU3F3	10	0.00656231	0.319977	0.512555
PRSS57	10	0.00645572	0.124213	0.405836
EPB42	10	0.00638135	0.098234	0.383855
ZFPL1	12	0.00626642	0.636126	0.660029
NINJ2	10	0.00617171	0.489219	0.575105
CTNNBIP1	8	0.00604356	0.256036	0.487363
CLEC10A	12	0.00593948	0.362635	0.529758
TXLNA	10	0.00592073	0.640538	0.662469
DEFB114	5	0.00577074	0.322355	0.512555
TRPC4AP	10	0.00572315	0.695193	0.703219
GZMA	10	0.00571067	0.24704	0.485174
STK40	12	0.0056456	0.231927	0.47495
ATP9B	10	0.00557689	0.0232199	0.22459
C1QTNF9	10	0.00550379	0.11464	0.397587
TTC39B	10	0.00538076	0.178083	0.450115
SARM1	10	0.00535367	0.528857	0.593954
LY9	10	0.00520629	0.615413	0.645533
PARP9	12	0.00518925	0.041202	0.281694
EVI2B	10	0.00513181	0.22861	0.473272
EIF2AK3	10	0.00509626	0.709702	0.715413
OPN1MW2	6	0.00505845	0.405385	0.543952
HIST1H2AC	9	0.00503277	0.38554	0.536634
IKBKAP	10	0.00496039	0.100897	0.38825
ABCB1	10	0.00486247	0.228481	0.473272
ALOX12	10	0.00484155	0.155231	0.431539
PRKCE	10	0.00465753	0.515356	0.587556
IGF2	10	0.00456746	0.300465	0.505161
PAX8	10	0.00439064	0.471892	0.568395
RELA	14	0.00428276	0.544391	0.602325
PROK2	12	0.00417581	0.687562	0.696787
CXCL5	9	0.0041085	0.396393	0.542512
GZF1	12	0.00405408	0.291112	0.502771
IL5	10	0.00403982	0.633767	0.658645
SIAH1	10	0.00402428	0.574677	0.621408
PLAUR	10	0.00389077	0.467606	0.567246
NLRP1	12	0.00380718	0.265315	0.492327
FAM107B	10	0.00380032	0.132636	0.41357
MAPK8IP1	9	0.00377744	0.714426	0.719046
MLST8	10	0.00364267	0.418619	0.548196
[truncated: 3,137 more rows]
