# Supplementary material for: Rational design of a SOCS1-edited tumor-infiltrating lymphocyte therapy using CRISPR/Cas9 screens
Source: J Clin Invest. 2023 Dec 15;133(24):e163096. doi: 10.1172/JCI163096 (PMC10721144; doi:10.1172/JCI163096)
Supplement: Supplemental table 2 [file jci-133-163096-s130.xlsx]

## Sheet: b16ova_counts
guideName	gene	input_1	input_2	tumor_1	tumor_2	tumor_3	tumor_4	tumor_5	tumor_6	tumor_7
Tspan32__core_library.lib30	Tspan32	42	37	0	0	3	3	0	3	0
Tspan32__core_library.1.lib30	Tspan32	35	30	0	0	3	5	0	0	0
Tspan32__core_library.2.lib30	Tspan32	8	13	0	0	0	0	0	0	0
Tspan32__core_library.3.lib30	Tspan32	8	3	0	0	0	0	0	0	0
Tspan32__core_library.4.lib30	Tspan32	32	46	0	0	0	0	0	0	0
Tspan32__core_library.5.lib30	Tspan32	36	23	0	3	0	3	0	8	0
Tspan32__core_library.6.lib30	Tspan32	25	24	0	5	0	19	0	3	0
Tspan32__core_library.7.lib30	Tspan32	39	42	0	7	8	5	0	0	4
Lck__core_library.lib30	Lck	19	23	0	0	0	0	0	0	4
Lck__core_library.1.lib30	Lck	28	22	0	0	0	0	0	0	0
Lck__core_library.2.lib30	Lck	10	14	0	0	0	0	0	0	0
Lck__core_library.3.lib30	Lck	39	17	0	0	0	0	0	0	0
Lck__core_library.4.lib30	Lck	15	5	0	0	0	0	0	0	0
Lck__core_library.5.lib30	Lck	6	12	0	0	0	0	0	0	0
Lck__core_library.6.lib30	Lck	13	9	0	0	0	0	0	0	0
Lck__core_library.7.lib30	Lck	27	14	0	0	6	0	0	0	0
Raf1__core_library.lib30	Raf1	11	19	0	5	0	0	0	3	0
Raf1__core_library.1.lib30	Raf1	21	26	0	0	0	0	0	0	0
Raf1__core_library.2.lib30	Raf1	35	7	0	0	19	0	0	0	0
Raf1__core_library.3.lib30	Raf1	21	22	0	3	0	0	0	0	0
Raf1__core_library.4.lib30	Raf1	33	23	0	0	0	0	0	3	0
Raf1__core_library.5.lib30	Raf1	0	10	0	0	0	0	0	0	4
Raf1__core_library.6.lib30	Raf1	25	56	0	7	14	5	0	3	0
Raf1__core_library.7.lib30	Raf1	13	23	0	5	3	3	0	0	0
Pdgfb__core_library.lib30	Pdgfb	28	39	0	3	6	0	0	0	0
Pdgfb__core_library.1.lib30	Pdgfb	37	26	0	11	0	5	0	5	0
Pdgfb__core_library.2.lib30	Pdgfb	23	57	0	3	3	0	0	0	0
Pdgfb__core_library.3.lib30	Pdgfb	9	23	0	0	11	0	0	5	4
Pdgfb__core_library.4.lib30	Pdgfb	18	33	0	3	0	0	0	0	0
Pdgfb__core_library.5.lib30	Pdgfb	21	22	0	0	0	5	0	3	0
Pdgfb__core_library.6.lib30	Pdgfb	20	30	0	3	0	0	0	0	0
Pdgfb__core_library.7.lib30	Pdgfb	22	30	0	3	3	0	0	0	7
Fasl__core_library.lib30	Fasl	30	33	0	5	0	0	0	3	0
Fasl__core_library.1.lib30	Fasl	21	21	0	0	3	0	0	13	4
Fasl__core_library.2.lib30	Fasl	47	44	0	3	3	0	0	0	4
Fasl__core_library.3.lib30	Fasl	30	38	0	0	0	3	0	3	7
Fasl__core_library.4.lib30	Fasl	15	16	0	0	0	0	0	0	0
Fasl__core_library.5.lib30	Fasl	68	42	0	11	8	0	17	0	0
Fasl__core_library.6.lib30	Fasl	22	15	0	7	0	3	0	0	0
Fasl__core_library.7.lib30	Fasl	19	20	0	9	0	7	0	0	7
Ccl3__core_library.lib30	Ccl3	14	6	0	0	0	17	0	3	0
Ccl3__core_library.1.lib30	Ccl3	35	34	0	3	6	0	0	0	0
Ccl3__core_library.2.lib30	Ccl3	29	33	0	0	3	0	0	3	0
Ccl3__core_library.3.lib30	Ccl3	6	32	0	3	0	0	0	3	0
Ccl3__core_library.4.lib30	Ccl3	22	26	0	7	0	0	0	3	0
Ccl3__core_library.5.lib30	Ccl3	10	13	0	3	0	0	0	0	0
Ccl3__core_library.6.lib30	Ccl3	10	12	0	0	0	3	0	0	0
Ccl3__core_library.7.lib30	Ccl3	7	0	0	5	3	0	0	0	7
S100a3__core_library.lib30	S100a3	2	10	0	0	0	0	0	0	0
S100a3__core_library.1.lib30	S100a3	5	13	0	0	0	3	0	0	0
S100a3__core_library.2.lib30	S100a3	39	54	0	5	0	3	0	5	0
S100a3__core_library.3.lib30	S100a3	13	14	0	0	0	0	0	0	0
S100a3__core_library.4.lib30	S100a3	12	44	0	16	3	0	0	0	0
S100a3__core_library.5.lib30	S100a3	9	9	0	0	3	3	0	0	0
S100a3__core_library.6.lib30	S100a3	30	41	0	5	0	0	0	0	0
S100a3__core_library.7.lib30	S100a3	31	21	0	3	0	0	0	0	0
S100a6__core_library.lib30	S100a6	15	11	0	3	0	0	0	0	0
S100a6__core_library.1.lib30	S100a6	35	42	0	0	0	0	0	0	4
S100a6__core_library.2.lib30	S100a6	32	23	0	0	0	3	0	0	0
S100a6__core_library.3.lib30	S100a6	21	23	0	0	3	0	0	0	0
S100a6__core_library.4.lib30	S100a6	13	8	0	5	0	0	0	3	0
S100a6__core_library.5.lib30	S100a6	42	40	0	3	0	3	0	3	0
S100a6__core_library.6.lib30	S100a6	26	27	0	5	0	0	0	3	0
S100a6__core_library.7.lib30	S100a6	33	27	7	0	3	3	0	0	4
Cd3g__core_library.lib30	Cd3g	14	15	0	3	0	0	0	0	0
Cd3g__core_library.1.lib30	Cd3g	22	17	0	0	0	3	0	0	0
Cd3g__core_library.2.lib30	Cd3g	20	21	10	0	0	5	0	0	0
Cd3g__core_library.3.lib30	Cd3g	15	12	0	7	0	3	0	3	0
Cd3g__core_library.4.lib30	Cd3g	23	30	0	0	0	0	0	0	0
Cd3g__core_library.5.lib30	Cd3g	17	16	0	3	0	3	0	0	0
Cd3g__core_library.6.lib30	Cd3g	6	10	0	0	3	3	0	5	4
Cd3g__core_library.7.lib30	Cd3g	22	26	0	16	3	0	0	3	7
Ddb2__core_library.lib30	Ddb2	7	15	0	0	0	5	0	0	0
Ddb2__core_library.1.lib30	Ddb2	29	19	0	7	0	5	0	8	0
Ddb2__core_library.2.lib30	Ddb2	6	3	0	0	0	0	0	8	0
Ddb2__core_library.3.lib30	Ddb2	55	47	4	0	3	3	0	5	0
Ddb2__core_library.4.lib30	Ddb2	3	13	0	3	3	3	0	0	0
Ddb2__core_library.5.lib30	Ddb2	0	7	0	3	0	0	0	10	0
Ddb2__core_library.6.lib30	Ddb2	51	53	0	14	0	5	0	3	0
Ddb2__core_library.7.lib30	Ddb2	27	21	0	0	0	3	0	0	0
Pon1__core_library.lib30	Pon1	23	14	0	0	0	0	0	0	0
Pon1__core_library.1.lib30	Pon1	15	14	0	3	0	0	0	0	4
Pon1__core_library.2.lib30	Pon1	22	14	0	0	0	0	0	0	0
Pon1__core_library.3.lib30	Pon1	6	23	0	3	0	0	0	3	0
Pon1__core_library.4.lib30	Pon1	70	70	7	5	0	5	0	10	0
Pon1__core_library.5.lib30	Pon1	19	38	0	0	6	3	0	0	4
Pon1__core_library.6.lib30	Pon1	32	29	0	5	3	0	0	3	0
Pon1__core_library.7.lib30	Pon1	9	15	0	5	0	3	0	0	4
Lcp2__core_library.lib30	Lcp2	26	11	0	0	0	0	0	0	0
Lcp2__core_library.1.lib30	Lcp2	3	6	0	0	0	0	0	8	0
Lcp2__core_library.2.lib30	Lcp2	7	4	0	0	0	0	0	0	0
Lcp2__core_library.3.lib30	Lcp2	21	23	0	0	0	0	0	0	0
Lcp2__core_library.4.lib30	Lcp2	17	16	0	0	0	0	0	0	0
Lcp2__core_library.5.lib30	Lcp2	43	59	0	0	0	0	0	0	0
Lcp2__core_library.6.lib30	Lcp2	16	24	0	0	0	0	0	0	0
Lcp2__core_library.7.lib30	Lcp2	29	36	0	0	0	0	0	8	0
Map2k7__core_library.lib30	Map2k7	65	59	0	7	3	0	0	5	0
Map2k7__core_library.1.lib30	Map2k7	6	7	0	0	0	0	0	0	4
Map2k7__core_library.2.lib30	Map2k7	14	15	0	0	0	0	0	0	0
Map2k7__core_library.3.lib30	Map2k7	10	14	0	5	0	0	0	3	4
Map2k7__core_library.4.lib30	Map2k7	26	31	0	5	3	3	0	0	7
Map2k7__core_library.5.lib30	Map2k7	29	6	0	3	0	0	0	5	0
Map2k7__core_library.6.lib30	Map2k7	2	10	0	11	0	0	0	0	4
Map2k7__core_library.7.lib30	Map2k7	36	23	0	16	3	0	0	3	4
Relb__core_library.lib30	Relb	59	17	0	7	3	0	0	3	0
Relb__core_library.1.lib30	Relb	26	33	7	0	3	9	0	8	0
Relb__core_library.2.lib30	Relb	46	49	0	9	38	0	0	3	22
Relb__core_library.3.lib30	Relb	29	21	0	5	0	0	0	0	0
Relb__core_library.4.lib30	Relb	24	27	0	7	0	0	0	3	0
Relb__core_library.5.lib30	Relb	9	5	0	0	0	0	0	0	0
Relb__core_library.6.lib30	Relb	33	40	0	0	3	3	0	0	0
Relb__core_library.7.lib30	Relb	38	35	0	5	3	3	0	5	0
Cdkn1b__core_library.lib30	Cdkn1b	23	19	0	11	6	5	0	5	0
Cdkn1b__core_library.1.lib30	Cdkn1b	33	45	0	7	0	3	0	0	4
Cdkn1b__core_library.2.lib30	Cdkn1b	0	4	0	0	0	0	0	0	0
Cdkn1b__core_library.3.lib30	Cdkn1b	38	26	0	5	3	0	0	0	0
Cdkn1b__core_library.4.lib30	Cdkn1b	24	33	0	3	0	5	0	3	0
Cdkn1b__core_library.5.lib30	Cdkn1b	51	30	0	5	0	3	0	20	7
Cdkn1b__core_library.6.lib30	Cdkn1b	24	23	0	7	8	0	0	0	4
Cdkn1b__core_library.7.lib30	Cdkn1b	40	32	0	7	0	0	7	0	7
Ier3__core_library.lib30	Ier3	14	23	0	5	3	0	0	0	0
Ier3__core_library.1.lib30	Ier3	24	27	0	7	3	0	0	0	0
Ier3__core_library.2.lib30	Ier3	28	45	0	7	6	5	0	0	0
Ier3__core_library.3.lib30	Ier3	43	26	0	0	0	3	0	3	0
Ier3__core_library.4.lib30	Ier3	8	16	0	5	6	0	0	0	0
Ier3__core_library.5.lib30	Ier3	9	10	0	0	0	0	0	0	0
Ier3__core_library.6.lib30	Ier3	28	23	0	0	3	5	0	3	0
Ier3__core_library.7.lib30	Ier3	46	84	0	5	22	0	0	3	0
Nfat5__core_library.lib30	Nfat5	33	32	0	3	0	0	0	0	4
Nfat5__core_library.1.lib30	Nfat5	5	34	0	5	0	5	0	0	0
Nfat5__core_library.2.lib30	Nfat5	11	16	0	0	0	0	0	0	0
Nfat5__core_library.3.lib30	Nfat5	26	9	0	0	0	0	0	8	0
Nfat5__core_library.4.lib30	Nfat5	10	12	0	0	0	3	0	0	0
Nfat5__core_library.5.lib30	Nfat5	23	46	0	3	0	0	0	5	0
Nfat5__core_library.6.lib30	Nfat5	42	19	0	3	3	0	0	0	0
Nfat5__core_library.7.lib30	Nfat5	23	24	0	0	0	0	0	8	0
Stat3__core_library.lib30	Stat3	13	7	0	0	0	0	0	0	0
Stat3__core_library.1.lib30	Stat3	20	21	0	0	0	7	0	0	0
Stat3__core_library.2.lib30	Stat3	21	19	0	3	0	0	0	0	0
Stat3__core_library.3.lib30	Stat3	39	27	0	0	6	0	0	0	0
Stat3__core_library.4.lib30	Stat3	18	8	0	5	14	0	0	0	0
Stat3__core_library.5.lib30	Stat3	37	37	0	3	0	7	0	0	0
Stat3__core_library.6.lib30	Stat3	3	9	0	0	0	0	0	0	0
Stat3__core_library.7.lib30	Stat3	20	4	0	0	3	0	0	3	0
Ikbkg__core_library.lib30	Ikbkg	29	13	0	0	0	0	0	0	0
Ikbkg__core_library.1.lib30	Ikbkg	17	35	0	0	0	0	0	0	0
Ikbkg__core_library.2.lib30	Ikbkg	9	12	0	0	0	0	0	0	0
Ikbkg__core_library.3.lib30	Ikbkg	19	13	0	3	0	0	0	0	0
Ikbkg__core_library.4.lib30	Ikbkg	8	15	0	0	0	0	0	0	0
Ikbkg__core_library.5.lib30	Ikbkg	76	50	0	3	0	0	0	0	4
Ikbkg__core_library.6.lib30	Ikbkg	40	39	0	0	0	0	0	0	0
Ikbkg__core_library.7.lib30	Ikbkg	7	6	0	0	0	0	0	0	0
Cd244__core_library.lib30	Cd244	6	2	0	0	3	0	0	0	7
Cd244__core_library.1.lib30	Cd244	25	20	0	0	0	0	0	5	0
Cd244__core_library.2.lib30	Cd244	25	12	0	5	0	0	0	3	4
Cd244__core_library.3.lib30	Cd244	25	10	0	0	0	0	0	3	4
Cd244__core_library.4.lib30	Cd244	34	41	0	5	0	11	0	41	0
Cd244__core_library.5.lib30	Cd244	27	23	0	0	0	0	0	0	0
Cd244__core_library.6.lib30	Cd244	13	28	0	7	6	0	0	8	4
Cd244__core_library.7.lib30	Cd244	34	44	0	7	0	3	0	0	0
Mapk13__core_library.lib30	Mapk13	27	23	0	3	0	3	0	3	0
Mapk13__core_library.1.lib30	Mapk13	17	18	0	3	0	0	0	5	0
Mapk13__core_library.2.lib30	Mapk13	35	14	0	0	3	0	0	0	0
Mapk13__core_library.3.lib30	Mapk13	18	28	0	0	11	3	0	0	0
Mapk13__core_library.4.lib30	Mapk13	29	21	0	0	0	3	0	0	0
Mapk13__core_library.5.lib30	Mapk13	9	7	0	3	3	11	0	0	0
Mapk13__core_library.6.lib30	Mapk13	43	24	0	0	0	0	0	3	0
Mapk13__core_library.7.lib30	Mapk13	16	21	0	3	0	5	0	0	0
Crabp2__core_library.lib30	Crabp2	28	3	0	5	0	0	0	0	0
Crabp2__core_library.1.lib30	Crabp2	27	48	0	0	0	3	0	0	0
Crabp2__core_library.2.lib30	Crabp2	8	17	0	3	3	0	0	0	0
Crabp2__core_library.3.lib30	Crabp2	14	16	0	3	0	3	0	0	0
Crabp2__core_library.4.lib30	Crabp2	20	33	0	0	6	3	0	0	0
Map2k1__core_library.lib30	Map2k1	15	22	0	0	0	0	0	5	0
Map2k1__core_library.1.lib30	Map2k1	29	18	0	5	0	5	0	0	4
Map2k1__core_library.2.lib30	Map2k1	17	22	0	0	0	5	0	0	0
Map2k1__core_library.3.lib30	Map2k1	25	17	0	0	0	3	0	0	0
Map2k1__core_library.4.lib30	Map2k1	17	27	0	0	6	0	0	0	0
Cd247__core_library.lib30	Cd247	60	61	0	0	3	0	0	10	0
Cd247__core_library.1.lib30	Cd247	5	20	0	0	0	0	0	0	0
Cd247__core_library.2.lib30	Cd247	23	14	0	0	0	0	0	3	0
Cd247__core_library.3.lib30	Cd247	36	57	0	5	3	0	0	0	0
Cd247__core_library.4.lib30	Cd247	19	26	0	3	0	0	0	0	0
Cd247__core_library.5.lib30	Cd247	19	19	0	0	0	0	0	0	0
Cd247__core_library.6.lib30	Cd247	12	6	0	3	0	3	0	0	0
Cd247__core_library.7.lib30	Cd247	11	15	0	3	0	0	0	0	0
Nr2c2__core_library.lib30	Nr2c2	47	55	0	0	0	0	0	0	0
Nr2c2__core_library.1.lib30	Nr2c2	33	30	0	3	0	0	0	0	0
Nr2c2__core_library.2.lib30	Nr2c2	17	18	0	5	0	0	0	0	4
Nr2c2__core_library.3.lib30	Nr2c2	9	21	0	3	0	3	0	0	0
Nr2c2__core_library.4.lib30	Nr2c2	30	31	0	3	0	0	0	0	0
Nr2c2__core_library.5.lib30	Nr2c2	16	9	0	0	0	0	0	0	0
Nr2c2__core_library.6.lib30	Nr2c2	17	19	0	0	0	0	0	0	0
Nr2c2__core_library.7.lib30	Nr2c2	19	0	0	0	0	0	0	0	0
Rcn1__core_library.lib30	Rcn1	34	23	0	0	0	0	0	0	0
Rcn1__core_library.1.lib30	Rcn1	46	55	0	0	0	0	0	5	0
Rcn1__core_library.2.lib30	Rcn1	12	0	0	3	0	0	0	25	0
Rcn1__core_library.3.lib30	Rcn1	40	50	0	7	0	0	0	5	0
Rcn1__core_library.4.lib30	Rcn1	17	24	0	0	0	0	0	0	0
Rcn1__core_library.5.lib30	Rcn1	17	16	0	5	0	0	0	15	0
Rcn1__core_library.6.lib30	Rcn1	5	21	0	0	0	0	0	0	0
Rcn1__core_library.7.lib30	Rcn1	33	73	0	0	0	0	0	15	0
Tmbim1__core_library.lib30	Tmbim1	38	42	0	11	0	3	0	15	0
Tmbim1__core_library.1.lib30	Tmbim1	36	14	0	3	0	3	0	0	4
Tmbim1__core_library.2.lib30	Tmbim1	29	7	0	5	0	0	0	0	0
Tmbim1__core_library.3.lib30	Tmbim1	6	14	0	3	0	0	0	0	0
Tmbim1__core_library.4.lib30	Tmbim1	37	29	0	0	0	0	0	0	0
Tmbim1__core_library.5.lib30	Tmbim1	13	20	0	3	0	0	0	0	0
Tmbim1__core_library.6.lib30	Tmbim1	20	42	0	18	8	0	0	8	0
Tmbim1__core_library.7.lib30	Tmbim1	27	23	0	9	6	0	0	5	0
C330007P06Rik__core_library.lib30	C330007P06Rik	21	40	0	0	0	3	0	0	0
C330007P06Rik__core_library.1.lib30	C330007P06Rik	11	19	0	0	0	0	0	0	0
C330007P06Rik__core_library.2.lib30	C330007P06Rik	23	51	0	7	3	0	0	0	13
C330007P06Rik__core_library.3.lib30	C330007P06Rik	29	36	0	3	11	0	0	0	4
C330007P06Rik__core_library.4.lib30	C330007P06Rik	25	18	0	3	6	0	0	0	0
C330007P06Rik__core_library.5.lib30	C330007P06Rik	12	10	0	0	0	0	0	0	0
C330007P06Rik__core_library.6.lib30	C330007P06Rik	22	27	0	3	0	3	0	0	0
C330007P06Rik__core_library.7.lib30	C330007P06Rik	9	32	0	0	0	0	0	0	0
Pdk1__core_library.lib30	Pdk1	27	26	0	3	11	0	0	5	0
Pdk1__core_library.1.lib30	Pdk1	27	32	0	0	8	3	0	0	0
Pdk1__core_library.2.lib30	Pdk1	37	22	0	0	0	5	0	0	0
Pdk1__core_library.3.lib30	Pdk1	50	53	0	0	0	13	0	5	0
Pdk1__core_library.4.lib30	Pdk1	38	27	0	7	0	5	0	0	0
Pdk1__core_library.5.lib30	Pdk1	11	19	0	0	0	0	0	0	0
Pdk1__core_library.6.lib30	Pdk1	11	12	4	0	0	0	0	0	4
Pdk1__core_library.7.lib30	Pdk1	22	7	0	5	3	9	0	0	4
B4galnt1__core_library.lib30	B4galnt1	39	30	0	5	0	0	0	3	0
B4galnt1__core_library.1.lib30	B4galnt1	15	5	0	3	0	0	0	0	0
B4galnt1__core_library.2.lib30	B4galnt1	29	34	0	0	6	0	0	0	0
B4galnt1__core_library.3.lib30	B4galnt1	39	44	0	0	6	34	0	0	0
B4galnt1__core_library.4.lib30	B4galnt1	18	19	0	0	0	0	0	0	0
B4galnt1__core_library.5.lib30	B4galnt1	25	14	0	0	0	0	0	13	0
B4galnt1__core_library.6.lib30	B4galnt1	7	19	0	0	3	17	0	0	0
B4galnt1__core_library.7.lib30	B4galnt1	12	12	0	0	0	0	0	0	0
Ctsd__core_library.lib30	Ctsd	13	16	0	3	0	0	0	0	0
Ctsd__core_library.1.lib30	Ctsd	22	11	0	0	0	0	0	0	4
Ctsd__core_library.2.lib30	Ctsd	51	51	0	5	3	0	0	0	7
Ctsd__core_library.3.lib30	Ctsd	35	21	0	3	0	0	0	0	0
Ctsd__core_library.4.lib30	Ctsd	38	10	0	0	6	3	0	3	0
Ctsd__core_library.5.lib30	Ctsd	23	33	0	9	0	0	0	0	0
Ctsd__core_library.6.lib30	Ctsd	42	37	0	0	3	0	0	0	0
Ctsd__core_library.7.lib30	Ctsd	11	5	0	3	0	0	0	3	0
Fhl2__core_library.lib30	Fhl2	17	28	0	5	0	0	0	8	0
Fhl2__core_library.1.lib30	Fhl2	32	27	0	9	0	0	0	0	0
Fhl2__core_library.2.lib30	Fhl2	14	12	0	3	0	9	0	0	0
Fhl2__core_library.3.lib30	Fhl2	15	15	0	3	0	0	0	0	0
Fhl2__core_library.4.lib30	Fhl2	49	25	0	9	0	3	0	5	0
Fhl2__core_library.5.lib30	Fhl2	8	9	0	0	0	5	0	0	4
Fhl2__core_library.6.lib30	Fhl2	29	44	0	0	3	0	0	3	0
Fhl2__core_library.7.lib30	Fhl2	31	33	0	3	0	0	0	5	4
Vav2__core_library.lib30	Vav2	25	35	0	16	8	5	0	0	4
Vav2__core_library.1.lib30	Vav2	47	43	4	0	8	0	0	0	0
Vav2__core_library.2.lib30	Vav2	15	21	0	0	0	0	0	0	0
Vav2__core_library.3.lib30	Vav2	23	15	0	9	0	5	0	0	0
Vav2__core_library.4.lib30	Vav2	53	47	0	11	3	0	0	13	4
Vav2__core_library.5.lib30	Vav2	16	39	4	9	0	0	0	3	7
Vav2__core_library.6.lib30	Vav2	31	32	0	3	6	11	0	0	4
Vav2__core_library.7.lib30	Vav2	11	6	0	0	0	5	0	0	0
Psen2__core_library.lib30	Psen2	3	4	0	3	0	3	4	0	0
Psen2__core_library.1.lib30	Psen2	19	36	0	3	0	5	0	3	0
Psen2__core_library.2.lib30	Psen2	17	11	0	0	0	0	0	0	4
Psen2__core_library.3.lib30	Psen2	11	12	0	3	3	0	0	0	0
Psen2__core_library.4.lib30	Psen2	17	18	4	0	0	0	0	0	0
Psen2__core_library.5.lib30	Psen2	6	17	0	5	0	3	0	8	0
Psen2__core_library.6.lib30	Psen2	14	5	0	3	0	0	0	3	0
Psen2__core_library.7.lib30	Psen2	34	30	0	5	0	0	0	0	0
Adssl1__core_library.lib30	Adssl1	30	12	0	5	0	5	0	0	0
Adssl1__core_library.1.lib30	Adssl1	17	22	0	3	0	0	0	0	0
Adssl1__core_library.2.lib30	Adssl1	0	7	0	0	0	0	0	0	0
Adssl1__core_library.3.lib30	Adssl1	7	20	0	0	0	0	0	0	0
Adssl1__core_library.4.lib30	Adssl1	6	18	0	0	6	0	0	0	0
Adssl1__core_library.5.lib30	Adssl1	22	18	0	3	0	3	0	0	0
Adssl1__core_library.6.lib30	Adssl1	3	5	0	0	0	0	0	0	0
Adssl1__core_library.7.lib30	Adssl1	21	5	0	0	6	5	0	0	0
Adam19__core_library.lib30	Adam19	24	17	0	0	0	0	0	0	0
Adam19__core_library.1.lib30	Adam19	10	14	0	3	8	0	0	3	4
Adam19__core_library.2.lib30	Adam19	24	15	0	3	3	5	0	0	0
Adam19__core_library.3.lib30	Adam19	35	34	0	0	0	5	0	0	0
Adam19__core_library.4.lib30	Adam19	22	35	4	0	0	0	0	0	0
Adam19__core_library.5.lib30	Adam19	30	26	0	0	0	0	0	3	0
Adam19__core_library.6.lib30	Adam19	27	24	0	0	0	5	0	3	0
Adam19__core_library.7.lib30	Adam19	10	9	0	0	3	0	0	3	0
Cd83__core_library.lib30	Cd83	18	29	0	5	3	3	0	3	0
Cd83__core_library.1.lib30	Cd83	0	13	0	0	0	0	0	0	0
Cd83__core_library.2.lib30	Cd83	22	13	0	3	0	0	0	0	0
Cd83__core_library.3.lib30	Cd83	25	15	0	0	0	7	0	0	0
Cd83__core_library.4.lib30	Cd83	9	19	0	0	0	0	0	13	0
Cd83__core_library.5.lib30	Cd83	15	5	0	0	0	0	0	0	0
Cd83__core_library.6.lib30	Cd83	8	2	0	3	0	0	0	0	0
Cd83__core_library.7.lib30	Cd83	36	21	0	7	6	7	0	5	0
Plcg1__core_library.lib30	Plcg1	16	14	0	0	0	0	0	0	0
Plcg1__core_library.1.lib30	Plcg1	25	24	0	0	0	0	0	3	0
Plcg1__core_library.2.lib30	Plcg1	30	39	0	0	0	0	0	0	0
Plcg1__core_library.3.lib30	Plcg1	38	25	0	7	0	0	0	0	0
Plcg1__core_library.4.lib30	Plcg1	24	20	0	0	0	0	0	0	0
Plcg1__core_library.5.lib30	Plcg1	5	14	0	0	0	0	0	0	0
Plcg1__core_library.6.lib30	Plcg1	3	4	0	0	0	0	0	0	0
Plcg1__core_library.7.lib30	Plcg1	17	35	0	0	0	3	0	0	0
Rnd3__core_library.lib30	Rnd3	24	31	7	3	0	7	0	0	0
Rnd3__core_library.1.lib30	Rnd3	9	29	0	0	6	0	0	0	0
Rnd3__core_library.2.lib30	Rnd3	2	12	0	0	6	0	0	0	0
Rnd3__core_library.3.lib30	Rnd3	9	14	0	7	0	0	0	3	0
Rnd3__core_library.4.lib30	Rnd3	38	35	0	3	0	0	0	0	0
Rnd3__core_library.5.lib30	Rnd3	16	28	0	0	6	0	0	0	0
Rnd3__core_library.6.lib30	Rnd3	41	47	0	16	0	0	0	13	4
Rnd3__core_library.7.lib30	Rnd3	19	21	0	0	0	9	0	0	4
Pfn1__core_library.lib30	Pfn1	10	17	0	0	0	0	0	0	0
Pfn1__core_library.1.lib30	Pfn1	24	21	0	0	0	0	0	0	0
Pfn1__core_library.2.lib30	Pfn1	9	0	0	0	0	0	0	0	0
Pfn1__core_library.3.lib30	Pfn1	38	35	0	0	6	0	0	5	0
Pfn1__core_library.4.lib30	Pfn1	18	20	0	0	0	0	0	0	0
Pfn1__core_library.5.lib30	Pfn1	18	15	0	0	0	0	0	0	0
Pfn1__core_library.6.lib30	Pfn1	48	34	0	0	0	0	0	0	0
Pfn1__core_library.7.lib30	Pfn1	8	9	0	0	0	5	0	0	0
Cd68__core_library.lib30	Cd68	8	12	0	0	0	0	0	3	0
Cd68__core_library.1.lib30	Cd68	34	29	0	11	19	0	0	0	0
Cd68__core_library.2.lib30	Cd68	27	15	0	0	0	0	0	15	0
Cd68__core_library.3.lib30	Cd68	10	19	0	0	0	0	0	0	0
Cd68__core_library.4.lib30	Cd68	7	13	0	0	0	0	0	3	0
Cd68__core_library.5.lib30	Cd68	14	31	0	3	0	0	0	3	0
Cd68__core_library.6.lib30	Cd68	18	38	0	0	0	0	0	0	0
Cd68__core_library.7.lib30	Cd68	10	22	0	0	0	0	0	3	0
Lsp1__core_library.lib30	Lsp1	27	32	0	0	6	0	0	0	0
Lsp1__core_library.1.lib30	Lsp1	49	30	0	11	0	0	0	5	0
Lsp1__core_library.2.lib30	Lsp1	10	5	0	3	0	0	0	8	0
Lsp1__core_library.3.lib30	Lsp1	25	23	0	9	11	0	0	0	0
Lsp1__core_library.4.lib30	Lsp1	12	11	0	5	0	0	0	5	0
Lsp1__core_library.5.lib30	Lsp1	47	27	0	14	0	0	0	0	0
Lsp1__core_library.6.lib30	Lsp1	20	19	0	3	3	5	0	0	0
Lsp1__core_library.7.lib30	Lsp1	19	16	0	7	3	0	0	0	0
Ccl4__core_library.lib30	Ccl4	44	46	0	5	0	5	0	15	7
Ccl4__core_library.1.lib30	Ccl4	0	12	0	0	0	3	0	0	0
Ccl4__core_library.2.lib30	Ccl4	33	24	0	25	0	5	0	0	0
Ccl4__core_library.3.lib30	Ccl4	25	29	0	0	0	7	0	0	4
Ccl4__core_library.4.lib30	Ccl4	16	35	0	0	0	0	0	0	4
Ccl4__core_library.5.lib30	Ccl4	3	13	0	0	0	0	0	0	0
Ccl4__core_library.6.lib30	Ccl4	34	27	0	0	14	0	0	5	0
Ccl4__core_library.7.lib30	Ccl4	27	28	0	0	0	0	0	3	0
Mdh2__core_library.lib30	Mdh2	23	22	0	3	0	0	0	0	4
Mdh2__core_library.1.lib30	Mdh2	8	21	0	0	0	0	0	0	4
Mdh2__core_library.2.lib30	Mdh2	21	27	0	3	0	3	0	0	0
Mdh2__core_library.3.lib30	Mdh2	22	19	0	0	0	5	0	8	0
Mdh2__core_library.4.lib30	Mdh2	14	4	0	0	0	0	0	0	0
Mdh2__core_library.5.lib30	Mdh2	31	16	0	0	6	0	0	5	0
Mdh2__core_library.6.lib30	Mdh2	6	7	0	0	0	3	0	0	0
Mdh2__core_library.7.lib30	Mdh2	17	22	0	5	3	0	0	0	0
Ahr__positive_controls.lib30	Ahr	19	21	0	3	0	0	0	0	0
Ahr__positive_controls.1.lib30	Ahr	23	33	0	3	6	0	0	3	0
Ahr__positive_controls.2.lib30	Ahr	60	31	0	11	0	7	0	10	4
Ahr__positive_controls.3.lib30	Ahr	15	0	0	0	0	0	0	0	0
Ahr__positive_controls.4.lib30	Ahr	44	24	0	3	3	0	0	0	4
Ahr__positive_controls.5.lib30	Ahr	17	10	0	7	3	3	0	3	0
Ahr__positive_controls.6.lib30	Ahr	15	11	0	3	0	0	0	0	0
Ahr__positive_controls.7.lib30	Ahr	6	19	0	3	0	0	0	0	0
Ahr__positive_controls.8.lib30	Ahr	57	61	0	22	3	0	0	0	0
Ahr__positive_controls.9.lib30	Ahr	12	12	0	0	0	0	0	0	4
Ahr__positive_controls.10.lib30	Ahr	18	22	0	0	0	3	0	0	0
Cd70__core_library.lib30	Cd70	14	20	0	0	0	0	0	0	0
Cd70__core_library.1.lib30	Cd70	26	29	0	9	0	0	0	0	7
Cd70__core_library.2.lib30	Cd70	16	32	0	3	0	0	0	0	4
Cd70__core_library.3.lib30	Cd70	14	18	0	0	0	3	0	0	0
Cd70__core_library.4.lib30	Cd70	21	40	0	5	0	0	0	0	0
Cd70__core_library.5.lib30	Cd70	53	58	4	5	0	3	0	5	4
Cd70__core_library.6.lib30	Cd70	15	21	4	0	6	0	0	0	4
Cd70__core_library.7.lib30	Cd70	30	24	0	3	3	3	0	0	0
Plagl1__core_library.lib30	Plagl1	4	0	0	0	0	0	0	0	0
Plagl1__core_library.1.lib30	Plagl1	12	4	0	3	0	0	0	8	0
Plagl1__core_library.2.lib30	Plagl1	17	12	0	0	0	0	0	0	0
Plagl1__core_library.3.lib30	Plagl1	12	2	0	0	0	0	0	0	0
Plagl1__core_library.4.lib30	Plagl1	6	10	0	3	0	3	0	3	0
Plagl1__core_library.5.lib30	Plagl1	13	42	0	7	3	0	0	3	0
Plagl1__core_library.6.lib30	Plagl1	34	20	0	0	0	0	0	0	7
Plagl1__core_library.7.lib30	Plagl1	6	14	0	5	0	0	0	0	0
Perp__core_library.lib30	Perp	7	17	0	0	3	0	0	0	4
Perp__core_library.1.lib30	Perp	43	56	0	5	3	0	0	0	0
Perp__core_library.2.lib30	Perp	10	6	0	3	0	0	0	3	0
Perp__core_library.3.lib30	Perp	54	48	0	5	0	0	0	0	0
Perp__core_library.4.lib30	Perp	17	9	0	0	0	0	0	0	0
Perp__core_library.5.lib30	Perp	18	23	0	0	6	0	0	0	4
Perp__core_library.6.lib30	Perp	37	21	0	3	3	0	0	0	0
Perp__core_library.7.lib30	Perp	22	23	0	0	3	5	0	3	0
Myb__core_library.lib30	Myb	24	29	0	0	0	3	0	0	0
Myb__core_library.1.lib30	Myb	32	37	0	0	0	0	0	5	0
Myb__core_library.2.lib30	Myb	22	14	0	3	6	0	0	0	0
Myb__core_library.3.lib30	Myb	23	43	0	0	0	0	0	0	0
Myb__core_library.4.lib30	Myb	13	18	0	0	0	0	0	0	0
Myb__core_library.5.lib30	Myb	27	19	0	3	0	0	0	0	0
Myb__core_library.6.lib30	Myb	64	27	0	0	0	0	0	0	0
Myb__core_library.7.lib30	Myb	53	55	0	0	0	0	0	0	4
Nedd1__core_library.lib30	Nedd1	22	38	0	0	0	0	0	0	0
Nedd1__core_library.1.lib30	Nedd1	29	8	0	0	3	0	0	3	0
Nedd1__core_library.2.lib30	Nedd1	22	32	0	0	0	0	0	0	0
Nedd1__core_library.3.lib30	Nedd1	25	32	0	0	0	0	0	0	0
Nedd1__core_library.4.lib30	Nedd1	24	24	0	0	0	7	0	0	0
Nedd1__core_library.5.lib30	Nedd1	23	13	0	0	0	0	0	0	0
Nedd1__core_library.6.lib30	Nedd1	66	76	0	0	0	0	0	0	0
Nedd1__core_library.7.lib30	Nedd1	9	12	0	0	0	0	0	0	0
Ddit4__core_library.lib30	Ddit4	11	8	0	3	0	0	0	0	0
Ddit4__core_library.1.lib30	Ddit4	15	10	0	0	0	5	0	17	0
Ddit4__core_library.2.lib30	Ddit4	9	11	0	3	0	0	0	0	0
Ddit4__core_library.3.lib30	Ddit4	9	20	0	0	0	0	0	3	0
Ddit4__core_library.4.lib30	Ddit4	27	48	0	11	0	5	0	27	0
Ddit4__core_library.5.lib30	Ddit4	10	28	0	0	0	0	0	0	0
Ddit4__core_library.6.lib30	Ddit4	80	62	0	0	0	7	0	0	4
Ddit4__core_library.7.lib30	Ddit4	13	14	0	0	0	0	0	0	0
Rel__core_library.lib30	Rel	35	33	0	0	0	3	0	0	0
Rel__core_library.1.lib30	Rel	29	31	0	0	0	0	0	0	0
Rel__core_library.2.lib30	Rel	31	26	0	0	0	0	0	0	0
Rel__core_library.3.lib30	Rel	30	20	0	0	3	0	0	0	0
Rel__core_library.4.lib30	Rel	8	5	0	0	0	0	0	0	0
Rel__core_library.5.lib30	Rel	26	20	0	0	0	0	0	3	0
Rel__core_library.6.lib30	Rel	24	24	0	3	0	0	0	0	0
Rel__core_library.7.lib30	Rel	48	44	0	0	0	0	0	0	0
Btg2__core_library.lib30	Btg2	12	12	0	5	0	0	0	0	0
Btg2__core_library.1.lib30	Btg2	11	26	0	7	0	0	0	39	0
Btg2__core_library.2.lib30	Btg2	37	25	0	0	0	3	0	3	0
Btg2__core_library.3.lib30	Btg2	26	29	0	5	0	0	0	3	0
Btg2__core_library.4.lib30	Btg2	18	10	0	0	3	0	0	0	0
Btg2__core_library.5.lib30	Btg2	15	16	0	0	0	0	0	0	0
Btg2__core_library.6.lib30	Btg2	35	56	0	3	3	3	0	0	0
Btg2__core_library.7.lib30	Btg2	18	14	0	3	0	3	0	0	4
Sept4__core_library.lib30	Sept4	20	36	0	0	0	0	0	0	0
Sept4__core_library.1.lib30	Sept4	3	21	0	3	0	13	0	0	0
Sept4__core_library.2.lib30	Sept4	23	21	0	0	0	5	0	0	4
Sept4__core_library.3.lib30	Sept4	38	21	0	3	0	3	0	0	0
Sept4__core_library.4.lib30	Sept4	21	16	0	5	3	0	0	0	0
Pik3cg__core_library.lib30	Pik3cg	37	50	0	0	0	9	0	0	0
Pik3cg__core_library.1.lib30	Pik3cg	23	34	0	0	0	0	0	3	0
Pik3cg__core_library.2.lib30	Pik3cg	7	0	0	0	0	0	0	0	0
Pik3cg__core_library.3.lib30	Pik3cg	3	12	0	3	0	0	0	0	4
Pik3cg__core_library.4.lib30	Pik3cg	25	38	0	3	0	3	0	0	0
Pik3cg__core_library.5.lib30	Pik3cg	26	14	0	0	6	0	0	0	0
Pik3cg__core_library.6.lib30	Pik3cg	48	39	0	3	0	0	0	5	10
Pik3cg__core_library.7.lib30	Pik3cg	13	33	0	0	0	3	0	0	0
Rsad2__core_library.lib30	Rsad2	56	49	0	0	3	5	0	0	0
Rsad2__core_library.1.lib30	Rsad2	11	21	0	0	0	5	0	0	0
Rsad2__core_library.2.lib30	Rsad2	30	19	0	5	0	0	0	0	0
Rsad2__core_library.3.lib30	Rsad2	19	40	0	3	3	11	0	0	0
Rsad2__core_library.4.lib30	Rsad2	18	11	0	9	0	3	0	0	4
Rsad2__core_library.5.lib30	Rsad2	9	9	0	0	0	0	0	0	0
Rsad2__core_library.6.lib30	Rsad2	14	12	0	0	3	5	0	0	0
Rsad2__core_library.7.lib30	Rsad2	31	17	0	0	0	7	0	0	0
Ccl1__core_library.lib30	Ccl1	9	9	0	0	0	0	0	0	4
Ccl1__core_library.1.lib30	Ccl1	30	36	0	7	0	3	0	3	0
Ccl1__core_library.2.lib30	Ccl1	7	21	0	0	3	3	0	5	0
Ccl1__core_library.3.lib30	Ccl1	14	12	0	0	0	21	0	0	0
Ccl1__core_library.4.lib30	Ccl1	0	2	0	0	3	0	0	0	0
Ccl1__core_library.5.lib30	Ccl1	9	21	0	0	3	0	0	3	0
Ccl1__core_library.6.lib30	Ccl1	33	48	0	7	0	5	0	5	0
Ccl1__core_library.7.lib30	Ccl1	70	67	0	7	0	0	0	8	0
Trim47__core_library.lib30	Trim47	5	2	0	0	0	0	0	3	0
Trim47__core_library.1.lib30	Trim47	22	10	0	3	0	5	0	5	0
Trim47__core_library.2.lib30	Trim47	24	18	0	9	3	0	0	0	4
Trim47__core_library.3.lib30	Trim47	18	24	0	5	3	15	0	0	0
Trim47__core_library.4.lib30	Trim47	33	35	0	3	0	0	0	5	4
Trim47__core_library.5.lib30	Trim47	18	7	0	3	0	0	0	0	0
Trim47__core_library.6.lib30	Trim47	17	22	0	3	6	0	0	8	0
Trim47__core_library.7.lib30	Trim47	10	17	0	0	0	3	0	10	0
Stat5b__core_library.lib30	Stat5b	24	16	0	0	0	3	0	0	0
Stat5b__core_library.1.lib30	Stat5b	9	11	0	0	0	0	0	0	0
Stat5b__core_library.2.lib30	Stat5b	35	30	0	0	0	0	0	0	0
Stat5b__core_library.3.lib30	Stat5b	20	28	0	0	0	0	0	0	0
Stat5b__core_library.4.lib30	Stat5b	21	13	0	0	0	0	0	0	0
Coch__core_library.lib30	Coch	14	14	0	3	0	0	0	3	0
Coch__core_library.1.lib30	Coch	7	15	0	0	0	0	0	0	0
Coch__core_library.2.lib30	Coch	23	14	0	3	0	3	0	0	0
Coch__core_library.3.lib30	Coch	2	6	0	0	0	11	0	0	0
Coch__core_library.4.lib30	Coch	29	28	0	0	6	7	0	0	0
Coch__core_library.5.lib30	Coch	20	46	0	0	11	0	0	5	0
Coch__core_library.6.lib30	Coch	3	5	0	0	0	0	0	0	0
Coch__core_library.7.lib30	Coch	43	24	4	3	0	5	0	8	7
Nfkbia__core_library.lib30	Nfkbia	17	22	0	9	11	3	4	13	10
Nfkbia__core_library.1.lib30	Nfkbia	23	18	0	22	14	40	0	15	25
Nfkbia__core_library.2.lib30	Nfkbia	52	56	0	22	51	26	4	13	62
Nfkbia__core_library.3.lib30	Nfkbia	23	55	13	3	54	53	0	29	25
Nfkbia__core_library.4.lib30	Nfkbia	19	32	0	14	0	9	0	27	19
Nfkbia__core_library.5.lib30	Nfkbia	48	58	7	18	22	101	0	20	41
Nfkbia__core_library.6.lib30	Nfkbia	17	22	16	5	22	7	0	15	16
Nfkbia__core_library.7.lib30	Nfkbia	53	27	4	20	27	11	0	70	47
Fos__core_library.lib30	Fos	31	31	0	11	0	9	0	0	7
Fos__core_library.1.lib30	Fos	12	21	0	3	0	0	0	0	0
Fos__core_library.2.lib30	Fos	21	9	0	0	0	0	0	0	0
Fos__core_library.3.lib30	Fos	3	5	0	0	0	0	0	0	0
Fos__core_library.4.lib30	Fos	44	61	0	0	0	3	0	0	0
Fos__core_library.5.lib30	Fos	27	30	0	0	0	0	0	0	0
Fos__core_library.6.lib30	Fos	7	13	0	3	0	0	0	0	0
Fos__core_library.7.lib30	Fos	12	15	0	5	0	3	0	0	0
Irf4__core_library.lib30	Irf4	29	21	0	0	0	0	0	0	0
Irf4__core_library.1.lib30	Irf4	10	15	0	0	0	0	0	0	0
Irf4__core_library.2.lib30	Irf4	23	28	0	0	0	0	0	0	0
Irf4__core_library.3.lib30	Irf4	10	2	0	0	0	0	0	0	0
Irf4__core_library.4.lib30	Irf4	20	24	0	0	0	0	0	0	0
Irf4__core_library.5.lib30	Irf4	4	9	0	0	0	0	0	0	0
Irf4__core_library.6.lib30	Irf4	34	53	0	3	0	0	0	0	0
Irf4__core_library.7.lib30	Irf4	14	9	0	0	0	0	0	0	0
Sema4d__core_library.lib30	Sema4d	15	25	0	3	3	3	0	0	0
Sema4d__core_library.1.lib30	Sema4d	18	25	0	0	0	0	0	0	0
Sema4d__core_library.2.lib30	Sema4d	9	4	0	7	0	0	0	0	0
Sema4d__core_library.3.lib30	Sema4d	28	24	0	11	0	5	0	0	10
Sema4d__core_library.4.lib30	Sema4d	28	37	0	0	3	0	0	0	4
Sema4d__core_library.5.lib30	Sema4d	41	43	0	0	3	0	0	0	0
Sema4d__core_library.6.lib30	Sema4d	20	23	0	3	0	9	0	0	0
Sema4d__core_library.7.lib30	Sema4d	22	19	0	0	0	0	0	3	0
Auh__core_library.lib30	Auh	18	25	0	3	0	0	0	0	0
Auh__core_library.1.lib30	Auh	18	12	0	3	0	7	0	0	0
Auh__core_library.2.lib30	Auh	2	3	0	5	0	0	0	0	0
Auh__core_library.3.lib30	Auh	43	59	0	3	0	7	0	5	16
Auh__core_library.4.lib30	Auh	3	23	0	0	0	5	0	0	0
Auh__core_library.5.lib30	Auh	0	6	0	0	0	0	0	0	0
Auh__core_library.6.lib30	Auh	12	29	0	0	0	0	0	0	0
Auh__core_library.7.lib30	Auh	18	20	0	7	0	0	0	0	0
Map3k1__core_library.lib30	Map3k1	8	13	0	5	8	0	0	0	7
Map3k1__core_library.1.lib30	Map3k1	37	68	0	11	11	9	0	0	0
Map3k1__core_library.2.lib30	Map3k1	25	29	0	5	0	0	0	0	0
Map3k1__core_library.3.lib30	Map3k1	16	28	0	3	0	0	0	3	0
Map3k1__core_library.4.lib30	Map3k1	19	17	0	0	0	7	0	0	4
Map3k1__core_library.5.lib30	Map3k1	16	17	0	3	0	0	0	0	0
Map3k1__core_library.6.lib30	Map3k1	18	9	0	5	0	3	0	0	10
Map3k1__core_library.7.lib30	Map3k1	6	20	0	27	24	45	0	65	59
Gpr65__core_library.lib30	Gpr65	40	30	0	3	0	0	0	0	0
Gpr65__core_library.1.lib30	Gpr65	21	16	0	5	3	0	0	3	0
Gpr65__core_library.2.lib30	Gpr65	26	47	0	7	0	0	0	5	0
Gpr65__core_library.3.lib30	Gpr65	14	19	0	0	8	3	0	0	4
Gpr65__core_library.4.lib30	Gpr65	25	33	0	5	8	7	0	3	0
Gpr65__core_library.5.lib30	Gpr65	16	8	0	0	0	0	0	5	0
Gpr65__core_library.6.lib30	Gpr65	47	20	0	9	0	0	0	0	0
Gpr65__core_library.7.lib30	Gpr65	25	22	0	5	0	0	0	0	0
Tnfsf11__core_library.lib30	Tnfsf11	12	23	0	0	0	3	0	0	10
Tnfsf11__core_library.1.lib30	Tnfsf11	24	11	0	0	3	0	0	5	0
Tnfsf11__core_library.2.lib30	Tnfsf11	5	15	0	3	0	5	0	0	0
Tnfsf11__core_library.3.lib30	Tnfsf11	29	48	0	5	0	0	0	3	0
Tnfsf11__core_library.4.lib30	Tnfsf11	23	28	0	0	11	0	0	3	0
Tnfsf11__core_library.5.lib30	Tnfsf11	19	19	0	0	0	0	0	0	0
Tnfsf11__core_library.6.lib30	Tnfsf11	9	21	0	3	0	0	0	0	0
Tnfsf11__core_library.7.lib30	Tnfsf11	17	18	0	3	0	0	0	0	0
Dok2__core_library.lib30	Dok2	33	13	0	5	0	3	0	0	0
Dok2__core_library.1.lib30	Dok2	21	24	0	0	3	0	0	3	0
Dok2__core_library.2.lib30	Dok2	22	21	0	3	0	0	0	5	4
Dok2__core_library.3.lib30	Dok2	32	40	0	5	8	0	0	3	4
Dok2__core_library.4.lib30	Dok2	15	12	0	7	0	0	0	8	0
Dok2__core_library.5.lib30	Dok2	35	68	0	0	0	7	0	10	0
Dok2__core_library.6.lib30	Dok2	11	9	0	5	3	0	0	0	0
Dok2__core_library.7.lib30	Dok2	42	35	0	3	11	5	0	0	0
Fyb__core_library.lib30	Fyb	5	2	0	0	0	0	0	0	0
Fyb__core_library.1.lib30	Fyb	13	44	0	3	0	3	0	3	0
Fyb__core_library.2.lib30	Fyb	22	16	0	0	0	0	0	0	0
Fyb__core_library.3.lib30	Fyb	53	44	0	5	0	15	0	3	0
Fyb__core_library.4.lib30	Fyb	23	18	0	0	0	0	0	5	0
Fyb__core_library.5.lib30	Fyb	30	25	0	3	0	0	0	0	7
Fyb__core_library.6.lib30	Fyb	7	12	0	0	3	0	0	0	0
Fyb__core_library.7.lib30	Fyb	40	45	0	0	0	0	0	3	0
Npcd__core_library.lib30	Npcd	17	12	0	5	0	0	0	0	0
Npcd__core_library.1.lib30	Npcd	22	22	0	0	0	0	0	0	0
Npcd__core_library.2.lib30	Npcd	30	31	0	0	0	0	0	0	0
Litaf__core_library.lib30	Litaf	35	34	0	0	8	0	0	0	13
Litaf__core_library.1.lib30	Litaf	30	49	10	0	0	0	0	3	0
Litaf__core_library.2.lib30	Litaf	39	25	0	3	8	3	0	0	7
Litaf__core_library.3.lib30	Litaf	41	21	0	11	6	3	0	0	0
Litaf__core_library.4.lib30	Litaf	44	26	0	3	8	5	0	0	0
Litaf__core_library.5.lib30	Litaf	11	16	0	0	6	3	0	0	0
Litaf__core_library.6.lib30	Litaf	38	47	0	3	0	0	0	0	10
Litaf__core_library.7.lib30	Litaf	19	16	0	0	6	0	0	0	0
Ly6e__core_library.lib30	Ly6e	39	56	0	0	6	5	0	0	0
Ly6e__core_library.1.lib30	Ly6e	12	22	0	3	3	3	0	0	0
Ly6e__core_library.2.lib30	Ly6e	10	15	0	0	0	0	0	0	4
Ly6e__core_library.3.lib30	Ly6e	24	14	0	0	0	0	0	0	0
Ly6e__core_library.4.lib30	Ly6e	29	16	0	3	0	3	0	3	0
Ly6e__core_library.5.lib30	Ly6e	17	10	0	0	0	0	0	0	0
Ly6e__core_library.6.lib30	Ly6e	23	15	0	0	0	3	0	3	0
Ly6e__core_library.7.lib30	Ly6e	54	54	0	0	0	5	0	3	10
Mapk12__core_library.lib30	Mapk12	53	17	0	0	19	0	0	0	0
Mapk12__core_library.1.lib30	Mapk12	8	25	0	3	3	0	0	0	0
Mapk12__core_library.2.lib30	Mapk12	14	41	0	5	0	5	0	0	0
Mapk12__core_library.3.lib30	Mapk12	9	8	0	0	0	3	0	0	0
Mapk12__core_library.4.lib30	Mapk12	20	12	0	0	0	5	0	3	0
Mapk12__core_library.5.lib30	Mapk12	23	26	0	0	0	5	0	0	0
Mapk12__core_library.6.lib30	Mapk12	38	46	0	0	0	5	0	3	0
Mapk12__core_library.7.lib30	Mapk12	7	6	0	3	0	0	0	0	4
Alcam__core_library.lib30	Alcam	3	0	0	0	0	0	0	0	0
Alcam__core_library.1.lib30	Alcam	65	74	0	3	0	0	0	3	0
Alcam__core_library.2.lib30	Alcam	21	29	0	0	0	0	0	0	4
Alcam__core_library.3.lib30	Alcam	22	12	0	0	0	0	0	0	0
Alcam__core_library.4.lib30	Alcam	31	25	0	0	0	5	0	0	0
Alcam__core_library.5.lib30	Alcam	52	17	0	9	0	5	0	0	0
Alcam__core_library.6.lib30	Alcam	25	39	0	11	3	0	0	0	0
Alcam__core_library.7.lib30	Alcam	19	17	0	3	0	0	0	0	0
Cblb__core_library.lib30	Cblb	7	10	0	5	14	30	0	13	4
Cblb__core_library.1.lib30	Cblb	11	23	0	22	3	15	0	32	35
Cblb__core_library.2.lib30	Cblb	18	32	4	18	8	21	0	22	22
Cblb__core_library.3.lib30	Cblb	28	18	0	18	24	61	0	22	22
Cblb__core_library.4.lib30	Cblb	23	17	7	29	16	47	0	10	53
Cblb__core_library.5.lib30	Cblb	14	16	7	14	3	7	0	27	10
Cblb__core_library.6.lib30	Cblb	43	37	0	95	122	49	0	116	50
Cblb__core_library.7.lib30	Cblb	21	8	4	33	27	32	0	49	28
Cd200__core_library.lib30	Cd200	27	25	0	14	0	0	0	3	0
Cd200__core_library.1.lib30	Cd200	9	20	0	0	0	3	0	0	0
Cd200__core_library.2.lib30	Cd200	8	12	0	3	0	5	0	0	7
Cd200__core_library.3.lib30	Cd200	17	8	0	0	0	0	0	0	0
Cd200__core_library.4.lib30	Cd200	33	20	0	0	0	0	0	0	0
Cd200__core_library.5.lib30	Cd200	12	7	0	0	0	0	0	5	0
Cd200__core_library.6.lib30	Cd200	4	3	0	0	0	3	0	0	4
Cd200__core_library.7.lib30	Cd200	47	58	0	3	0	3	0	0	0
Wnt10b__core_library.lib30	Wnt10b	20	40	0	0	0	3	0	0	0
Wnt10b__core_library.1.lib30	Wnt10b	23	41	0	7	0	3	0	0	0
Wnt10b__core_library.2.lib30	Wnt10b	34	43	0	5	3	17	0	0	0
Wnt10b__core_library.3.lib30	Wnt10b	21	20	0	0	0	0	0	0	0
Wnt10b__core_library.4.lib30	Wnt10b	28	16	0	0	0	0	0	0	0
Wnt10b__core_library.5.lib30	Wnt10b	28	33	0	0	6	0	0	0	0
Wnt10b__core_library.6.lib30	Wnt10b	3	4	0	3	0	0	0	0	0
Wnt10b__core_library.7.lib30	Wnt10b	31	32	0	3	0	0	0	0	0
Atf1__core_library.lib30	Atf1	41	23	0	7	0	0	0	0	0
Atf1__core_library.1.lib30	Atf1	19	21	0	0	6	0	0	0	7
Atf1__core_library.2.lib30	Atf1	9	13	0	9	3	3	0	0	0
Atf1__core_library.3.lib30	Atf1	13	24	0	0	0	0	0	0	0
Atf1__core_library.4.lib30	Atf1	15	9	0	0	0	0	0	3	0
Atf1__core_library.5.lib30	Atf1	30	42	0	9	8	0	0	0	0
Atf1__core_library.6.lib30	Atf1	35	43	0	0	0	3	0	0	10
Atf1__core_library.7.lib30	Atf1	22	37	0	3	3	3	0	0	0
Nr4a1__core_library.lib30	Nr4a1	43	41	0	14	3	15	0	10	13
Nr4a1__core_library.1.lib30	Nr4a1	13	21	0	0	3	0	0	3	0
Nr4a1__core_library.2.lib30	Nr4a1	14	18	0	3	3	11	0	3	0
Nr4a1__core_library.3.lib30	Nr4a1	32	22	0	5	0	11	0	5	10
Nr4a1__core_library.4.lib30	Nr4a1	15	16	0	9	0	3	0	0	4
Nr4a1__core_library.5.lib30	Nr4a1	32	36	0	7	0	7	0	10	13
Nr4a1__core_library.6.lib30	Nr4a1	39	16	0	9	0	0	0	3	19
Nr4a1__core_library.7.lib30	Nr4a1	26	15	0	5	3	5	0	5	4
Cdkn1a__core_library.lib30	Cdkn1a	13	14	0	0	0	0	0	0	0
Cdkn1a__core_library.1.lib30	Cdkn1a	18	19	0	0	0	0	0	0	0
Cdkn1a__core_library.2.lib30	Cdkn1a	38	33	0	3	0	5	0	3	0
Cdkn1a__core_library.3.lib30	Cdkn1a	21	2	0	0	3	0	0	0	0
Cdkn1a__core_library.4.lib30	Cdkn1a	15	10	0	5	0	3	0	5	0
Cdkn1a__core_library.5.lib30	Cdkn1a	35	42	0	3	3	7	0	0	4
Cdkn1a__core_library.6.lib30	Cdkn1a	28	42	0	0	3	5	0	0	0
Cdkn1a__core_library.7.lib30	Cdkn1a	19	31	0	3	0	0	0	3	4
Cd4__core_library.lib30	Cd4	21	0	0	0	0	0	0	0	0
Cd4__core_library.1.lib30	Cd4	28	26	0	3	0	0	0	0	4
Cd4__core_library.2.lib30	Cd4	26	15	0	0	0	0	0	8	4
Cd4__core_library.3.lib30	Cd4	37	30	0	3	3	0	0	0	19
Cd4__core_library.4.lib30	Cd4	26	30	0	16	6	11	0	0	0
Cd4__core_library.5.lib30	Cd4	21	17	0	0	0	0	0	3	0
Cd4__core_library.6.lib30	Cd4	2	7	0	0	0	5	0	0	0
Cd4__core_library.7.lib30	Cd4	8	9	0	0	0	3	0	0	0
Nfatc4__core_library.lib30	Nfatc4	9	7	0	0	0	0	0	5	0
Nfatc4__core_library.1.lib30	Nfatc4	21	31	0	0	0	0	0	0	0
Nfatc4__core_library.2.lib30	Nfatc4	36	27	0	0	0	5	0	0	0
Nfatc4__core_library.3.lib30	Nfatc4	32	14	0	5	0	0	0	0	0
Nfatc4__core_library.4.lib30	Nfatc4	18	20	0	0	0	0	0	0	4
Nfatc4__core_library.5.lib30	Nfatc4	15	12	0	3	0	0	0	0	4
Nfatc4__core_library.6.lib30	Nfatc4	5	10	0	0	0	3	0	0	0
Nfatc4__core_library.7.lib30	Nfatc4	22	12	0	0	0	3	0	0	0
Synj2__core_library.lib30	Synj2	6	10	0	0	0	0	0	0	0
Synj2__core_library.1.lib30	Synj2	26	40	0	0	6	3	0	0	4
Synj2__core_library.2.lib30	Synj2	37	57	0	22	0	7	0	0	0
Synj2__core_library.3.lib30	Synj2	9	6	0	0	0	0	0	3	0
Synj2__core_library.4.lib30	Synj2	14	12	0	0	0	0	0	0	4
Synj2__core_library.5.lib30	Synj2	14	11	0	7	0	0	0	0	0
Synj2__core_library.6.lib30	Synj2	62	58	0	0	0	13	0	0	0
Synj2__core_library.7.lib30	Synj2	32	29	0	5	0	3	0	0	0
Slc29a1__core_library.lib30	Slc29a1	13	23	0	0	0	3	0	0	0
Slc29a1__core_library.1.lib30	Slc29a1	30	20	0	9	6	3	0	0	10
Slc29a1__core_library.2.lib30	Slc29a1	49	58	0	9	0	9	0	5	0
Slc29a1__core_library.3.lib30	Slc29a1	26	40	0	0	0	0	0	0	0
Slc29a1__core_library.4.lib30	Slc29a1	9	13	0	0	0	9	0	0	0
Slc29a1__core_library.5.lib30	Slc29a1	24	14	0	5	0	3	0	0	4
Slc29a1__core_library.6.lib30	Slc29a1	9	29	0	7	0	0	0	0	0
Slc29a1__core_library.7.lib30	Slc29a1	34	22	0	5	0	0	0	3	4
Xdh__core_library.lib30	Xdh	22	45	0	5	3	11	0	5	0
Xdh__core_library.1.lib30	Xdh	35	34	0	5	6	0	0	5	0
Xdh__core_library.2.lib30	Xdh	25	29	10	0	3	3	0	0	0
Xdh__core_library.3.lib30	Xdh	39	14	0	0	16	0	0	0	0
Xdh__core_library.4.lib30	Xdh	16	17	0	0	6	0	0	3	0
Xdh__core_library.5.lib30	Xdh	38	44	0	3	0	0	0	0	16
Xdh__core_library.6.lib30	Xdh	14	12	0	3	0	0	0	0	0
Xdh__core_library.7.lib30	Xdh	14	12	0	0	0	3	0	0	0
Etf1__core_library.lib30	Etf1	33	25	0	0	0	0	0	0	0
Etf1__core_library.1.lib30	Etf1	6	10	0	0	0	0	0	0	0
Etf1__core_library.2.lib30	Etf1	47	32	0	5	3	0	0	0	0
Etf1__core_library.3.lib30	Etf1	14	32	0	0	0	0	0	0	0
Etf1__core_library.4.lib30	Etf1	22	3	0	0	0	0	0	0	0
Etf1__core_library.5.lib30	Etf1	15	8	0	0	0	0	0	0	0
Etf1__core_library.6.lib30	Etf1	23	25	0	0	0	0	0	0	0
Etf1__core_library.7.lib30	Etf1	20	16	0	0	0	0	0	0	0
Map3k2__core_library.lib30	Map3k2	16	23	0	3	0	0	0	0	0
Map3k2__core_library.1.lib30	Map3k2	20	19	0	0	0	0	0	0	0
Map3k2__core_library.2.lib30	Map3k2	27	25	0	3	0	13	0	0	10
Map3k2__core_library.3.lib30	Map3k2	14	25	0	5	0	0	0	0	4
Map3k2__core_library.4.lib30	Map3k2	28	27	0	3	3	5	0	0	0
Map3k2__core_library.5.lib30	Map3k2	20	9	0	3	0	0	0	3	0
Map3k2__core_library.6.lib30	Map3k2	14	0	0	0	0	0	0	0	0
Map3k2__core_library.7.lib30	Map3k2	67	48	0	0	0	7	0	0	0
Ltb__core_library.lib30	Ltb	54	65	0	0	6	0	0	5	13
Ltb__core_library.1.lib30	Ltb	66	58	0	25	30	0	0	0	0
Ltb__core_library.2.lib30	Ltb	9	9	0	5	6	0	0	10	0
Ltb__core_library.3.lib30	Ltb	11	26	0	0	0	0	0	0	0
Ltb__core_library.4.lib30	Ltb	2	7	0	3	0	0	0	0	0
Ltb__core_library.5.lib30	Ltb	2	11	0	0	0	0	0	0	0
Ltb__core_library.6.lib30	Ltb	13	5	0	9	0	0	0	8	0
Ltb__core_library.7.lib30	Ltb	16	6	0	3	0	9	0	5	0
Tnf__core_library.lib30	Tnf	2	0	0	0	0	0	0	0	0
Tnf__core_library.1.lib30	Tnf	11	2	0	3	0	0	0	0	0
Tnf__core_library.2.lib30	Tnf	12	21	0	3	8	3	0	0	4
Tnf__core_library.3.lib30	Tnf	22	18	0	5	6	3	0	0	0
Tnf__core_library.4.lib30	Tnf	42	40	0	0	0	5	0	0	0
Trim26__core_library.lib30	Trim26	50	40	0	5	3	3	0	0	0
Trim26__core_library.1.lib30	Trim26	22	22	0	5	0	9	0	0	0
Trim26__core_library.2.lib30	Trim26	8	21	0	5	0	5	0	0	0
Trim26__core_library.3.lib30	Trim26	19	13	0	14	0	0	0	3	0
Trim26__core_library.4.lib30	Trim26	37	17	0	7	0	7	0	0	0
Trim26__core_library.5.lib30	Trim26	39	13	0	3	0	0	0	3	4
Trim26__core_library.6.lib30	Trim26	15	26	0	0	6	0	0	0	0
Trim26__core_library.7.lib30	Trim26	46	64	0	9	0	0	0	3	0
Ptpn2__core_library.lib30	Ptpn2	25	12	0	3	0	3	0	3	7
Ptpn2__core_library.1.lib30	Ptpn2	32	32	0	14	19	7	0	13	7
Ptpn2__core_library.2.lib30	Ptpn2	21	24	0	0	8	9	0	0	0
Ptpn2__core_library.3.lib30	Ptpn2	47	37	0	20	30	19	0	13	0
Ptpn2__core_library.4.lib30	Ptpn2	19	31	0	16	8	11	0	0	7
Ptpn2__core_library.5.lib30	Ptpn2	25	33	0	11	16	3	0	20	10
Ptpn2__core_library.6.lib30	Ptpn2	7	8	0	3	0	5	0	3	19
Ptpn2__core_library.7.lib30	Ptpn2	11	4	0	3	3	3	0	0	7
Cd6__core_library.lib30	Cd6	28	27	0	0	0	3	0	0	0
Cd6__core_library.1.lib30	Cd6	46	28	0	3	0	3	0	0	4
Cd6__core_library.2.lib30	Cd6	59	27	0	7	0	5	0	0	7
Cd6__core_library.3.lib30	Cd6	5	13	0	0	0	0	0	0	4
Cd6__core_library.4.lib30	Cd6	50	29	0	0	3	0	0	3	4
Cd6__core_library.5.lib30	Cd6	19	29	0	3	3	0	0	3	0
Cd6__core_library.6.lib30	Cd6	24	26	0	3	3	0	0	5	4
Cd6__core_library.7.lib30	Cd6	9	29	0	3	6	3	0	0	0
Pold4__core_library.lib30	Pold4	30	45	0	0	0	0	0	0	7
Pold4__core_library.1.lib30	Pold4	19	21	0	5	3	0	0	0	0
Pold4__core_library.2.lib30	Pold4	39	37	0	7	0	11	0	0	4
Pold4__core_library.3.lib30	Pold4	4	16	0	3	0	0	0	0	0
Pold4__core_library.4.lib30	Pold4	28	12	0	7	0	0	0	0	4
Pold4__core_library.5.lib30	Pold4	26	17	0	0	3	0	0	0	7
Pold4__core_library.6.lib30	Pold4	31	27	0	3	0	0	0	0	0
Pold4__core_library.7.lib30	Pold4	18	23	0	0	0	0	0	5	4
Rela__core_library.lib30	Rela	23	24	0	7	0	0	0	0	0
Rela__core_library.1.lib30	Rela	5	13	0	3	0	5	0	0	0
Rela__core_library.2.lib30	Rela	6	15	0	0	0	3	0	0	0
Rela__core_library.3.lib30	Rela	25	23	0	3	0	0	0	0	0
Rela__core_library.4.lib30	Rela	36	16	0	0	0	0	0	0	0
Rela__core_library.5.lib30	Rela	26	41	7	0	0	0	0	0	0
Rela__core_library.6.lib30	Rela	27	15	0	0	0	3	0	3	0
Rela__core_library.7.lib30	Rela	15	20	0	3	0	0	0	0	0
Capn1__core_library.lib30	Capn1	31	27	0	14	0	0	0	0	0
Capn1__core_library.1.lib30	Capn1	35	28	0	0	0	5	0	0	0
Capn1__core_library.2.lib30	Capn1	11	6	0	3	0	0	0	3	4
Capn1__core_library.3.lib30	Capn1	42	37	0	5	3	0	0	0	4
Capn1__core_library.4.lib30	Capn1	25	21	0	3	0	7	0	0	0
Capn1__core_library.5.lib30	Capn1	25	46	0	3	0	9	0	3	0
Capn1__core_library.6.lib30	Capn1	39	25	0	0	0	3	0	3	0
Capn1__core_library.7.lib30	Capn1	44	76	0	3	11	0	0	0	7
Mxi1__core_library.lib30	Mxi1	14	26	0	7	0	0	0	5	0
Mxi1__core_library.1.lib30	Mxi1	7	11	0	3	0	0	0	3	0
Mxi1__core_library.2.lib30	Mxi1	6	20	0	3	0	0	0	0	0
Mxi1__core_library.3.lib30	Mxi1	27	37	0	9	3	5	0	0	0
Mxi1__core_library.4.lib30	Mxi1	39	34	0	0	0	3	0	0	7
Mxi1__core_library.5.lib30	Mxi1	2	13	0	0	0	0	0	0	4
Mxi1__core_library.6.lib30	Mxi1	33	29	4	0	3	3	0	0	0
Mxi1__core_library.7.lib30	Mxi1	3	12	0	7	0	0	0	0	4
Chuk__core_library.lib30	Chuk	46	40	0	3	0	5	0	0	0
Chuk__core_library.1.lib30	Chuk	32	54	0	0	0	3	0	0	0
Chuk__core_library.2.lib30	Chuk	17	12	0	0	0	0	0	0	7
Chuk__core_library.3.lib30	Chuk	17	24	0	0	6	3	0	0	0
Chuk__core_library.4.lib30	Chuk	29	32	0	0	0	3	0	0	0
Chuk__core_library.5.lib30	Chuk	31	42	0	0	0	0	0	0	0
Chuk__core_library.6.lib30	Chuk	26	18	0	0	0	0	0	0	0
Chuk__core_library.7.lib30	Chuk	28	19	0	0	3	0	0	0	0
Sat1__core_library.lib30	Sat1	7	9	0	0	0	0	0	0	0
Sat1__core_library.1.lib30	Sat1	6	6	0	3	3	0	0	0	0
Sat1__core_library.2.lib30	Sat1	67	73	0	18	8	0	0	0	4
Sat1__core_library.3.lib30	Sat1	21	25	0	3	0	0	0	0	7
Sat1__core_library.4.lib30	Sat1	54	42	0	14	3	0	0	22	0
Sat1__core_library.5.lib30	Sat1	23	39	0	0	0	0	0	0	0
Sat1__core_library.6.lib30	Sat1	26	36	0	3	3	7	0	0	0
Sat1__core_library.7.lib30	Sat1	23	40	0	9	0	3	0	0	16
Dgka__core_library.lib30	Dgka	23	28	0	0	0	0	0	5	4
Dgka__core_library.1.lib30	Dgka	33	20	0	0	0	9	0	0	0
Dgka__core_library.2.lib30	Dgka	35	38	7	7	0	5	0	0	7
Dgka__core_library.3.lib30	Dgka	24	28	0	0	43	0	0	0	4
Dgka__core_library.4.lib30	Dgka	19	19	0	0	3	0	0	0	0
Dgka__core_library.5.lib30	Dgka	9	19	0	3	0	5	0	0	4
Dgka__core_library.6.lib30	Dgka	38	29	0	0	0	3	0	3	0
Dgka__core_library.7.lib30	Dgka	21	18	0	9	3	0	0	3	0
Gaa__core_library.lib30	Gaa	33	42	0	5	3	0	0	3	0
Gaa__core_library.1.lib30	Gaa	34	12	0	5	11	0	0	8	0
Gaa__core_library.2.lib30	Gaa	20	6	0	3	0	3	0	20	0
Gaa__core_library.3.lib30	Gaa	24	41	0	0	3	3	0	0	0
Gaa__core_library.4.lib30	Gaa	26	28	0	0	0	9	0	0	4
Gaa__core_library.5.lib30	Gaa	13	11	0	3	3	0	0	3	4
Gaa__core_library.6.lib30	Gaa	22	3	0	3	3	0	0	0	0
Gaa__core_library.7.lib30	Gaa	8	14	0	5	0	0	0	0	0
Plk4__core_library.lib30	Plk4	18	33	0	0	0	0	0	0	0
Plk4__core_library.1.lib30	Plk4	12	2	0	0	0	0	0	0	0
Plk4__core_library.2.lib30	Plk4	32	43	0	0	0	0	0	0	0
Plk4__core_library.3.lib30	Plk4	23	34	0	5	0	0	0	0	0
Plk4__core_library.4.lib30	Plk4	9	22	0	0	0	0	0	0	0
Plk4__core_library.5.lib30	Plk4	13	35	0	5	0	0	0	0	0
Plk4__core_library.6.lib30	Plk4	13	11	0	0	0	0	0	0	0
Plk4__core_library.7.lib30	Plk4	38	28	0	0	0	0	0	0	0
Itih5__core_library.lib30	Itih5	33	48	0	9	3	3	0	0	0
Itih5__core_library.1.lib30	Itih5	18	17	0	3	6	0	0	3	0
Itih5__core_library.2.lib30	Itih5	10	3	0	0	0	0	0	0	0
Itih5__core_library.3.lib30	Itih5	23	24	0	0	0	0	0	0	0
Itih5__core_library.4.lib30	Itih5	22	7	0	3	0	0	0	0	0
Itih5__core_library.5.lib30	Itih5	42	34	0	5	3	3	0	0	0
Itih5__core_library.6.lib30	Itih5	30	56	0	0	0	0	0	0	10
Itih5__core_library.7.lib30	Itih5	33	23	0	5	0	0	0	0	0
Atp5c1__core_library.lib30	Atp5c1	40	18	0	0	0	0	0	0	0
Atp5c1__core_library.1.lib30	Atp5c1	33	42	0	0	0	0	0	0	0
Atp5c1__core_library.2.lib30	Atp5c1	19	14	0	0	0	0	0	0	0
Atp5c1__core_library.3.lib30	Atp5c1	18	22	0	0	0	0	0	0	0
Atp5c1__core_library.4.lib30	Atp5c1	7	4	0	0	6	0	0	0	0
Atp5c1__core_library.5.lib30	Atp5c1	6	2	0	0	0	0	0	0	0
Atp5c1__core_library.6.lib30	Atp5c1	18	11	0	0	0	0	0	0	0
Atp5c1__core_library.7.lib30	Atp5c1	29	18	0	0	0	3	0	0	0
Ikzf2__core_library.lib30	Ikzf2	14	21	0	5	0	3	0	0	0
Ikzf2__core_library.1.lib30	Ikzf2	47	32	0	0	3	7	0	0	0
Ikzf2__core_library.2.lib30	Ikzf2	5	29	0	0	3	5	0	3	0
Ikzf2__core_library.3.lib30	Ikzf2	46	27	0	7	0	0	0	5	0
Ikzf2__core_library.4.lib30	Ikzf2	17	31	0	0	0	0	0	0	7
Ikzf2__core_library.5.lib30	Ikzf2	39	11	0	5	0	3	0	3	0
Ikzf2__core_library.6.lib30	Ikzf2	26	26	0	0	0	5	0	5	0
Ikzf2__core_library.7.lib30	Ikzf2	14	9	0	3	8	0	0	0	4
Ctla4__positive_controls.lib30	Ctla4	32	38	0	5	0	3	0	8	0
Ctla4__positive_controls.1.lib30	Ctla4	35	37	0	9	6	3	0	0	0
Ctla4__positive_controls.2.lib30	Ctla4	0	0	0	0	0	0	0	0	0
Ctla4__positive_controls.3.lib30	Ctla4	30	53	0	0	0	5	0	0	4
Ctla4__positive_controls.4.lib30	Ctla4	17	41	0	0	3	0	0	0	0
Cd28__core_library.lib30	Cd28	49	29	0	0	0	0	0	0	0
Cd28__core_library.1.lib30	Cd28	38	27	0	3	8	0	0	0	0
Cd28__core_library.2.lib30	Cd28	19	48	0	11	0	0	0	0	4
Cd28__core_library.3.lib30	Cd28	15	31	0	3	0	0	0	0	0
Cd28__core_library.4.lib30	Cd28	0	8	0	0	3	0	0	0	0
Cd28__core_library.5.lib30	Cd28	42	42	0	0	6	3	0	3	0
Cd28__core_library.6.lib30	Cd28	29	20	0	0	6	0	0	0	0
Cd28__core_library.7.lib30	Cd28	10	17	0	3	3	0	0	0	0
Clk1__core_library.lib30	Clk1	23	19	0	3	0	0	0	0	0
Clk1__core_library.1.lib30	Clk1	17	19	0	3	0	0	0	0	0
Clk1__core_library.2.lib30	Clk1	9	8	0	0	0	0	0	3	0
Clk1__core_library.3.lib30	Clk1	12	19	0	3	0	0	0	0	0
Clk1__core_library.4.lib30	Clk1	9	14	0	0	0	3	0	0	0
Il1rl1__core_library.lib30	Il1rl1	37	30	0	0	0	0	0	0	0
Il1rl1__core_library.1.lib30	Il1rl1	7	2	0	0	0	5	0	0	0
Il1rl1__core_library.2.lib30	Il1rl1	24	25	0	7	3	9	0	0	0
Il1rl1__core_library.3.lib30	Il1rl1	21	13	0	3	0	0	0	3	0
Il1rl1__core_library.4.lib30	Il1rl1	48	33	0	5	0	0	0	0	0
Il1rl1__core_library.5.lib30	Il1rl1	11	7	0	3	0	0	0	0	0
Il1rl1__core_library.6.lib30	Il1rl1	6	3	0	0	0	0	0	0	0
Il1rl1__core_library.7.lib30	Il1rl1	39	30	0	3	0	0	0	5	4
Il18r1__core_library.lib30	Il18r1	10	17	0	5	0	0	0	13	0
Il18r1__core_library.1.lib30	Il18r1	13	22	0	0	3	0	0	0	0
Il18r1__core_library.2.lib30	Il18r1	6	14	0	3	0	0	0	0	0
Il18r1__core_library.3.lib30	Il18r1	18	24	0	0	6	3	0	0	0
Il18r1__core_library.4.lib30	Il18r1	65	45	0	11	6	0	0	0	4
Il18r1__core_library.5.lib30	Il18r1	3	6	0	0	11	0	0	0	0
Il18r1__core_library.6.lib30	Il18r1	21	26	0	5	3	11	0	0	0
Il18r1__core_library.7.lib30	Il18r1	45	59	0	3	6	3	0	0	4
Il1r2__core_library.lib30	Il1r2	10	18	0	0	0	0	0	0	0
Il1r2__core_library.1.lib30	Il1r2	13	15	0	0	0	0	0	3	4
Il1r2__core_library.2.lib30	Il1r2	12	13	0	5	0	5	0	0	0
Il1r2__core_library.3.lib30	Il1r2	33	40	0	5	3	0	0	8	0
Il1r2__core_library.4.lib30	Il1r2	23	19	0	0	0	0	0	3	0
Il1r2__core_library.5.lib30	Il1r2	10	11	0	3	6	0	0	3	0
Il1r2__core_library.6.lib30	Il1r2	25	33	0	0	3	3	0	10	0
Il1r2__core_library.7.lib30	Il1r2	31	16	0	0	0	0	0	0	4
Stat1__core_library.lib30	Stat1	26	18	0	3	3	0	0	0	0
Stat1__core_library.1.lib30	Stat1	19	24	0	3	0	0	0	0	0
Stat1__core_library.2.lib30	Stat1	6	12	0	0	0	0	0	0	0
Stat1__core_library.3.lib30	Stat1	9	6	0	0	0	0	0	0	0
Stat1__core_library.4.lib30	Stat1	11	6	0	0	0	0	0	0	0
Stat1__core_library.5.lib30	Stat1	34	29	0	16	0	0	0	0	0
Stat1__core_library.6.lib30	Stat1	44	24	0	5	0	0	0	0	0
Stat1__core_library.7.lib30	Stat1	51	33	0	0	8	7	0	0	0
Zap70__core_library.lib30	Zap70	22	31	0	0	0	0	0	0	0
Zap70__core_library.1.lib30	Zap70	21	16	0	3	0	0	0	0	0
Zap70__core_library.2.lib30	Zap70	41	39	0	0	0	0	0	0	0
Zap70__core_library.3.lib30	Zap70	34	53	0	0	0	0	0	0	0
Zap70__core_library.4.lib30	Zap70	29	26	0	0	0	0	0	0	0
Zap70__core_library.5.lib30	Zap70	12	23	0	0	0	0	0	0	0
Zap70__core_library.6.lib30	Zap70	35	18	0	0	0	0	0	0	0
Zap70__core_library.7.lib30	Zap70	26	31	0	0	0	0	0	0	0
Pde6d__core_library.lib30	Pde6d	64	56	0	5	0	5	0	17	0
Pde6d__core_library.1.lib30	Pde6d	42	54	0	0	0	0	0	0	4
Pde6d__core_library.2.lib30	Pde6d	33	37	0	0	0	9	0	0	0
Pde6d__core_library.3.lib30	Pde6d	9	16	0	0	3	0	0	0	0
Pde6d__core_library.4.lib30	Pde6d	28	27	0	0	0	0	0	3	0
Pde6d__core_library.5.lib30	Pde6d	49	61	0	5	11	3	0	0	4
Pde6d__core_library.6.lib30	Pde6d	60	44	0	14	0	0	0	0	0
Pde6d__core_library.7.lib30	Pde6d	39	17	0	0	0	3	0	8	0
Serpine2__core_library.lib30	Serpine2	32	39	0	0	0	0	0	0	0
Serpine2__core_library.1.lib30	Serpine2	21	28	0	16	0	0	0	0	0
Serpine2__core_library.2.lib30	Serpine2	14	25	0	7	19	0	0	0	7
Serpine2__core_library.3.lib30	Serpine2	12	11	0	0	3	0	0	5	0
Serpine2__core_library.4.lib30	Serpine2	43	37	0	0	6	3	0	27	4
Serpine2__core_library.5.lib30	Serpine2	29	20	0	16	3	7	0	0	0
Serpine2__core_library.6.lib30	Serpine2	60	46	0	0	0	5	0	0	0
Serpine2__core_library.7.lib30	Serpine2	30	49	0	31	6	0	0	0	0
Pdcd1__positive_controls.lib30	Pdcd1	15	5	0	38	24	24	7	34	50
Pdcd1__positive_controls.1.lib30	Pdcd1	27	22	0	14	8	9	4	22	10
Pdcd1__positive_controls.2.lib30	Pdcd1	7	22	0	18	22	5	0	5	0
Pdcd1__positive_controls.3.lib30	Pdcd1	30	10	0	9	32	21	4	25	38
Pdcd1__positive_controls.4.lib30	Pdcd1	12	21	0	14	27	13	0	20	28
Pdcd1__positive_controls.5.lib30	Pdcd1	8	16	0	9	24	11	0	17	31
Pdcd1__positive_controls.6.lib30	Pdcd1	8	10	0	9	0	3	0	3	4
Pdcd1__positive_controls.7.lib30	Pdcd1	22	36	0	25	32	32	23	17	38
Pdcd1__positive_controls.8.lib30	Pdcd1	34	16	0	18	3	13	0	29	13
Pdcd1__positive_controls.9.lib30	Pdcd1	18	4	7	5	32	11	0	25	56
Pdcd1__positive_controls.10.lib30	Pdcd1	14	17	0	36	43	24	4	39	38
Ptprc__core_library.lib30	Ptprc	25	31	0	3	0	0	0	0	10
Ptprc__core_library.1.lib30	Ptprc	8	18	0	5	0	0	0	0	0
Ptprc__core_library.2.lib30	Ptprc	26	39	4	0	0	0	0	0	0
Ptprc__core_library.3.lib30	Ptprc	24	4	0	0	0	3	0	0	0
Ptprc__core_library.4.lib30	Ptprc	22	20	0	0	0	0	0	0	0
Ptprc__core_library.5.lib30	Ptprc	29	38	0	0	0	0	0	0	0
Ptprc__core_library.6.lib30	Ptprc	10	11	0	0	0	0	0	0	0
Ptprc__core_library.7.lib30	Ptprc	38	48	0	5	8	17	0	3	0
Ube2t__core_library.lib30	Ube2t	27	27	0	0	0	0	0	0	0
Ube2t__core_library.1.lib30	Ube2t	28	40	0	0	0	82	0	8	0
Ube2t__core_library.2.lib30	Ube2t	26	28	0	9	6	5	0	0	0
Ube2t__core_library.3.lib30	Ube2t	23	19	0	0	3	0	0	0	4
Ube2t__core_library.4.lib30	Ube2t	41	28	7	7	6	0	0	0	0
Ube2t__core_library.5.lib30	Ube2t	32	23	0	5	0	0	0	0	4
Ube2t__core_library.6.lib30	Ube2t	21	33	0	3	0	7	0	0	0
Ube2t__core_library.7.lib30	Ube2t	23	42	0	3	6	0	0	3	0
Rgs16__core_library.lib30	Rgs16	12	21	0	0	0	5	0	0	4
Rgs16__core_library.1.lib30	Rgs16	28	31	0	0	0	0	0	0	0
Rgs16__core_library.2.lib30	Rgs16	6	9	0	0	3	5	0	0	0
Rgs16__core_library.3.lib30	Rgs16	16	20	0	0	0	3	0	3	0
Rgs16__core_library.4.lib30	Rgs16	2	11	0	0	0	0	0	0	0
Rgs16__core_library.5.lib30	Rgs16	3	11	0	20	0	0	0	10	0
Rgs16__core_library.6.lib30	Rgs16	15	22	0	5	0	0	0	0	0
Rgs16__core_library.7.lib30	Rgs16	36	10	0	16	3	11	0	0	0
Rabgap1l__core_library.lib30	Rabgap1l	4	4	0	3	3	0	0	0	0
Rabgap1l__core_library.1.lib30	Rabgap1l	44	38	0	3	3	3	0	3	0
Rabgap1l__core_library.2.lib30	Rabgap1l	14	27	0	0	0	0	0	0	0
Rabgap1l__core_library.3.lib30	Rabgap1l	19	12	0	0	0	0	0	0	0
Rabgap1l__core_library.4.lib30	Rabgap1l	34	26	0	3	0	7	0	0	0
Rabgap1l__core_library.5.lib30	Rabgap1l	40	37	0	5	0	0	0	0	0
Rabgap1l__core_library.6.lib30	Rabgap1l	20	22	0	3	0	7	0	0	0
Rabgap1l__core_library.7.lib30	Rabgap1l	34	44	0	0	0	3	0	0	0
Bmi1__core_library.lib30	Bmi1	34	36	0	0	0	0	0	0	0
Bmi1__core_library.1.lib30	Bmi1	33	38	0	3	3	0	0	0	0
Bmi1__core_library.2.lib30	Bmi1	37	34	0	3	0	3	0	0	0
Bmi1__core_library.3.lib30	Bmi1	41	40	0	3	3	0	0	0	0
Bmi1__core_library.4.lib30	Bmi1	26	43	0	5	0	0	0	0	0
Bmi1__core_library.5.lib30	Bmi1	27	33	0	9	0	3	0	5	0
Bmi1__core_library.6.lib30	Bmi1	28	15	0	0	0	0	0	0	0
Bmi1__core_library.7.lib30	Bmi1	20	22	0	0	0	0	0	0	0
Nek6__core_library.lib30	Nek6	54	50	0	7	3	3	0	0	0
Nek6__core_library.1.lib30	Nek6	29	35	0	3	3	0	0	5	0
Nek6__core_library.2.lib30	Nek6	39	47	0	0	0	0	0	3	0
Nek6__core_library.3.lib30	Nek6	54	50	0	0	3	3	0	0	0
Nek6__core_library.4.lib30	Nek6	32	41	0	0	3	0	0	0	0
Il2ra__core_library.lib30	Il2ra	17	28	0	0	0	0	0	0	0
Il2ra__core_library.1.lib30	Il2ra	0	10	0	0	0	0	0	3	0
Il2ra__core_library.2.lib30	Il2ra	3	3	0	0	0	0	0	0	0
Il2ra__core_library.3.lib30	Il2ra	20	13	0	0	0	0	0	0	0
Il2ra__core_library.4.lib30	Il2ra	6	8	0	0	3	0	0	0	0
Il2ra__core_library.5.lib30	Il2ra	23	27	0	5	0	0	0	0	4
Il2ra__core_library.6.lib30	Il2ra	11	11	0	3	0	0	0	0	0
Il2ra__core_library.7.lib30	Il2ra	11	7	0	5	3	0	0	3	0
Prkcq__core_library.lib30	Prkcq	3	0	0	0	0	0	0	0	0
Prkcq__core_library.1.lib30	Prkcq	43	41	0	3	0	0	0	0	0
Prkcq__core_library.2.lib30	Prkcq	12	27	0	0	0	0	0	0	0
Prkcq__core_library.3.lib30	Prkcq	47	7	0	0	3	0	0	0	0
Prkcq__core_library.4.lib30	Prkcq	9	21	0	0	0	0	0	0	0
Prkcq__core_library.5.lib30	Prkcq	21	9	0	0	0	0	0	0	0
Prkcq__core_library.6.lib30	Prkcq	19	24	0	0	0	0	0	0	0
Prkcq__core_library.7.lib30	Prkcq	39	28	0	3	0	0	0	0	0
Ak1__core_library.lib30	Ak1	45	42	0	3	3	0	0	0	0
Ak1__core_library.1.lib30	Ak1	25	39	0	0	3	9	0	0	0
Ak1__core_library.2.lib30	Ak1	10	15	0	0	0	0	0	0	0
Ak1__core_library.3.lib30	Ak1	41	66	0	5	3	0	0	0	0
Ak1__core_library.4.lib30	Ak1	25	27	0	5	0	3	0	0	0
Ak1__core_library.5.lib30	Ak1	27	16	0	5	0	3	0	0	0
Ak1__core_library.6.lib30	Ak1	8	16	0	0	0	0	0	0	4
Ak1__core_library.7.lib30	Ak1	5	11	0	0	6	0	0	0	0
Nr4a2__core_library.lib30	Nr4a2	21	16	0	3	0	5	0	8	16
Nr4a2__core_library.1.lib30	Nr4a2	23	25	0	14	0	7	0	5	0
Nr4a2__core_library.2.lib30	Nr4a2	12	15	0	0	0	0	0	3	0
Nr4a2__core_library.3.lib30	Nr4a2	28	11	0	11	3	5	0	5	13
Nr4a2__core_library.4.lib30	Nr4a2	19	20	0	3	3	7	0	0	7
Nr4a2__core_library.5.lib30	Nr4a2	16	10	0	0	6	0	0	8	4
Nr4a2__core_library.6.lib30	Nr4a2	21	22	0	14	16	5	0	3	0
Nr4a2__core_library.7.lib30	Nr4a2	12	19	7	0	8	13	0	17	4
Gpd2__core_library.lib30	Gpd2	18	29	0	3	0	0	0	0	0
Gpd2__core_library.1.lib30	Gpd2	24	25	0	5	8	0	0	8	0
Gpd2__core_library.2.lib30	Gpd2	32	19	0	7	0	3	0	0	0
Gpd2__core_library.3.lib30	Gpd2	27	10	0	0	0	0	0	0	7
Gpd2__core_library.4.lib30	Gpd2	21	14	0	3	0	0	0	0	0
Gpd2__core_library.5.lib30	Gpd2	37	16	0	3	0	3	0	0	0
Gpd2__core_library.6.lib30	Gpd2	13	20	0	3	0	3	0	0	0
Gpd2__core_library.7.lib30	Gpd2	22	24	0	0	8	0	0	0	0
Ifih1__core_library.lib30	Ifih1	27	24	0	3	0	0	0	0	0
Ifih1__core_library.1.lib30	Ifih1	4	14	0	3	0	5	0	0	0
Ifih1__core_library.2.lib30	Ifih1	21	36	0	3	0	0	0	0	0
Ifih1__core_library.3.lib30	Ifih1	33	32	0	7	0	7	0	15	4
Ifih1__core_library.4.lib30	Ifih1	22	47	0	0	0	5	0	3	0
Ifih1__core_library.5.lib30	Ifih1	17	34	0	5	3	21	0	0	0
Ifih1__core_library.6.lib30	Ifih1	28	24	0	3	3	0	0	0	4
Ifih1__core_library.7.lib30	Ifih1	25	13	0	0	6	0	0	5	0
Itgav__core_library.lib30	Itgav	37	19	0	0	6	0	0	0	0
Itgav__core_library.1.lib30	Itgav	23	30	0	0	0	0	0	0	0
Itgav__core_library.2.lib30	Itgav	0	0	0	0	0	0	0	0	0
Itgav__core_library.3.lib30	Itgav	24	18	0	3	0	7	0	0	0
Itgav__core_library.4.lib30	Itgav	26	31	0	5	3	0	0	3	0
Itgav__core_library.5.lib30	Itgav	13	9	0	7	0	3	0	0	0
Itgav__core_library.6.lib30	Itgav	9	4	0	3	3	3	0	0	0
Itgav__core_library.7.lib30	Itgav	6	3	0	0	3	3	0	0	0
Slc12a6__core_library.lib30	Slc12a6	14	2	0	3	0	0	0	0	0
Slc12a6__core_library.1.lib30	Slc12a6	28	34	0	0	6	0	0	5	0
Slc12a6__core_library.2.lib30	Slc12a6	20	23	0	5	3	3	0	0	0
Cat__core_library.lib30	Cat	20	29	0	3	0	3	0	10	0
Cat__core_library.1.lib30	Cat	24	33	0	3	0	0	0	0	0
Cat__core_library.2.lib30	Cat	43	36	0	3	0	3	0	0	0
Cat__core_library.3.lib30	Cat	14	12	0	0	0	3	0	0	0
Cat__core_library.4.lib30	Cat	14	15	0	0	0	0	0	0	0
Cat__core_library.5.lib30	Cat	15	15	0	0	0	0	0	0	7
Cat__core_library.6.lib30	Cat	18	32	0	3	0	0	0	10	7
Cat__core_library.7.lib30	Cat	38	24	0	3	0	3	0	10	4
Nusap1__core_library.lib30	Nusap1	114	94	7	7	0	0	0	8	0
Nusap1__core_library.1.lib30	Nusap1	61	77	0	0	0	0	0	0	0
Nusap1__core_library.2.lib30	Nusap1	73	53	0	3	0	7	0	10	0
Nusap1__core_library.3.lib30	Nusap1	13	32	0	0	0	0	0	0	0
Nusap1__core_library.4.lib30	Nusap1	20	23	0	0	0	0	0	0	0
Nusap1__core_library.5.lib30	Nusap1	28	24	0	0	3	3	0	0	0
Nusap1__core_library.6.lib30	Nusap1	18	17	0	0	0	0	0	5	0
Nusap1__core_library.7.lib30	Nusap1	23	36	0	0	0	0	0	0	0
Rasgrp1__core_library.lib30	Rasgrp1	29	33	0	0	0	0	0	0	0
Rasgrp1__core_library.1.lib30	Rasgrp1	6	18	0	0	0	5	0	10	0
Rasgrp1__core_library.2.lib30	Rasgrp1	3	0	0	0	0	0	0	0	0
Rasgrp1__core_library.3.lib30	Rasgrp1	19	14	0	0	3	0	0	0	0
Rasgrp1__core_library.4.lib30	Rasgrp1	25	21	0	0	0	0	0	3	0
Rasgrp1__core_library.5.lib30	Rasgrp1	14	7	0	3	0	0	0	0	0
Rasgrp1__core_library.6.lib30	Rasgrp1	33	13	0	0	0	0	0	0	0
Rasgrp1__core_library.7.lib30	Rasgrp1	24	37	0	0	0	0	0	0	0
Bub1__core_library.lib30	Bub1	30	57	0	0	0	5	0	0	0
Bub1__core_library.1.lib30	Bub1	8	4	0	3	0	3	0	3	0
Bub1__core_library.2.lib30	Bub1	31	43	0	3	0	0	0	0	0
Bub1__core_library.3.lib30	Bub1	3	7	0	0	0	0	0	0	0
Bub1__core_library.4.lib30	Bub1	15	23	0	0	0	0	0	0	0
Bub1__core_library.5.lib30	Bub1	10	23	0	0	0	0	0	0	0
Bub1__core_library.6.lib30	Bub1	54	37	4	18	0	0	0	5	4
Bub1__core_library.7.lib30	Bub1	10	6	0	0	0	0	0	0	0
Bcl2l11__core_library.lib30	Bcl2l11	20	14	0	14	6	7	0	37	0
Bcl2l11__core_library.1.lib30	Bcl2l11	24	24	0	58	22	5	4	10	19
Bcl2l11__core_library.2.lib30	Bcl2l11	8	8	0	7	0	0	0	3	4
Bcl2l11__core_library.3.lib30	Bcl2l11	34	46	4	36	6	21	0	44	7
Bcl2l11__core_library.4.lib30	Bcl2l11	35	37	0	9	0	0	0	20	4
Bcl2l11__core_library.5.lib30	Bcl2l11	8	10	0	5	11	3	0	3	10
Bcl2l11__core_library.6.lib30	Bcl2l11	15	3	0	20	16	21	0	20	0
Bcl2l11__core_library.7.lib30	Bcl2l11	61	38	10	29	27	11	0	8	13
Nfatc2__core_library.lib30	Nfatc2	23	9	0	7	3	0	0	0	0
Nfatc2__core_library.1.lib30	Nfatc2	15	20	0	0	0	3	0	5	0
Nfatc2__core_library.2.lib30	Nfatc2	18	20	0	3	0	0	0	5	7
Nfatc2__core_library.3.lib30	Nfatc2	24	9	0	0	0	0	0	0	10
Nfatc2__core_library.4.lib30	Nfatc2	20	29	0	0	3	7	0	15	4
Nfatc2__core_library.5.lib30	Nfatc2	30	42	0	7	0	11	0	3	0
Nfatc2__core_library.6.lib30	Nfatc2	69	51	0	20	24	13	0	5	4
Nfatc2__core_library.7.lib30	Nfatc2	24	33	0	5	0	15	0	5	0
Car2__core_library.lib30	Car2	31	18	0	0	0	0	0	8	0
Car2__core_library.1.lib30	Car2	25	29	0	5	11	0	0	0	7
Car2__core_library.2.lib30	Car2	5	24	0	0	8	0	0	3	0
Car2__core_library.3.lib30	Car2	12	22	0	5	6	3	0	27	4
Car2__core_library.4.lib30	Car2	33	25	0	0	3	3	0	3	0
Car2__core_library.5.lib30	Car2	20	11	0	0	3	0	0	5	0
Car2__core_library.6.lib30	Car2	26	29	0	0	0	0	0	13	7
Car2__core_library.7.lib30	Car2	22	16	0	0	0	0	0	3	4
Itch__core_library.lib30	Itch	15	12	0	7	3	3	0	0	0
Itch__core_library.1.lib30	Itch	15	14	0	5	0	0	0	0	0
Itch__core_library.2.lib30	Itch	55	40	0	18	0	3	0	0	0
Itch__core_library.3.lib30	Itch	20	31	0	9	3	0	0	0	0
Itch__core_library.4.lib30	Itch	31	37	0	0	3	11	0	0	0
Itch__core_library.5.lib30	Itch	33	15	0	16	6	0	0	17	4
Itch__core_library.6.lib30	Itch	28	22	0	3	6	0	0	0	4
Itch__core_library.7.lib30	Itch	21	33	0	3	6	5	0	3	4
Rbm39__core_library.lib30	Rbm39	31	30	0	3	0	0	0	0	0
Rbm39__core_library.1.lib30	Rbm39	23	27	0	0	0	0	0	0	0
Rbm39__core_library.2.lib30	Rbm39	8	23	0	0	0	0	0	0	0
Rbm39__core_library.3.lib30	Rbm39	19	31	0	0	0	0	0	10	0
Rbm39__core_library.4.lib30	Rbm39	31	35	0	0	0	0	0	0	0
Rbm39__core_library.5.lib30	Rbm39	10	4	0	0	0	0	0	0	0
Rbm39__core_library.6.lib30	Rbm39	26	29	0	0	0	0	0	0	0
Rbm39__core_library.7.lib30	Rbm39	26	25	0	0	0	0	0	0	4
Skil__core_library.lib30	Skil	45	27	0	3	0	3	0	0	0
Skil__core_library.1.lib30	Skil	26	25	0	3	0	0	0	0	0
Skil__core_library.2.lib30	Skil	14	30	0	0	0	9	0	0	0
Skil__core_library.3.lib30	Skil	9	7	0	0	0	0	0	0	4
Skil__core_library.4.lib30	Skil	12	15	0	0	8	3	0	0	0
Skil__core_library.5.lib30	Skil	42	40	0	0	3	0	0	0	4
Skil__core_library.6.lib30	Skil	24	39	0	16	0	0	0	0	4
Skil__core_library.7.lib30	Skil	13	24	0	0	0	0	0	0	0
Pik3ca__core_library.lib30	Pik3ca	40	32	0	3	6	0	0	10	0
Pik3ca__core_library.1.lib30	Pik3ca	9	18	0	0	8	0	0	3	0
Pik3ca__core_library.2.lib30	Pik3ca	8	44	4	3	0	5	0	0	4
Pik3ca__core_library.3.lib30	Pik3ca	20	30	0	5	0	0	0	3	0
Pik3ca__core_library.4.lib30	Pik3ca	5	2	0	0	0	0	0	0	0
Pik3ca__core_library.5.lib30	Pik3ca	25	19	0	0	0	0	0	0	0
Pik3ca__core_library.6.lib30	Pik3ca	41	43	0	0	6	7	0	8	0
Pik3ca__core_library.7.lib30	Pik3ca	11	15	0	0	0	0	0	0	0
Ect2__core_library.lib30	Ect2	5	2	0	0	0	0	0	0	0
Ect2__core_library.1.lib30	Ect2	6	6	0	0	0	0	0	0	0
Ect2__core_library.2.lib30	Ect2	6	11	0	0	0	0	0	0	0
Ect2__core_library.3.lib30	Ect2	11	6	0	0	0	0	0	0	0
Ect2__core_library.4.lib30	Ect2	10	15	0	0	0	0	0	0	0
Ect2__core_library.5.lib30	Ect2	20	12	0	0	0	0	0	0	0
Ect2__core_library.6.lib30	Ect2	12	15	0	7	0	0	0	0	0
Ect2__core_library.7.lib30	Ect2	13	13	0	0	0	0	0	0	0
Pfn2__core_library.lib30	Pfn2	19	20	0	0	0	0	0	3	0
Pfn2__core_library.1.lib30	Pfn2	13	8	0	0	0	5	0	0	0
Pfn2__core_library.2.lib30	Pfn2	10	14	0	0	0	0	0	0	0
Pfn2__core_library.3.lib30	Pfn2	30	45	4	3	8	5	0	0	4
Pfn2__core_library.4.lib30	Pfn2	27	31	0	5	0	0	0	5	0
Pfn2__core_library.5.lib30	Pfn2	25	23	0	7	0	0	0	0	0
Pfn2__core_library.6.lib30	Pfn2	28	37	0	5	0	0	0	0	7
Pfn2__core_library.7.lib30	Pfn2	10	22	0	0	6	3	0	0	0
Ptpn22__core_library.lib30	Ptpn22	49	46	0	11	0	7	0	22	10
Ptpn22__core_library.1.lib30	Ptpn22	10	16	4	3	8	0	0	0	4
Ptpn22__core_library.2.lib30	Ptpn22	37	23	0	5	6	7	0	0	7
Ptpn22__core_library.3.lib30	Ptpn22	0	10	0	3	0	0	0	10	7
Ptpn22__core_library.4.lib30	Ptpn22	13	12	0	7	0	3	0	3	7
Ptpn22__core_library.5.lib30	Ptpn22	42	30	0	7	6	17	0	5	10
Ptpn22__core_library.6.lib30	Ptpn22	9	16	0	9	3	7	0	5	0
Ptpn22__core_library.7.lib30	Ptpn22	6	5	0	0	0	0	0	3	4
Nras__core_library.lib30	Nras	18	22	0	0	0	7	0	0	0
Nras__core_library.1.lib30	Nras	20	20	0	3	6	7	0	8	0
Nras__core_library.2.lib30	Nras	17	17	0	11	6	7	0	3	0
Nras__core_library.3.lib30	Nras	15	3	0	0	0	0	0	0	0
Nras__core_library.4.lib30	Nras	2	28	0	9	0	0	0	3	0
Nras__core_library.5.lib30	Nras	6	14	0	0	3	0	0	0	0
Nras__core_library.6.lib30	Nras	34	11	0	0	0	0	0	0	0
Ptgfrn__core_library.lib30	Ptgfrn	5	6	0	0	0	3	0	0	0
Ptgfrn__core_library.1.lib30	Ptgfrn	37	25	0	3	0	5	0	5	0
Ptgfrn__core_library.2.lib30	Ptgfrn	5	9	0	3	6	11	0	0	0
Ptgfrn__core_library.3.lib30	Ptgfrn	23	43	0	0	3	7	0	3	0
Ptgfrn__core_library.4.lib30	Ptgfrn	7	3	0	0	0	0	0	3	0
Ptgfrn__core_library.5.lib30	Ptgfrn	10	3	0	0	3	0	0	0	0
Ptgfrn__core_library.6.lib30	Ptgfrn	76	62	0	9	3	0	0	5	4
Ptgfrn__core_library.7.lib30	Ptgfrn	9	28	0	0	0	0	0	0	0
S100a11__core_library.lib30	S100a11	18	38	0	0	3	5	0	0	0
S100a11__core_library.1.lib30	S100a11	42	25	0	0	3	0	0	0	4
S100a11__core_library.2.lib30	S100a11	9	9	0	0	0	3	0	0	0
S100a11__core_library.3.lib30	S100a11	27	26	0	14	0	0	0	0	4
S100a11__core_library.4.lib30	S100a11	17	16	0	0	0	0	0	5	0
Cks1b__core_library.lib30	Cks1b	26	12	0	3	0	0	0	0	0
Cks1b__core_library.1.lib30	Cks1b	19	15	0	0	0	0	0	5	0
Cks1b__core_library.2.lib30	Cks1b	23	19	0	0	0	0	0	0	0
Cks1b__core_library.3.lib30	Cks1b	32	30	0	3	0	0	0	0	0
Cks1b__core_library.4.lib30	Cks1b	25	21	0	0	0	0	0	0	4
Cks1b__core_library.5.lib30	Cks1b	15	20	0	3	0	5	0	0	0
Sh2d2a__core_library.lib30	Sh2d2a	12	12	0	0	0	0	0	0	4
Sh2d2a__core_library.1.lib30	Sh2d2a	59	44	0	5	0	0	0	3	10
Sh2d2a__core_library.2.lib30	Sh2d2a	18	5	0	3	0	3	0	0	0
Sh2d2a__core_library.3.lib30	Sh2d2a	15	44	0	3	0	3	0	0	4
Sh2d2a__core_library.4.lib30	Sh2d2a	21	12	0	7	0	0	0	0	0
Sh2d2a__core_library.5.lib30	Sh2d2a	13	15	0	9	3	5	0	3	7
Sh2d2a__core_library.6.lib30	Sh2d2a	22	29	0	5	3	0	0	0	0
Sh2d2a__core_library.7.lib30	Sh2d2a	2	8	0	3	0	3	0	0	0
Nfkb1__core_library.lib30	Nfkb1	31	34	0	0	0	0	0	0	0
Nfkb1__core_library.1.lib30	Nfkb1	12	21	0	0	0	0	0	0	0
Nfkb1__core_library.2.lib30	Nfkb1	15	20	0	0	0	0	0	0	0
Nfkb1__core_library.3.lib30	Nfkb1	18	26	0	0	0	0	0	0	0
Nfkb1__core_library.4.lib30	Nfkb1	31	24	0	0	0	0	0	0	0
Nfkb1__core_library.5.lib30	Nfkb1	20	11	0	0	0	0	0	0	0
Nfkb1__core_library.6.lib30	Nfkb1	13	9	0	0	0	0	0	0	0
Nfkb1__core_library.7.lib30	Nfkb1	10	52	0	0	0	0	0	0	0
Bcl10__core_library.lib30	Bcl10	68	58	0	5	0	3	0	0	0
Bcl10__core_library.1.lib30	Bcl10	18	27	0	0	0	0	0	0	0
Bcl10__core_library.2.lib30	Bcl10	4	2	0	0	0	0	0	0	0
Bcl10__core_library.3.lib30	Bcl10	25	30	0	0	0	0	0	0	0
Bcl10__core_library.4.lib30	Bcl10	25	22	0	0	0	3	0	0	0
Bcl10__core_library.5.lib30	Bcl10	39	25	0	0	0	0	0	0	0
Bcl10__core_library.6.lib30	Bcl10	14	26	0	0	0	0	0	0	4
Bcl10__core_library.7.lib30	Bcl10	13	22	0	0	0	7	0	0	0
Nsmaf__core_library.lib30	Nsmaf	39	34	0	0	0	5	0	0	4
Nsmaf__core_library.1.lib30	Nsmaf	19	14	0	3	0	3	0	3	4
Nsmaf__core_library.2.lib30	Nsmaf	23	13	0	3	6	3	0	0	0
Nsmaf__core_library.3.lib30	Nsmaf	26	25	0	0	0	0	0	0	4
Nsmaf__core_library.4.lib30	Nsmaf	31	21	0	7	0	0	0	3	4
Nsmaf__core_library.5.lib30	Nsmaf	24	24	0	0	0	0	0	0	0
Nsmaf__core_library.6.lib30	Nsmaf	33	37	0	3	8	0	0	0	0
Nsmaf__core_library.7.lib30	Nsmaf	62	111	0	3	0	11	0	5	4
Map3k7__core_library.lib30	Map3k7	9	3	0	0	0	0	0	0	0
Map3k7__core_library.1.lib30	Map3k7	18	10	0	0	0	0	0	0	0
Map3k7__core_library.2.lib30	Map3k7	6	18	0	3	0	0	0	0	0
Map3k7__core_library.3.lib30	Map3k7	28	20	0	0	0	0	0	0	0
Map3k7__core_library.4.lib30	Map3k7	0	0	0	0	0	0	0	0	0
Map3k7__core_library.5.lib30	Map3k7	32	44	0	16	0	0	0	0	0
Map3k7__core_library.6.lib30	Map3k7	5	10	0	0	0	0	0	0	0
Map3k7__core_library.7.lib30	Map3k7	7	5	0	0	0	0	0	0	0
Ppp3r2__core_library.lib30	Ppp3r2	18	27	0	0	0	0	0	3	0
Ppp3r2__core_library.1.lib30	Ppp3r2	47	49	0	0	0	5	0	0	0
Ppp3r2__core_library.2.lib30	Ppp3r2	0	15	0	5	0	0	0	0	0
Ppp3r2__core_library.3.lib30	Ppp3r2	49	54	0	3	3	7	0	0	4
Ppp3r2__core_library.4.lib30	Ppp3r2	38	33	0	0	6	0	0	3	0
Nr4a3__core_library.lib30	Nr4a3	30	28	0	18	19	15	0	13	22
Nr4a3__core_library.1.lib30	Nr4a3	22	11	4	58	72	171	10	49	59
Nr4a3__core_library.2.lib30	Nr4a3	36	48	0	7	0	3	0	5	10
Nr4a3__core_library.3.lib30	Nr4a3	9	19	13	9	14	7	0	5	13
Nr4a3__core_library.4.lib30	Nr4a3	24	11	0	22	22	13	0	25	13
Nr4a3__core_library.5.lib30	Nr4a3	20	24	0	14	16	34	0	17	35
Nr4a3__core_library.6.lib30	Nr4a3	27	27	0	11	8	11	0	5	4
Nr4a3__core_library.7.lib30	Nr4a3	38	21	0	40	11	53	4	15	25
Tnfsf8__core_library.lib30	Tnfsf8	38	46	0	0	6	5	0	0	10
Tnfsf8__core_library.1.lib30	Tnfsf8	19	15	0	0	0	0	0	0	0
Tnfsf8__core_library.2.lib30	Tnfsf8	47	57	0	5	0	3	0	0	4
Tnfsf8__core_library.3.lib30	Tnfsf8	48	21	0	3	6	3	0	0	4
Tnfsf8__core_library.4.lib30	Tnfsf8	19	27	0	5	0	0	0	8	0
Tnfsf8__core_library.5.lib30	Tnfsf8	18	10	0	0	3	0	0	0	4
Tnfsf8__core_library.6.lib30	Tnfsf8	29	24	0	0	3	0	0	0	0
Tnfsf8__core_library.7.lib30	Tnfsf8	42	43	0	0	0	0	0	5	10
Jak1__core_library.lib30	Jak1	4	6	0	0	0	0	0	0	0
Jak1__core_library.1.lib30	Jak1	12	16	0	0	0	0	0	0	0
Jak1__core_library.2.lib30	Jak1	2	12	0	0	0	0	0	0	0
Jak1__core_library.3.lib30	Jak1	15	16	0	0	0	0	0	0	0
Jak1__core_library.4.lib30	Jak1	6	4	0	0	0	0	0	0	0
Jak1__core_library.5.lib30	Jak1	4	4	7	0	0	0	0	0	0
Jak1__core_library.6.lib30	Jak1	2	2	0	0	0	0	0	0	0
Jak1__core_library.7.lib30	Jak1	29	13	0	0	0	0	0	0	0
Cdkn2c__core_library.lib30	Cdkn2c	38	31	0	42	0	3	0	0	0
Cdkn2c__core_library.1.lib30	Cdkn2c	13	30	0	0	3	3	0	0	4
Cdkn2c__core_library.2.lib30	Cdkn2c	67	39	4	9	0	3	0	0	0
Cdkn2c__core_library.3.lib30	Cdkn2c	24	19	0	3	0	0	0	0	7
Cdkn2c__core_library.4.lib30	Cdkn2c	29	24	0	3	6	0	0	0	0
Cdkn2c__core_library.5.lib30	Cdkn2c	41	19	0	7	11	0	0	0	4
Cdkn2c__core_library.6.lib30	Cdkn2c	26	23	0	0	0	0	0	0	7
Cdkn2c__core_library.7.lib30	Cdkn2c	55	49	0	3	3	0	0	3	0
Rnf11__core_library.lib30	Rnf11	27	33	0	0	0	0	0	0	0
Rnf11__core_library.1.lib30	Rnf11	14	17	0	0	3	0	0	0	0
Rnf11__core_library.2.lib30	Rnf11	58	28	0	3	0	3	0	0	4
Rnf11__core_library.3.lib30	Rnf11	16	37	0	3	0	0	0	0	0
Rnf11__core_library.4.lib30	Rnf11	16	23	0	0	0	15	0	0	0
Rnf11__core_library.5.lib30	Rnf11	34	30	0	3	0	0	0	0	0
Rnf11__core_library.6.lib30	Rnf11	53	26	0	5	3	0	0	20	0
Rnf11__core_library.7.lib30	Rnf11	11	18	0	3	19	0	0	8	0
Cap1__core_library.lib30	Cap1	28	39	0	0	0	0	0	0	0
Cap1__core_library.1.lib30	Cap1	29	28	0	0	0	0	0	0	0
Cap1__core_library.2.lib30	Cap1	24	29	0	0	0	0	0	0	0
Cap1__core_library.3.lib30	Cap1	28	31	0	0	0	0	0	0	0
Cap1__core_library.4.lib30	Cap1	12	10	0	5	3	0	0	0	0
Cap1__core_library.5.lib30	Cap1	15	14	0	0	0	0	0	0	0
Cap1__core_library.6.lib30	Cap1	7	14	0	0	0	0	0	0	0
Cap1__core_library.7.lib30	Cap1	10	18	0	0	0	0	0	0	0
Pdzk1ip1__core_library.lib30	Pdzk1ip1	6	2	0	0	0	5	0	0	0
Pdzk1ip1__core_library.1.lib30	Pdzk1ip1	9	10	0	0	0	0	0	0	0
Pdzk1ip1__core_library.2.lib30	Pdzk1ip1	29	13	0	22	0	3	0	0	0
Pdzk1ip1__core_library.3.lib30	Pdzk1ip1	6	12	0	3	0	0	0	0	0
Pdzk1ip1__core_library.4.lib30	Pdzk1ip1	21	31	0	7	0	11	0	0	7
Pdzk1ip1__core_library.5.lib30	Pdzk1ip1	43	36	0	0	8	0	0	3	0
Pdzk1ip1__core_library.6.lib30	Pdzk1ip1	35	18	0	0	3	0	0	0	4
Pdzk1ip1__core_library.7.lib30	Pdzk1ip1	28	31	0	0	3	7	0	3	0
Aldh4a1__core_library.lib30	Aldh4a1	29	21	0	0	14	0	0	0	0
Aldh4a1__core_library.1.lib30	Aldh4a1	37	25	0	0	0	0	0	0	0
Aldh4a1__core_library.2.lib30	Aldh4a1	29	33	0	0	0	0	0	3	0
Aldh4a1__core_library.3.lib30	Aldh4a1	48	54	0	7	3	0	0	0	13
Aldh4a1__core_library.4.lib30	Aldh4a1	22	18	0	3	0	0	0	0	0
Aldh4a1__core_library.5.lib30	Aldh4a1	25	57	0	5	0	0	0	0	0
Aldh4a1__core_library.6.lib30	Aldh4a1	11	10	0	0	0	0	0	0	0
Aldh4a1__core_library.7.lib30	Aldh4a1	24	35	0	0	0	3	0	0	0
Capzb__core_library.lib30	Capzb	2	6	0	0	0	0	0	0	0
Capzb__core_library.1.lib30	Capzb	22	31	0	7	0	0	0	0	0
Capzb__core_library.2.lib30	Capzb	45	31	0	0	0	0	0	0	0
Capzb__core_library.3.lib30	Capzb	29	29	0	0	0	0	0	13	0
Capzb__core_library.4.lib30	Capzb	44	60	0	0	0	0	0	0	0
Capzb__core_library.5.lib30	Capzb	18	35	0	0	0	0	0	0	0
Capzb__core_library.6.lib30	Capzb	22	18	0	0	3	0	0	0	0
Capzb__core_library.7.lib30	Capzb	15	19	0	0	0	0	0	0	0
Rpa2__core_library.lib30	Rpa2	8	3	0	0	0	0	0	0	0
Rpa2__core_library.1.lib30	Rpa2	0	4	0	0	0	0	0	0	0
Rpa2__core_library.2.lib30	Rpa2	6	18	0	0	0	0	0	0	0
Rpa2__core_library.3.lib30	Rpa2	35	39	0	0	0	0	0	0	0
Rpa2__core_library.4.lib30	Rpa2	12	10	0	0	0	0	0	0	0
Rpa2__core_library.5.lib30	Rpa2	11	10	0	7	0	0	0	0	0
Rpa2__core_library.6.lib30	Rpa2	10	13	0	0	0	0	0	0	0
Rpa2__core_library.7.lib30	Rpa2	8	4	0	0	0	0	0	0	0
Inpp5b__core_library.lib30	Inpp5b	16	12	0	0	0	0	0	0	4
Inpp5b__core_library.1.lib30	Inpp5b	23	17	0	5	0	11	0	3	0
Inpp5b__core_library.2.lib30	Inpp5b	29	19	0	3	0	0	0	0	0
Inpp5b__core_library.3.lib30	Inpp5b	0	0	0	0	0	0	0	0	0
Inpp5b__core_library.4.lib30	Inpp5b	25	14	0	3	3	0	0	3	0
Inpp5b__core_library.5.lib30	Inpp5b	27	19	13	66	0	3	0	3	0
Inpp5b__core_library.6.lib30	Inpp5b	9	6	0	0	0	0	0	0	0
Inpp5b__core_library.7.lib30	Inpp5b	30	43	0	0	0	3	0	0	0
Tnfrsf9__core_library.lib30	Tnfrsf9	39	47	0	0	0	3	0	3	0
Tnfrsf9__core_library.1.lib30	Tnfrsf9	5	12	0	0	0	0	0	0	0
Tnfrsf9__core_library.2.lib30	Tnfrsf9	17	18	0	0	0	0	0	0	0
Tnfrsf9__core_library.3.lib30	Tnfrsf9	88	74	0	9	0	0	0	3	0
Tnfrsf9__core_library.4.lib30	Tnfrsf9	30	33	0	3	0	0	0	0	4
Tnfrsf9__core_library.5.lib30	Tnfrsf9	32	20	0	0	0	0	0	0	0
Tnfrsf9__core_library.6.lib30	Tnfrsf9	14	10	0	0	0	0	0	0	0
Tnfrsf9__core_library.7.lib30	Tnfrsf9	63	64	0	0	0	0	0	0	0
Ski__core_library.lib30	Ski	14	23	0	0	0	0	0	0	0
Ski__core_library.1.lib30	Ski	35	20	0	0	0	0	0	0	0
Ski__core_library.2.lib30	Ski	19	9	0	5	0	7	0	8	0
Ski__core_library.3.lib30	Ski	24	30	0	0	0	0	0	0	0
Ski__core_library.4.lib30	Ski	10	10	0	0	0	0	0	3	4
Ski__core_library.5.lib30	Ski	28	38	0	5	16	11	0	5	0
Ski__core_library.6.lib30	Ski	27	36	0	3	0	0	0	0	0
Ski__core_library.7.lib30	Ski	26	21	0	9	0	3	0	0	0
Spp1__core_library.lib30	Spp1	18	18	0	0	6	0	0	0	0
Spp1__core_library.1.lib30	Spp1	10	22	0	0	0	5	0	3	0
Spp1__core_library.2.lib30	Spp1	10	14	0	3	6	7	0	0	0
Spp1__core_library.3.lib30	Spp1	46	40	0	11	0	0	0	8	0
Spp1__core_library.4.lib30	Spp1	16	12	0	0	0	3	0	5	0
Spp1__core_library.5.lib30	Spp1	20	38	0	5	0	0	0	0	0
Spp1__core_library.6.lib30	Spp1	7	6	0	3	0	0	0	0	0
Spp1__core_library.7.lib30	Spp1	59	36	0	9	8	3	0	0	0
Cdk2ap1__core_library.lib30	Cdk2ap1	59	48	0	7	3	0	0	13	7
Cdk2ap1__core_library.1.lib30	Cdk2ap1	26	37	0	5	0	0	0	0	0
Cdk2ap1__core_library.2.lib30	Cdk2ap1	10	16	0	0	0	3	0	8	0
Cdk2ap1__core_library.3.lib30	Cdk2ap1	54	35	0	3	6	7	0	0	0
Cdk2ap1__core_library.4.lib30	Cdk2ap1	35	55	4	0	0	0	0	3	0
Cdkl2__core_library.lib30	Cdkl2	56	42	0	9	3	19	0	0	7
Cdkl2__core_library.1.lib30	Cdkl2	24	24	0	5	3	0	0	0	0
Cdkl2__core_library.2.lib30	Cdkl2	14	20	0	0	3	0	0	3	0
Cdkl2__core_library.3.lib30	Cdkl2	13	27	0	0	0	3	0	0	0
Cdkl2__core_library.4.lib30	Cdkl2	18	7	0	0	0	0	0	0	0
Cdkl2__core_library.5.lib30	Cdkl2	11	18	0	5	0	0	0	0	0
Cdkl2__core_library.6.lib30	Cdkl2	44	51	0	9	3	5	0	0	0
Cdkl2__core_library.7.lib30	Cdkl2	19	29	0	0	0	0	0	0	0
Rasal1__core_library.lib30	Rasal1	23	13	0	0	3	5	0	0	0
Rasal1__core_library.1.lib30	Rasal1	36	13	0	0	0	3	0	0	0
Rasal1__core_library.2.lib30	Rasal1	16	17	4	0	3	0	0	0	7
Rasal1__core_library.3.lib30	Rasal1	30	32	0	3	0	0	0	0	7
Rasal1__core_library.4.lib30	Rasal1	9	5	0	0	0	5	0	3	0
Rasal1__core_library.5.lib30	Rasal1	30	7	0	0	0	7	0	0	0
Rasal1__core_library.6.lib30	Rasal1	3	3	0	0	0	0	0	0	0
Rasal1__core_library.7.lib30	Rasal1	17	19	0	3	0	0	0	10	0
Lrig1__core_library.lib30	Lrig1	34	27	0	3	0	0	0	0	0
Lrig1__core_library.1.lib30	Lrig1	18	29	0	3	0	0	33	0	0
Lrig1__core_library.2.lib30	Lrig1	20	14	0	5	0	5	0	5	0
Lrig1__core_library.3.lib30	Lrig1	28	16	0	3	0	0	0	0	0
Lrig1__core_library.4.lib30	Lrig1	43	50	0	5	0	5	0	0	7
Lrig1__core_library.5.lib30	Lrig1	11	24	0	11	0	3	0	0	4
Lrig1__core_library.6.lib30	Lrig1	6	4	0	3	0	0	0	0	0
Lrig1__core_library.7.lib30	Lrig1	22	19	0	3	0	0	0	0	0
Klrg1__core_library.lib30	Klrg1	4	2	0	3	0	5	0	0	0
Klrg1__core_library.1.lib30	Klrg1	10	13	0	0	0	0	0	0	0
Klrg1__core_library.2.lib30	Klrg1	3	5	0	5	0	0	0	0	0
Klrg1__core_library.3.lib30	Klrg1	10	2	0	3	0	3	0	0	0
Klrg1__core_library.4.lib30	Klrg1	17	22	0	0	0	0	0	8	0
Klrg1__core_library.5.lib30	Klrg1	6	9	0	0	0	0	0	0	0
Klrg1__core_library.6.lib30	Klrg1	24	16	0	5	0	0	0	0	0
Klrg1__core_library.7.lib30	Klrg1	24	23	0	5	0	0	0	0	0
Lag3__positive_controls.lib30	Lag3	7	9	0	3	3	3	0	0	0
Lag3__positive_controls.1.lib30	Lag3	33	28	0	3	0	5	0	3	0
Lag3__positive_controls.2.lib30	Lag3	11	5	0	5	3	0	49	0	0
Lag3__positive_controls.3.lib30	Lag3	22	19	0	7	3	0	0	0	0
Lag3__positive_controls.4.lib30	Lag3	33	30	0	3	3	0	0	5	0
Lag3__positive_controls.5.lib30	Lag3	42	36	0	5	0	3	0	0	0
Lag3__positive_controls.6.lib30	Lag3	24	21	0	3	3	3	0	0	4
Lag3__positive_controls.7.lib30	Lag3	8	9	0	0	0	0	0	5	0
Lag3__positive_controls.8.lib30	Lag3	14	26	0	0	0	7	0	5	10
Lag3__positive_controls.9.lib30	Lag3	36	30	0	0	0	5	0	0	4
Lag3__positive_controls.10.lib30	Lag3	28	48	0	5	0	3	0	0	4
Rasgef1a__core_library.lib30	Rasgef1a	17	15	0	3	0	3	0	0	0
Rasgef1a__core_library.1.lib30	Rasgef1a	16	35	0	3	3	7	0	5	0
Rasgef1a__core_library.2.lib30	Rasgef1a	19	18	0	3	6	0	0	3	0
Rasgef1a__core_library.3.lib30	Rasgef1a	48	22	0	3	0	0	0	0	0
Rasgef1a__core_library.4.lib30	Rasgef1a	10	17	0	3	3	13	0	0	0
Rasgef1a__core_library.5.lib30	Rasgef1a	12	16	0	3	0	5	0	5	4
Rasgef1a__core_library.6.lib30	Rasgef1a	35	28	0	3	3	7	0	0	13
Rasgef1a__core_library.7.lib30	Rasgef1a	25	22	0	0	0	3	0	0	0
Itpr2__core_library.lib30	Itpr2	55	80	0	7	0	5	0	3	7
Itpr2__core_library.1.lib30	Itpr2	26	39	0	5	0	0	0	8	0
Itpr2__core_library.2.lib30	Itpr2	19	37	0	0	0	3	0	0	0
Itpr2__core_library.3.lib30	Itpr2	31	16	0	0	19	0	0	3	0
Itpr2__core_library.4.lib30	Itpr2	41	40	0	5	0	0	0	5	0
Itpr2__core_library.5.lib30	Itpr2	10	20	0	0	0	0	0	0	0
Itpr2__core_library.6.lib30	Itpr2	6	13	0	11	40	0	130	0	0
Itpr2__core_library.7.lib30	Itpr2	28	22	0	0	0	0	0	8	0
Cd9__core_library.lib30	Cd9	15	8	0	5	0	0	0	0	0
Cd9__core_library.1.lib30	Cd9	31	48	0	16	0	9	0	0	0
Cd9__core_library.2.lib30	Cd9	36	26	0	3	0	7	0	0	0
Cd9__core_library.3.lib30	Cd9	32	38	0	3	3	0	0	0	0
Cd9__core_library.4.lib30	Cd9	5	22	0	3	0	0	0	0	0
Cd9__core_library.5.lib30	Cd9	34	47	0	9	6	3	0	0	0
Cd9__core_library.6.lib30	Cd9	24	56	0	3	0	0	0	0	0
Cd9__core_library.7.lib30	Cd9	31	27	0	0	0	5	0	0	0
Pglyrp1__core_library.lib30	Pglyrp1	41	39	0	3	0	5	0	0	4
Pglyrp1__core_library.1.lib30	Pglyrp1	8	13	0	7	0	5	0	0	7
Pglyrp1__core_library.2.lib30	Pglyrp1	21	14	0	0	0	0	0	0	4
Pglyrp1__core_library.3.lib30	Pglyrp1	25	31	0	7	0	0	0	0	0
Pglyrp1__core_library.4.lib30	Pglyrp1	52	46	0	18	0	7	0	0	4
Pglyrp1__core_library.5.lib30	Pglyrp1	6	29	0	5	0	0	0	0	4
Pglyrp1__core_library.6.lib30	Pglyrp1	34	25	0	0	0	0	0	0	0
Pglyrp1__core_library.7.lib30	Pglyrp1	30	35	0	5	0	3	0	0	7
Gas2__core_library.lib30	Gas2	70	56	0	5	3	3	0	0	0
Gas2__core_library.1.lib30	Gas2	27	22	0	0	0	0	0	5	4
Gas2__core_library.2.lib30	Gas2	14	14	0	0	3	0	0	0	4
Gas2__core_library.3.lib30	Gas2	20	7	0	0	3	3	0	8	0
Gas2__core_library.4.lib30	Gas2	27	32	0	3	3	0	0	0	0
Gas2__core_library.5.lib30	Gas2	24	21	0	5	0	5	0	0	0
Gas2__core_library.6.lib30	Gas2	7	0	0	0	0	0	0	0	0
Gas2__core_library.7.lib30	Gas2	38	79	0	7	0	9	0	0	0
Nfkbib__core_library.lib30	Nfkbib	10	9	0	0	0	5	0	0	0
Nfkbib__core_library.1.lib30	Nfkbib	12	22	0	11	3	0	0	0	4
Nfkbib__core_library.2.lib30	Nfkbib	34	33	0	3	0	0	0	0	0
Nfkbib__core_library.3.lib30	Nfkbib	17	10	0	3	6	5	0	10	0
Nfkbib__core_library.4.lib30	Nfkbib	28	28	0	25	6	9	4	3	7
Nfkbib__core_library.5.lib30	Nfkbib	17	16	0	7	22	9	0	10	19
Nfkbib__core_library.6.lib30	Nfkbib	36	24	0	3	8	3	0	5	19
Nfkbib__core_library.7.lib30	Nfkbib	3	9	0	0	0	0	0	5	0
Lat__core_library.lib30	Lat	22	51	0	7	0	7	0	3	4
Lat__core_library.1.lib30	Lat	24	26	0	0	0	9	0	0	0
Lat__core_library.2.lib30	Lat	36	22	0	0	0	3	0	0	0
Lat__core_library.3.lib30	Lat	0	17	0	3	0	0	0	0	4
Lat__core_library.4.lib30	Lat	20	32	0	0	3	0	0	0	0
Lat__core_library.5.lib30	Lat	17	31	0	5	3	0	0	0	0
Lat__core_library.6.lib30	Lat	4	13	0	0	0	0	0	0	0
Lat__core_library.7.lib30	Lat	11	23	0	3	3	0	0	0	0
Stim1__core_library.lib30	Stim1	35	38	0	0	6	36	0	20	0
Stim1__core_library.1.lib30	Stim1	40	20	0	7	0	11	0	10	0
Stim1__core_library.2.lib30	Stim1	16	8	7	9	0	9	0	20	10
Stim1__core_library.3.lib30	Stim1	40	44	0	0	3	28	0	22	22
Stim1__core_library.4.lib30	Stim1	17	14	0	0	0	0	0	10	0
Stim1__core_library.5.lib30	Stim1	19	17	0	3	3	15	0	5	4
Stim1__core_library.6.lib30	Stim1	14	12	0	9	0	7	0	0	13
Stim1__core_library.7.lib30	Stim1	23	15	0	3	0	17	0	22	10
Was__core_library.lib30	Was	16	42	0	3	3	0	0	0	0
Was__core_library.1.lib30	Was	60	42	0	5	3	3	0	0	7
Was__core_library.2.lib30	Was	11	10	0	0	0	0	0	0	0
Was__core_library.3.lib30	Was	5	13	0	3	0	0	0	0	0
Was__core_library.4.lib30	Was	20	15	0	3	0	3	0	0	0
Was__core_library.5.lib30	Was	35	18	0	0	0	5	0	0	0
Was__core_library.6.lib30	Was	27	53	0	0	0	3	0	8	0
Was__core_library.7.lib30	Was	35	37	0	0	0	0	0	0	0
Itm2a__core_library.lib30	Itm2a	0	15	0	0	0	0	0	0	0
Itm2a__core_library.1.lib30	Itm2a	18	19	0	0	0	0	0	0	0
Itm2a__core_library.2.lib30	Itm2a	10	13	0	3	0	0	0	3	0
Itm2a__core_library.3.lib30	Itm2a	46	47	0	0	0	0	0	5	0
Itm2a__core_library.4.lib30	Itm2a	18	13	0	0	0	0	0	0	0
Itm2a__core_library.5.lib30	Itm2a	7	2	0	0	0	0	0	0	0
Itm2a__core_library.6.lib30	Itm2a	88	70	4	3	3	3	4	3	0
Itm2a__core_library.7.lib30	Itm2a	22	19	0	42	0	0	0	0	0
Il2rg__core_library.lib30	Il2rg	3	3	0	0	0	0	0	0	0
Il2rg__core_library.1.lib30	Il2rg	12	0	0	0	0	0	0	0	0
Il2rg__core_library.2.lib30	Il2rg	8	6	0	0	0	0	0	0	0
Gpm6b__core_library.lib30	Gpm6b	28	38	0	5	0	0	0	3	0
Gpm6b__core_library.1.lib30	Gpm6b	12	16	0	0	0	0	0	0	0
Gpm6b__core_library.2.lib30	Gpm6b	13	34	0	0	3	5	0	0	0
Gpm6b__core_library.3.lib30	Gpm6b	34	25	0	0	0	0	0	0	0
Gpm6b__core_library.4.lib30	Gpm6b	4	33	0	0	0	5	0	0	4
Gpm6b__core_library.5.lib30	Gpm6b	25	28	0	3	0	0	0	0	0
Gpm6b__core_library.6.lib30	Gpm6b	0	3	0	3	0	3	0	0	0
Gpm6b__core_library.7.lib30	Gpm6b	11	32	0	0	6	0	0	0	0
Rnf128__core_library.lib30	Rnf128	20	30	0	3	0	0	0	3	7
Rnf128__core_library.1.lib30	Rnf128	18	29	0	0	0	0	0	0	0
Rnf128__core_library.2.lib30	Rnf128	6	11	0	0	0	0	0	0	0
Rnf128__core_library.3.lib30	Rnf128	9	4	0	3	0	0	0	0	0
Rnf128__core_library.4.lib30	Rnf128	25	15	0	3	0	0	0	0	0
Rnf128__core_library.5.lib30	Rnf128	11	31	0	3	0	0	0	8	0
Rnf128__core_library.6.lib30	Rnf128	29	30	0	7	8	7	0	10	4
Rnf128__core_library.7.lib30	Rnf128	35	34	0	3	0	0	0	8	7
Ikbkb__core_library.lib30	Ikbkb	20	18	0	0	0	5	0	3	0
Ikbkb__core_library.1.lib30	Ikbkb	32	19	0	0	0	0	0	0	0
Ikbkb__core_library.2.lib30	Ikbkb	29	16	0	0	0	0	0	0	0
Ikbkb__core_library.3.lib30	Ikbkb	3	2	0	0	0	0	0	0	0
Ikbkb__core_library.4.lib30	Ikbkb	4	8	0	0	0	0	0	0	0
Ikbkb__core_library.5.lib30	Ikbkb	30	41	0	0	0	3	0	0	0
Ikbkb__core_library.6.lib30	Ikbkb	81	53	0	0	0	0	0	0	0
Ikbkb__core_library.7.lib30	Ikbkb	26	26	0	0	0	0	0	0	0
Sfrp1__core_library.lib30	Sfrp1	26	10	0	0	0	3	0	0	4
Sfrp1__core_library.1.lib30	Sfrp1	11	17	0	0	0	0	0	0	0
Sfrp1__core_library.2.lib30	Sfrp1	10	11	0	0	0	0	0	0	0
Sfrp1__core_library.3.lib30	Sfrp1	13	21	0	5	0	3	0	0	0
Sfrp1__core_library.4.lib30	Sfrp1	0	9	0	3	3	0	0	0	0
Sfrp1__core_library.5.lib30	Sfrp1	14	22	0	3	0	0	0	0	0
Sfrp1__core_library.6.lib30	Sfrp1	14	24	0	3	0	0	0	0	0
Sfrp1__core_library.7.lib30	Sfrp1	13	16	0	0	0	3	0	0	0
Vps37a__core_library.lib30	Vps37a	22	40	0	0	0	5	0	0	0
Vps37a__core_library.1.lib30	Vps37a	16	9	0	5	0	0	0	0	0
Vps37a__core_library.2.lib30	Vps37a	16	21	0	0	3	0	0	0	4
Vps37a__core_library.3.lib30	Vps37a	9	24	0	0	0	0	0	0	4
Vps37a__core_library.4.lib30	Vps37a	54	93	0	0	3	0	0	0	10
Vps37a__core_library.5.lib30	Vps37a	17	11	0	3	0	0	0	0	0
Vps37a__core_library.6.lib30	Vps37a	11	19	0	3	0	0	0	0	0
Vps37a__core_library.7.lib30	Vps37a	9	32	0	0	0	0	0	0	0
Casp3__core_library.lib30	Casp3	32	12	0	0	0	0	0	0	0
Casp3__core_library.1.lib30	Casp3	6	17	0	7	0	0	0	0	0
Casp3__core_library.2.lib30	Casp3	18	40	0	18	3	11	0	0	4
Casp3__core_library.3.lib30	Casp3	16	15	0	0	0	7	0	0	0
Casp3__core_library.4.lib30	Casp3	6	16	0	0	0	0	4	0	0
Casp3__core_library.5.lib30	Casp3	23	11	0	9	3	3	0	0	7
Casp3__core_library.6.lib30	Casp3	22	20	0	0	3	7	0	53	4
Casp3__core_library.7.lib30	Casp3	42	14	0	3	0	5	0	8	0
Jak3__core_library.lib30	Jak3	14	6	0	0	0	3	0	0	0
Jak3__core_library.1.lib30	Jak3	26	45	4	0	0	0	0	0	0
Jak3__core_library.2.lib30	Jak3	30	26	0	0	0	3	0	3	0
Jak3__core_library.3.lib30	Jak3	36	47	0	5	0	9	0	0	4
Jak3__core_library.4.lib30	Jak3	26	42	0	0	0	3	0	0	4
Jak3__core_library.5.lib30	Jak3	13	27	0	0	0	3	0	13	7
Jak3__core_library.6.lib30	Jak3	7	10	0	0	0	0	0	0	0
Jak3__core_library.7.lib30	Jak3	38	24	0	5	0	7	0	5	4
Nfatc3__core_library.lib30	Nfatc3	21	15	0	0	0	0	0	0	0
Nfatc3__core_library.1.lib30	Nfatc3	16	13	0	5	0	0	0	0	0
Nfatc3__core_library.2.lib30	Nfatc3	19	11	0	3	0	0	0	3	4
Nfatc3__core_library.3.lib30	Nfatc3	16	9	0	5	0	0	0	0	0
Nfatc3__core_library.4.lib30	Nfatc3	24	34	0	0	0	7	0	0	0
Nfatc3__core_library.5.lib30	Nfatc3	35	43	0	3	0	0	0	3	0
Nfatc3__core_library.6.lib30	Nfatc3	21	27	0	0	0	0	0	0	13
Nfatc3__core_library.7.lib30	Nfatc3	14	19	0	16	0	5	0	5	0
Gnpat__core_library.lib30	Gnpat	32	36	0	0	3	0	0	0	4
Gnpat__core_library.1.lib30	Gnpat	20	25	0	9	11	0	0	5	0
Gnpat__core_library.2.lib30	Gnpat	19	13	0	5	0	0	0	0	0
Gnpat__core_library.3.lib30	Gnpat	16	28	0	9	0	3	0	0	19
Gnpat__core_library.4.lib30	Gnpat	21	21	0	0	0	0	0	3	4
Gnpat__core_library.5.lib30	Gnpat	19	36	0	3	3	5	0	0	0
Gnpat__core_library.6.lib30	Gnpat	38	33	0	7	8	13	0	51	4
Gnpat__core_library.7.lib30	Gnpat	46	27	0	3	0	0	0	0	0
Crtam__core_library.lib30	Crtam	16	18	0	0	0	0	0	17	0
Crtam__core_library.1.lib30	Crtam	36	27	0	3	0	0	0	8	0
Crtam__core_library.2.lib30	Crtam	17	30	4	3	3	0	0	0	0
Crtam__core_library.3.lib30	Crtam	12	3	0	0	0	0	0	0	4
Crtam__core_library.4.lib30	Crtam	34	36	0	0	8	3	0	5	0
Crtam__core_library.5.lib30	Crtam	16	17	0	0	3	0	0	0	0
Crtam__core_library.6.lib30	Crtam	22	34	0	0	0	5	0	0	0
Crtam__core_library.7.lib30	Crtam	12	18	0	0	0	5	0	0	0
Acat1__core_library.lib30	Acat1	47	16	0	0	0	0	0	5	0
Acat1__core_library.1.lib30	Acat1	35	50	0	0	0	15	10	10	7
Acat1__core_library.2.lib30	Acat1	11	22	0	0	0	0	0	0	0
Acat1__core_library.3.lib30	Acat1	21	41	0	7	0	3	0	8	0
Acat1__core_library.4.lib30	Acat1	25	24	4	0	0	0	0	5	0
Acat1__core_library.5.lib30	Acat1	25	29	0	0	3	0	0	0	0
Acat1__core_library.6.lib30	Acat1	48	50	0	0	0	0	0	5	0
Acat1__core_library.7.lib30	Acat1	15	9	0	3	3	0	0	3	0
Cd3e__core_library.lib30	Cd3e	16	30	0	3	6	0	0	0	0
Cd3e__core_library.1.lib30	Cd3e	31	37	0	0	0	3	0	3	0
Cd3e__core_library.2.lib30	Cd3e	15	12	0	0	0	0	0	0	0
Cd3e__core_library.3.lib30	Cd3e	17	11	0	0	0	0	0	3	0
Cd3e__core_library.4.lib30	Cd3e	61	41	0	3	0	9	0	0	4
Cd3e__core_library.5.lib30	Cd3e	18	7	0	5	0	0	0	0	0
Cd3e__core_library.6.lib30	Cd3e	4	32	0	11	0	0	0	3	0
Cd3e__core_library.7.lib30	Cd3e	20	20	0	0	0	0	0	0	0
Cd3g__core_library.8.lib30	Cd3g	30	18	0	0	0	0	0	0	0
Cd3g__core_library.9.lib30	Cd3g	15	24	0	5	3	9	0	3	0
Cd3g__core_library.10.lib30	Cd3g	15	31	0	0	0	3	0	0	0
Cd3g__core_library.11.lib30	Cd3g	20	16	0	0	0	3	0	0	0
Cd3g__core_library.12.lib30	Cd3g	6	30	0	0	0	0	0	3	0
Icam5__core_library.lib30	Icam5	25	8	0	0	0	7	0	0	0
Icam5__core_library.1.lib30	Icam5	7	12	0	7	0	0	0	3	0
Icam5__core_library.2.lib30	Icam5	13	11	0	0	27	0	0	5	0
Icam5__core_library.3.lib30	Icam5	52	44	0	11	0	0	0	0	0
Icam5__core_library.4.lib30	Icam5	12	19	0	0	3	0	0	0	0
Icam5__core_library.5.lib30	Icam5	7	26	0	11	0	0	0	0	0
Icam5__core_library.6.lib30	Icam5	18	15	0	0	0	0	0	0	0
Icam5__core_library.7.lib30	Icam5	30	34	0	3	0	0	0	0	0
Plscr1__core_library.lib30	Plscr1	60	73	0	3	0	7	0	0	4
Plscr1__core_library.1.lib30	Plscr1	44	55	0	5	3	0	0	8	4
Plscr1__core_library.2.lib30	Plscr1	33	31	13	3	0	0	0	8	4
Plscr1__core_library.3.lib30	Plscr1	46	41	0	11	0	3	0	0	0
Plscr1__core_library.4.lib30	Plscr1	31	35	0	0	0	5	0	0	4
Eomes__core_library.lib30	Eomes	38	27	0	0	0	0	0	0	0
Eomes__core_library.1.lib30	Eomes	23	20	0	0	0	0	0	0	0
Eomes__core_library.2.lib30	Eomes	12	14	0	7	0	5	0	0	0
Eomes__core_library.3.lib30	Eomes	19	35	0	3	3	0	0	0	0
Eomes__core_library.4.lib30	Eomes	59	50	0	0	0	0	0	8	4
Eomes__core_library.5.lib30	Eomes	7	20	0	0	0	0	0	0	0
Eomes__core_library.6.lib30	Eomes	45	37	0	0	0	0	0	0	0
Eomes__core_library.7.lib30	Eomes	0	11	0	3	0	0	0	0	0
Pik3cb__core_library.lib30	Pik3cb	17	15	0	0	0	0	0	3	7
Pik3cb__core_library.1.lib30	Pik3cb	26	27	0	5	0	5	0	0	0
Pik3cb__core_library.2.lib30	Pik3cb	0	3	0	0	0	3	0	0	0
Pik3cb__core_library.3.lib30	Pik3cb	36	22	0	3	0	3	0	0	4
Pik3cb__core_library.4.lib30	Pik3cb	15	14	0	0	0	0	0	0	0
Pik3cb__core_library.5.lib30	Pik3cb	27	26	0	0	3	11	0	0	0
Pik3cb__core_library.6.lib30	Pik3cb	10	3	0	5	0	0	0	3	0
Pik3cb__core_library.7.lib30	Pik3cb	32	32	0	0	6	3	0	13	0
Nck1__core_library.lib30	Nck1	25	60	0	5	0	3	0	0	0
Nck1__core_library.1.lib30	Nck1	18	28	0	0	0	0	0	0	0
Nck1__core_library.2.lib30	Nck1	8	8	0	7	0	0	0	0	4
Nck1__core_library.3.lib30	Nck1	9	14	0	5	0	3	0	0	0
Nck1__core_library.4.lib30	Nck1	28	12	0	3	0	3	0	5	0
Nck1__core_library.5.lib30	Nck1	18	21	0	0	0	3	0	3	0
Nck1__core_library.6.lib30	Nck1	48	69	7	5	6	3	0	0	0
Nck1__core_library.7.lib30	Nck1	26	31	0	11	0	0	0	0	0
Pon2__core_library.lib30	Pon2	23	25	0	0	0	0	0	0	0
Pon2__core_library.1.lib30	Pon2	15	19	0	0	0	7	0	0	0
Pon2__core_library.2.lib30	Pon2	33	32	0	7	0	9	0	13	0
Pon2__core_library.3.lib30	Pon2	80	62	0	16	0	5	0	0	7
Pon2__core_library.4.lib30	Pon2	32	41	0	3	0	9	10	5	4
Pon2__core_library.5.lib30	Pon2	14	27	0	3	0	0	0	0	0
Pon2__core_library.6.lib30	Pon2	38	57	0	9	0	3	0	0	0
Pon2__core_library.7.lib30	Pon2	31	41	0	3	0	3	0	0	0
Malt1__core_library.lib30	Malt1	39	27	0	0	3	0	0	0	0
Malt1__core_library.1.lib30	Malt1	31	6	0	0	0	3	0	0	0
Malt1__core_library.2.lib30	Malt1	10	5	0	0	0	0	0	0	0
Malt1__core_library.3.lib30	Malt1	30	39	0	0	0	0	0	0	0
Malt1__core_library.4.lib30	Malt1	27	44	0	3	0	0	0	0	0
Malt1__core_library.5.lib30	Malt1	40	53	0	0	0	0	0	0	0
Malt1__core_library.6.lib30	Malt1	21	12	0	0	0	3	0	0	0
Malt1__core_library.7.lib30	Malt1	17	26	0	0	0	3	0	0	0
Alox12b__core_library.lib30	Alox12b	37	30	0	7	3	0	0	0	0
Alox12b__core_library.1.lib30	Alox12b	39	56	0	11	3	5	0	0	10
Alox12b__core_library.2.lib30	Alox12b	27	40	0	5	6	0	0	17	0
Alox12b__core_library.3.lib30	Alox12b	10	5	0	0	0	0	0	0	0
Alox12b__core_library.4.lib30	Alox12b	17	20	0	0	0	0	0	0	0
Alox12b__core_library.5.lib30	Alox12b	51	56	0	7	11	0	0	0	0
Alox12b__core_library.6.lib30	Alox12b	32	48	0	0	8	0	0	0	0
Alox12b__core_library.7.lib30	Alox12b	25	31	0	3	0	3	0	0	10
Nfatc1__core_library.lib30	Nfatc1	3	17	0	0	0	0	0	0	0
Nfatc1__core_library.1.lib30	Nfatc1	15	16	0	5	0	5	0	0	0
Nfatc1__core_library.2.lib30	Nfatc1	11	20	0	0	0	0	0	0	0
Nfatc1__core_library.3.lib30	Nfatc1	13	11	0	0	0	0	0	0	0
Nfatc1__core_library.4.lib30	Nfatc1	26	22	0	3	0	0	0	0	0
Nfatc1__core_library.5.lib30	Nfatc1	30	16	0	3	0	7	0	0	0
Nfatc1__core_library.6.lib30	Nfatc1	8	7	0	0	0	0	0	0	0
Nfatc1__core_library.7.lib30	Nfatc1	11	6	0	0	0	0	0	0	0
Tbc1d4__core_library.lib30	Tbc1d4	10	24	0	3	0	3	0	3	0
Tbc1d4__core_library.1.lib30	Tbc1d4	24	27	0	3	0	3	0	0	0
Tbc1d4__core_library.2.lib30	Tbc1d4	25	22	0	7	0	0	0	0	0
Tbc1d4__core_library.3.lib30	Tbc1d4	5	19	0	3	0	0	0	0	0
Tbc1d4__core_library.4.lib30	Tbc1d4	8	5	0	0	0	0	0	0	0
Tbc1d4__core_library.5.lib30	Tbc1d4	20	35	0	3	0	3	0	0	0
Tbc1d4__core_library.6.lib30	Tbc1d4	23	12	0	0	0	0	0	0	0
Tbc1d4__core_library.7.lib30	Tbc1d4	67	62	0	7	6	3	0	3	7
Tie1__core_library.lib30	Tie1	5	5	0	0	0	0	0	0	0
Tie1__core_library.1.lib30	Tie1	7	22	0	0	3	0	0	0	0
Tie1__core_library.2.lib30	Tie1	15	14	0	0	3	0	0	0	0
Tie1__core_library.3.lib30	Tie1	3	13	0	3	0	3	0	0	4
Tie1__core_library.4.lib30	Tie1	38	30	0	3	0	5	0	3	0
Tie1__core_library.5.lib30	Tie1	21	13	0	3	6	3	0	0	0
Tie1__core_library.6.lib30	Tie1	8	15	0	0	46	0	0	0	0
Tie1__core_library.7.lib30	Tie1	13	20	0	3	0	3	0	0	0
Lpcat2__core_library.lib30	Lpcat2	15	20	0	3	0	0	0	0	0
Lpcat2__core_library.1.lib30	Lpcat2	34	23	0	0	0	0	0	0	0
Lpcat2__core_library.2.lib30	Lpcat2	12	14	0	0	0	5	0	5	0
Lpcat2__core_library.3.lib30	Lpcat2	28	24	0	0	0	0	0	5	0
Lpcat2__core_library.4.lib30	Lpcat2	7	17	0	3	0	0	0	3	0
Lpcat2__core_library.5.lib30	Lpcat2	9	15	0	0	0	0	0	15	0
Lpcat2__core_library.6.lib30	Lpcat2	17	6	0	5	0	0	0	0	10
Lpcat2__core_library.7.lib30	Lpcat2	40	32	0	3	0	3	0	0	0
Map2k4__core_library.lib30	Map2k4	24	27	0	11	3	7	0	0	4
Map2k4__core_library.1.lib30	Map2k4	13	26	0	3	3	7	0	0	7
Map2k4__core_library.2.lib30	Map2k4	27	8	0	3	0	0	0	5	0
Map2k4__core_library.3.lib30	Map2k4	21	25	0	3	0	3	0	0	0
Map2k4__core_library.4.lib30	Map2k4	10	38	0	3	0	0	0	0	4
Map2k4__core_library.5.lib30	Map2k4	17	19	0	0	3	0	0	5	0
Map2k4__core_library.6.lib30	Map2k4	33	25	0	3	0	3	0	0	0
Map2k4__core_library.7.lib30	Map2k4	10	12	0	3	0	0	0	0	0
Casp4__core_library.lib30	Casp4	40	24	0	3	0	0	0	0	0
Casp4__core_library.1.lib30	Casp4	13	25	0	0	0	5	0	0	0
Casp4__core_library.2.lib30	Casp4	50	33	0	5	0	0	0	0	0
Casp4__core_library.3.lib30	Casp4	36	54	0	3	3	0	0	0	0
Casp4__core_library.4.lib30	Casp4	32	22	0	0	3	3	0	0	0
Casp4__core_library.5.lib30	Casp4	28	8	0	0	0	0	0	0	0
Casp4__core_library.6.lib30	Casp4	39	46	0	5	0	0	0	0	0
Casp4__core_library.7.lib30	Casp4	8	13	0	0	0	0	0	0	0
Vav3__core_library.lib30	Vav3	24	18	0	3	0	0	0	5	0
Vav3__core_library.1.lib30	Vav3	9	10	0	0	0	0	0	0	0
Vav3__core_library.2.lib30	Vav3	11	27	0	0	0	0	0	3	0
Vav3__core_library.3.lib30	Vav3	26	17	0	9	0	3	0	0	0
Vav3__core_library.4.lib30	Vav3	34	37	0	0	0	11	0	0	0
Vav3__core_library.5.lib30	Vav3	67	48	0	0	0	3	0	0	7
Vav3__core_library.6.lib30	Vav3	45	42	0	5	0	11	0	3	0
Vav3__core_library.7.lib30	Vav3	24	34	0	0	3	0	0	0	0
Egr3__core_library.lib30	Egr3	47	52	0	0	6	0	0	0	0
Egr3__core_library.1.lib30	Egr3	42	56	0	0	0	5	0	0	0
Egr3__core_library.2.lib30	Egr3	12	15	0	0	0	0	0	0	0
Egr3__core_library.3.lib30	Egr3	8	20	0	0	0	7	0	0	0
Egr3__core_library.4.lib30	Egr3	23	22	0	3	0	0	0	0	0
Egr3__core_library.5.lib30	Egr3	3	6	0	0	0	0	0	0	0
Egr3__core_library.6.lib30	Egr3	29	20	0	3	0	0	0	0	0
Egr3__core_library.7.lib30	Egr3	21	33	0	3	0	0	0	0	4
Vav1__core_library.lib30	Vav1	30	28	0	0	0	3	0	0	0
Vav1__core_library.1.lib30	Vav1	30	24	0	3	0	7	0	5	4
Vav1__core_library.2.lib30	Vav1	14	14	0	0	0	5	0	0	0
Vav1__core_library.3.lib30	Vav1	23	14	0	0	0	0	0	0	0
Vav1__core_library.4.lib30	Vav1	0	0	0	0	0	0	0	0	0
Vav1__core_library.5.lib30	Vav1	26	17	0	0	0	0	0	0	0
Vav1__core_library.6.lib30	Vav1	20	35	0	0	3	0	0	0	0
Vav1__core_library.7.lib30	Vav1	14	4	0	0	0	0	0	0	0
Cbl__core_library.lib30	Cbl	33	21	0	5	3	3	0	0	0
Cbl__core_library.1.lib30	Cbl	34	56	0	0	0	0	0	0	0
Cbl__core_library.2.lib30	Cbl	5	7	0	0	6	7	0	0	0
Cbl__core_library.3.lib30	Cbl	11	8	0	3	0	0	0	0	0
Cbl__core_library.4.lib30	Cbl	19	27	0	5	3	3	0	0	0
Cbl__core_library.5.lib30	Cbl	10	28	0	0	3	0	0	0	0
Cbl__core_library.6.lib30	Cbl	25	24	0	5	0	0	0	5	0
Cbl__core_library.7.lib30	Cbl	11	12	0	3	0	0	0	0	0
Ptpn13__core_library.lib30	Ptpn13	52	39	0	5	0	3	0	8	0
Ptpn13__core_library.1.lib30	Ptpn13	25	31	0	3	0	7	0	10	4
Ptpn13__core_library.2.lib30	Ptpn13	21	20	0	3	30	5	0	0	4
Ptpn13__core_library.3.lib30	Ptpn13	6	11	0	3	0	3	0	0	0
Ptpn13__core_library.4.lib30	Ptpn13	18	25	0	3	0	3	0	22	0
Ptpn13__core_library.5.lib30	Ptpn13	27	31	0	5	0	0	0	0	0
Ptpn13__core_library.6.lib30	Ptpn13	7	13	0	5	0	5	0	0	0
Ptpn13__core_library.7.lib30	Ptpn13	8	4	0	0	6	0	0	5	0
Tmem109__core_library.lib30	Tmem109	16	18	0	3	0	0	0	3	0
Tmem109__core_library.1.lib30	Tmem109	26	13	0	0	0	5	0	3	4
Tmem109__core_library.2.lib30	Tmem109	34	11	0	0	6	3	0	5	4
Tmem109__core_library.3.lib30	Tmem109	17	6	0	0	6	5	0	0	4
Tmem109__core_library.4.lib30	Tmem109	3	9	0	0	0	3	0	0	0
Tmem109__core_library.5.lib30	Tmem109	8	14	0	0	6	3	0	0	0
Tmem109__core_library.6.lib30	Tmem109	36	28	0	3	0	9	0	0	0
Tmem109__core_library.7.lib30	Tmem109	31	14	0	7	0	3	0	3	0
Art3__core_library.lib30	Art3	3	2	0	0	0	0	0	0	0
Art3__core_library.1.lib30	Art3	12	27	0	3	0	0	0	0	0
Art3__core_library.2.lib30	Art3	30	19	0	0	0	0	0	0	0
Art3__core_library.3.lib30	Art3	23	50	10	7	8	0	0	0	4
Art3__core_library.4.lib30	Art3	11	26	0	11	11	0	0	0	0
Art3__core_library.5.lib30	Art3	9	3	0	3	0	0	0	0	0
Art3__core_library.6.lib30	Art3	9	5	0	0	0	0	0	0	0
Art3__core_library.7.lib30	Art3	10	2	0	0	3	0	0	0	0
Zc4h2__core_library.lib30	Zc4h2	15	39	0	11	3	9	0	5	0
Zc4h2__core_library.1.lib30	Zc4h2	20	11	0	3	11	3	0	0	0
Zc4h2__core_library.2.lib30	Zc4h2	42	47	0	0	6	0	0	0	0
Zc4h2__core_library.3.lib30	Zc4h2	0	0	0	0	0	0	0	0	0
Zc4h2__core_library.4.lib30	Zc4h2	29	25	0	0	0	24	0	0	0
Zc4h2__core_library.5.lib30	Zc4h2	28	27	0	0	0	0	0	3	0
Zc4h2__core_library.6.lib30	Zc4h2	8	8	0	0	3	0	0	0	0
Zc4h2__core_library.7.lib30	Zc4h2	51	44	0	3	3	9	0	3	7
Galm__core_library.lib30	Galm	12	14	0	5	0	0	0	0	0
Galm__core_library.1.lib30	Galm	29	34	0	7	0	0	0	0	0
Galm__core_library.2.lib30	Galm	5	19	0	0	3	0	0	0	0
Galm__core_library.3.lib30	Galm	16	14	0	0	0	0	0	0	0
Galm__core_library.4.lib30	Galm	15	15	0	3	0	0	0	3	0
Galm__core_library.5.lib30	Galm	11	3	0	3	3	0	0	0	4
Galm__core_library.6.lib30	Galm	21	31	0	7	8	9	0	3	0
Galm__core_library.7.lib30	Galm	34	53	0	5	0	0	0	8	0
Isg15__core_library.lib30	Isg15	15	10	0	5	3	0	0	0	0
Isg15__core_library.1.lib30	Isg15	12	12	0	5	3	0	0	3	0
Isg15__core_library.2.lib30	Isg15	12	12	0	5	6	0	0	5	0
Isg15__core_library.3.lib30	Isg15	0	0	0	3	0	0	0	0	0
Isg15__core_library.4.lib30	Isg15	25	23	0	9	3	0	0	0	0
Isg15__core_library.5.lib30	Isg15	20	28	0	3	0	0	0	3	0
Isg15__core_library.6.lib30	Isg15	7	9	0	5	0	3	0	0	0
Isg15__core_library.7.lib30	Isg15	45	50	0	0	0	0	0	0	4
Gadd45a__core_library.lib30	Gadd45a	29	30	0	7	0	0	0	0	0
Gadd45a__core_library.1.lib30	Gadd45a	22	23	0	3	0	0	0	0	4
Gadd45a__core_library.2.lib30	Gadd45a	99	140	0	5	0	5	0	3	0
Gadd45a__core_library.3.lib30	Gadd45a	13	24	0	9	6	5	0	3	0
Gadd45a__core_library.4.lib30	Gadd45a	31	28	0	9	0	0	0	0	4
Gadd45a__core_library.5.lib30	Gadd45a	22	2	0	14	8	3	0	0	0
Elf1__core_library.lib30	Elf1	26	18	0	0	11	5	0	3	10
Elf1__core_library.1.lib30	Elf1	23	44	0	0	0	11	0	22	0
Elf1__core_library.2.lib30	Elf1	19	7	0	3	0	3	0	3	4
Elf1__core_library.3.lib30	Elf1	12	13	0	3	0	0	0	3	7
Elf1__core_library.4.lib30	Elf1	16	18	0	3	0	5	0	0	0
Elf1__core_library.5.lib30	Elf1	17	22	0	0	0	0	0	0	0
Elf1__core_library.6.lib30	Elf1	14	12	0	3	0	0	0	8	0
Elf1__core_library.7.lib30	Elf1	16	26	0	5	0	3	4	0	4
Eea1__core_library.lib30	Eea1	5	10	0	3	0	0	0	0	0
Eea1__core_library.1.lib30	Eea1	19	27	0	5	6	3	0	0	0
Eea1__core_library.2.lib30	Eea1	18	20	0	16	0	3	0	0	4
Eea1__core_library.3.lib30	Eea1	29	23	0	3	0	0	0	5	0
Eea1__core_library.4.lib30	Eea1	13	11	0	0	0	3	0	5	0
Eea1__core_library.5.lib30	Eea1	65	70	0	9	0	0	0	0	0
Eea1__core_library.6.lib30	Eea1	21	25	0	0	0	0	0	0	7
Eea1__core_library.7.lib30	Eea1	15	10	0	0	0	0	0	0	0
Card11__core_library.lib30	Card11	29	25	0	3	0	9	0	0	0
Card11__core_library.1.lib30	Card11	16	15	0	0	0	0	0	0	0
Card11__core_library.2.lib30	Card11	25	23	0	0	0	0	0	0	0
Card11__core_library.3.lib30	Card11	58	28	0	0	0	0	0	0	0
Card11__core_library.4.lib30	Card11	8	10	0	0	0	0	0	0	0
Card11__core_library.5.lib30	Card11	10	15	0	0	0	0	0	0	0
Card11__core_library.6.lib30	Card11	69	21	0	0	0	0	0	0	0
Card11__core_library.7.lib30	Card11	8	2	0	0	3	0	0	0	0
Smpd1__core_library.lib30	Smpd1	69	62	0	3	0	9	0	13	10
Smpd1__core_library.1.lib30	Smpd1	40	51	0	3	11	7	0	0	0
Smpd1__core_library.2.lib30	Smpd1	18	11	0	0	0	0	0	0	0
Smpd1__core_library.3.lib30	Smpd1	4	2	0	0	0	3	0	0	0
Smpd1__core_library.4.lib30	Smpd1	11	18	0	0	0	7	0	3	4
Smpd1__core_library.5.lib30	Smpd1	23	18	0	0	0	0	0	0	0
Smpd1__core_library.6.lib30	Smpd1	20	30	0	0	0	5	0	0	0
Smpd1__core_library.7.lib30	Smpd1	28	30	0	3	0	0	0	3	0
Tap1__core_library.lib30	Tap1	14	28	0	0	0	0	0	0	0
Tap1__core_library.1.lib30	Tap1	23	18	0	0	0	0	0	0	0
Tap1__core_library.2.lib30	Tap1	10	11	0	0	0	0	0	0	0
Tap1__core_library.3.lib30	Tap1	15	16	0	0	0	0	0	0	0
Tap1__core_library.4.lib30	Tap1	23	32	0	3	6	0	0	0	0
Tap1__core_library.5.lib30	Tap1	6	9	0	0	0	0	0	0	0
Tap1__core_library.6.lib30	Tap1	29	30	0	0	0	0	0	0	0
Tap1__core_library.7.lib30	Tap1	24	33	0	0	0	0	0	0	0
Map4k1__core_library.lib30	Map4k1	93	73	0	7	27	5	0	15	13
Map4k1__core_library.1.lib30	Map4k1	15	22	0	0	11	0	0	3	10
Map4k1__core_library.2.lib30	Map4k1	26	28	0	3	14	5	0	13	7
Map4k1__core_library.3.lib30	Map4k1	6	22	0	7	6	5	4	3	0
Map4k1__core_library.4.lib30	Map4k1	15	19	0	0	3	3	0	0	0
Map4k1__core_library.5.lib30	Map4k1	33	41	0	0	11	0	0	8	0
Map4k1__core_library.6.lib30	Map4k1	12	18	0	0	3	0	0	0	4
Map4k1__core_library.7.lib30	Map4k1	21	18	0	9	16	5	0	5	0
Icam1__core_library.lib30	Icam1	17	23	0	3	0	3	0	3	0
Icam1__core_library.1.lib30	Icam1	55	46	0	3	0	9	0	0	0
Icam1__core_library.2.lib30	Icam1	53	55	0	3	0	0	0	0	0
Icam1__core_library.3.lib30	Icam1	51	53	0	7	0	0	0	8	16
Icam1__core_library.4.lib30	Icam1	27	18	0	0	0	26	0	5	4
Icam1__core_library.5.lib30	Icam1	21	50	0	3	14	0	0	8	10
Icam1__core_library.6.lib30	Icam1	67	48	0	11	3	24	0	0	4
Icam1__core_library.7.lib30	Icam1	24	28	0	0	0	5	0	0	4
Endod1__core_library.lib30	Endod1	29	39	0	0	0	3	0	0	0
Endod1__core_library.1.lib30	Endod1	20	28	0	0	0	9	0	3	4
Endod1__core_library.2.lib30	Endod1	18	32	0	11	0	0	0	0	0
Endod1__core_library.3.lib30	Endod1	32	29	0	0	0	19	0	0	0
Endod1__core_library.4.lib30	Endod1	13	24	0	0	0	0	0	0	0
Endod1__core_library.5.lib30	Endod1	21	31	0	0	0	5	0	0	0
Endod1__core_library.6.lib30	Endod1	24	29	0	5	0	3	0	0	0
Endod1__core_library.7.lib30	Endod1	9	17	0	0	0	0	0	0	0
Ptger2__core_library.lib30	Ptger2	13	33	0	0	0	0	0	0	0
Ptger2__core_library.1.lib30	Ptger2	22	22	0	0	0	5	0	3	0
Ptger2__core_library.2.lib30	Ptger2	42	44	0	11	8	3	0	3	7
Ptger2__core_library.3.lib30	Ptger2	60	53	0	0	6	5	0	0	0
Ptger2__core_library.4.lib30	Ptger2	36	30	0	3	0	0	0	0	4
Ptger2__core_library.5.lib30	Ptger2	24	36	0	0	0	5	0	3	0
Ptger2__core_library.6.lib30	Ptger2	30	33	0	3	0	11	0	0	0
Ptger2__core_library.7.lib30	Ptger2	31	27	0	18	0	5	0	8	0
Egr2__core_library.lib30	Egr2	32	56	0	3	11	3	0	3	0
Egr2__core_library.1.lib30	Egr2	6	0	0	9	0	0	0	0	4
Egr2__core_library.2.lib30	Egr2	33	17	0	3	0	3	0	0	0
Egr2__core_library.3.lib30	Egr2	17	14	0	5	0	5	0	0	0
Egr2__core_library.4.lib30	Egr2	23	27	0	0	0	5	0	0	0
Egr2__core_library.5.lib30	Egr2	18	20	0	0	6	5	0	0	0
Egr2__core_library.6.lib30	Egr2	17	38	0	9	0	0	0	0	0
Egr2__core_library.7.lib30	Egr2	19	12	0	3	0	0	0	0	0
Socs1__core_library.lib30	Socs1	39	25	4	172	48	36	7	104	56
Socs1__core_library.1.lib30	Socs1	27	24	4	185	152	53	0	80	56
Socs1__core_library.2.lib30	Socs1	18	3	4	121	107	40	0	17	38
Socs1__core_library.3.lib30	Socs1	16	37	0	110	83	66	0	41	25
Socs1__core_library.4.lib30	Socs1	33	30	4	128	130	53	0	29	56
Socs1__core_library.5.lib30	Socs1	43	56	0	255	117	70	4	51	25
Socs1__core_library.6.lib30	Socs1	38	29	0	66	99	47	0	46	31
Socs1__core_library.7.lib30	Socs1	25	30	67	121	83	21	10	10	44
Ttc39b__core_library.lib30	Ttc39b	33	33	0	9	6	0	0	0	0
Ttc39b__core_library.1.lib30	Ttc39b	5	10	0	3	3	3	0	3	4
Ttc39b__core_library.2.lib30	Ttc39b	61	65	0	5	6	5	0	0	4
Ttc39b__core_library.3.lib30	Ttc39b	18	36	0	9	0	0	0	0	16
Ttc39b__core_library.4.lib30	Ttc39b	32	31	0	3	3	3	0	0	7
Ttc39b__core_library.5.lib30	Ttc39b	7	19	0	0	3	0	0	0	0
Ttc39b__core_library.6.lib30	Ttc39b	3	18	0	0	0	3	0	13	0
Ttc39b__core_library.7.lib30	Ttc39b	40	24	0	3	0	0	0	0	0
F11r__core_library.lib30	F11r	43	21	0	14	0	0	0	0	4
F11r__core_library.1.lib30	F11r	21	17	0	0	3	3	0	3	0
F11r__core_library.2.lib30	F11r	44	47	0	3	6	3	0	0	0
F11r__core_library.3.lib30	F11r	48	43	0	3	6	5	0	0	7
F11r__core_library.4.lib30	F11r	26	24	0	0	3	0	0	3	4
F11r__core_library.5.lib30	F11r	23	26	0	7	3	0	0	0	0
F11r__core_library.6.lib30	F11r	31	53	0	0	0	0	0	0	7
F11r__core_library.7.lib30	F11r	4	4	0	3	0	0	0	0	0
Sema7a__core_library.lib30	Sema7a	46	77	0	0	0	3	0	10	10
Sema7a__core_library.1.lib30	Sema7a	8	2	0	0	0	0	0	0	0
Sema7a__core_library.2.lib30	Sema7a	20	18	10	0	0	11	0	8	0
Sema7a__core_library.3.lib30	Sema7a	17	19	0	0	3	0	0	0	4
Sema7a__core_library.4.lib30	Sema7a	3	9	0	3	0	0	0	8	0
Sema7a__core_library.5.lib30	Sema7a	27	15	0	3	0	0	0	0	7
Sema7a__core_library.6.lib30	Sema7a	3	3	0	3	6	5	0	0	0
Sema7a__core_library.7.lib30	Sema7a	15	11	0	0	0	0	0	0	0
Cd160__core_library.lib30	Cd160	14	23	0	0	0	7	0	0	0
Cd160__core_library.1.lib30	Cd160	45	48	0	0	3	0	0	8	0
Cd160__core_library.2.lib30	Cd160	42	41	0	3	11	15	0	0	0
Cd160__core_library.3.lib30	Cd160	6	18	0	3	0	5	0	0	0
Cd160__core_library.4.lib30	Cd160	8	10	0	0	0	0	0	0	0
Cd160__core_library.5.lib30	Cd160	19	45	0	11	0	0	0	0	0
Cd160__core_library.6.lib30	Cd160	16	27	0	0	0	3	0	3	4
Cd160__core_library.7.lib30	Cd160	23	13	0	3	6	3	26	0	0
Ephx1__core_library.lib30	Ephx1	4	6	0	0	0	3	0	0	0
Ephx1__core_library.1.lib30	Ephx1	13	29	0	7	0	3	0	0	4
Ephx1__core_library.2.lib30	Ephx1	13	11	0	0	0	5	0	3	0
Ephx1__core_library.3.lib30	Ephx1	43	51	0	5	3	9	0	3	0
Ephx1__core_library.4.lib30	Ephx1	19	16	0	0	0	0	0	5	0
Ephx1__core_library.5.lib30	Ephx1	18	25	0	0	0	0	0	0	4
Ephx1__core_library.6.lib30	Ephx1	23	26	0	9	16	3	0	3	7
Ephx1__core_library.7.lib30	Ephx1	28	18	0	0	3	0	0	0	0
Nrn1__core_library.lib30	Nrn1	35	32	0	3	0	0	0	0	0
Nrn1__core_library.1.lib30	Nrn1	32	25	0	3	0	3	0	0	0
Nrn1__core_library.2.lib30	Nrn1	12	26	0	0	0	3	0	0	0
Nrn1__core_library.3.lib30	Nrn1	39	53	0	5	3	5	0	0	0
Nrn1__core_library.4.lib30	Nrn1	26	39	0	0	0	3	0	3	0
Nrn1__core_library.5.lib30	Nrn1	6	10	0	0	0	0	0	0	0
Nrn1__core_library.6.lib30	Nrn1	15	20	0	5	0	0	0	0	0
Nrn1__core_library.7.lib30	Nrn1	28	22	0	3	0	0	0	0	0
Stim2__core_library.lib30	Stim2	32	19	0	3	0	0	0	0	0
Stim2__core_library.1.lib30	Stim2	27	28	0	0	0	0	0	0	0
Stim2__core_library.2.lib30	Stim2	4	9	0	0	3	0	0	0	0
Stim2__core_library.3.lib30	Stim2	13	13	0	0	0	0	0	3	0
Stim2__core_library.4.lib30	Stim2	10	9	0	0	0	3	0	0	16
Stim2__core_library.5.lib30	Stim2	0	0	0	0	0	0	0	0	0
Stim2__core_library.6.lib30	Stim2	31	37	0	0	3	3	0	0	10
Stim2__core_library.7.lib30	Stim2	22	26	0	5	0	3	0	0	4
Il18__core_library.lib30	Il18	15	32	0	0	0	0	0	0	0
Il18__core_library.1.lib30	Il18	2	20	0	3	0	7	0	0	0
Il18__core_library.2.lib30	Il18	21	16	0	3	0	0	0	0	0
Il18__core_library.3.lib30	Il18	22	11	0	3	6	0	0	3	4
Il18__core_library.4.lib30	Il18	19	10	0	0	0	5	0	0	0
Il18__core_library.5.lib30	Il18	11	22	0	3	0	7	0	0	4
Il18__core_library.6.lib30	Il18	26	40	0	5	0	0	0	15	4
Il18__core_library.7.lib30	Il18	25	46	0	7	0	9	0	13	0
Isg20__core_library.lib30	Isg20	31	47	0	9	0	0	0	0	4
Isg20__core_library.1.lib30	Isg20	30	21	0	5	0	0	0	0	0
Isg20__core_library.2.lib30	Isg20	23	13	0	3	0	0	0	3	0
Isg20__core_library.3.lib30	Isg20	19	19	0	3	0	0	0	3	0
Isg20__core_library.4.lib30	Isg20	28	14	0	5	0	5	0	0	0
Isg20__core_library.5.lib30	Isg20	10	15	0	5	0	0	0	3	0
Isg20__core_library.6.lib30	Isg20	9	14	0	0	6	5	0	3	0
Isg20__core_library.7.lib30	Isg20	10	38	0	9	6	3	0	0	0
Tcta__core_library.lib30	Tcta	7	4	0	0	0	0	0	0	0
Tcta__core_library.1.lib30	Tcta	0	0	0	0	0	0	0	0	0
Tcta__core_library.2.lib30	Tcta	41	62	4	3	0	5	0	0	0
Tcta__core_library.3.lib30	Tcta	25	41	0	5	0	0	0	0	0
Tcta__core_library.4.lib30	Tcta	12	41	0	3	0	0	0	0	0
Tcta__core_library.5.lib30	Tcta	7	10	0	0	3	0	0	0	0
Tcta__core_library.6.lib30	Tcta	27	28	0	0	0	5	0	0	0
Tcta__core_library.7.lib30	Tcta	34	36	0	0	6	5	0	0	0
Foxp3__core_library.lib30	Foxp3	41	33	0	3	0	0	0	5	0
Foxp3__core_library.1.lib30	Foxp3	9	18	0	0	0	0	0	0	0
Foxp3__core_library.2.lib30	Foxp3	6	6	0	0	0	3	0	0	0
Foxp3__core_library.3.lib30	Foxp3	22	29	0	3	0	3	0	0	0
Foxp3__core_library.4.lib30	Foxp3	19	12	0	0	0	0	0	0	0
Foxp3__core_library.5.lib30	Foxp3	18	18	0	0	0	5	0	0	0
Foxp3__core_library.6.lib30	Foxp3	43	23	0	0	6	0	0	5	0
Foxp3__core_library.7.lib30	Foxp3	3	6	0	0	0	0	0	0	0
Orai2__core_library.lib30	Orai2	13	9	0	0	0	0	0	3	0
Orai2__core_library.1.lib30	Orai2	14	11	0	0	3	3	0	0	0
Orai2__core_library.2.lib30	Orai2	51	30	0	5	0	0	0	0	0
Orai2__core_library.3.lib30	Orai2	13	18	0	3	0	0	0	3	4
Orai2__core_library.4.lib30	Orai2	21	18	0	3	0	7	0	0	0
Orai2__core_library.5.lib30	Orai2	12	21	0	3	0	0	0	0	0
Orai2__core_library.6.lib30	Orai2	14	15	0	0	0	0	0	3	0
Orai2__core_library.7.lib30	Orai2	19	11	0	0	0	0	0	3	0
Fgl2__core_library.lib30	Fgl2	61	87	10	0	0	0	0	3	0
Fgl2__core_library.1.lib30	Fgl2	50	65	0	5	0	5	0	3	0
Fgl2__core_library.2.lib30	Fgl2	10	11	0	0	0	0	0	0	0
Fgl2__core_library.3.lib30	Fgl2	18	11	0	0	3	7	0	0	0
Fgl2__core_library.4.lib30	Fgl2	10	11	0	3	0	5	0	0	0
Fgl2__core_library.5.lib30	Fgl2	105	99	0	7	0	0	0	15	7
Fgl2__core_library.6.lib30	Fgl2	26	39	0	5	0	0	0	3	7
Fgl2__core_library.7.lib30	Fgl2	9	34	0	0	0	0	0	0	4
Pik3cd__core_library.lib30	Pik3cd	50	35	0	7	0	11	0	10	4
Pik3cd__core_library.1.lib30	Pik3cd	17	13	0	0	3	5	0	3	0
Pik3cd__core_library.2.lib30	Pik3cd	40	22	0	3	0	0	0	5	0
Pik3cd__core_library.3.lib30	Pik3cd	11	8	0	7	0	0	0	0	0
Pik3cd__core_library.4.lib30	Pik3cd	56	54	0	0	3	0	0	3	4
Pik3cd__core_library.5.lib30	Pik3cd	4	10	0	0	0	0	0	0	0
Pik3cd__core_library.6.lib30	Pik3cd	15	5	0	3	0	0	0	15	0
Pik3cd__core_library.7.lib30	Pik3cd	11	18	0	3	3	0	0	27	4
Ptger4__core_library.lib30	Ptger4	10	23	0	14	0	3	0	0	0
Ptger4__core_library.1.lib30	Ptger4	7	24	0	0	0	7	0	0	4
Ptger4__core_library.2.lib30	Ptger4	11	16	0	5	0	3	0	3	0
Ptger4__core_library.3.lib30	Ptger4	33	35	0	5	0	13	0	3	0
Ptger4__core_library.4.lib30	Ptger4	31	14	0	3	0	0	0	0	0
Ptger4__core_library.5.lib30	Ptger4	9	7	0	0	3	19	0	0	0
Ptger4__core_library.6.lib30	Ptger4	51	33	0	5	0	9	0	0	0
Ptger4__core_library.7.lib30	Ptger4	20	16	0	0	19	0	0	3	0
Pacsin1__core_library.lib30	Pacsin1	20	26	0	9	3	0	0	0	0
Pacsin1__core_library.1.lib30	Pacsin1	11	13	0	0	0	0	0	0	0
Pacsin1__core_library.2.lib30	Pacsin1	19	19	0	7	0	5	0	0	4
Pacsin1__core_library.3.lib30	Pacsin1	11	24	0	0	3	0	0	0	0
Pacsin1__core_library.4.lib30	Pacsin1	19	35	0	3	0	7	0	3	4
Pacsin1__core_library.5.lib30	Pacsin1	13	11	0	5	0	0	0	3	0
Pacsin1__core_library.6.lib30	Pacsin1	11	21	0	3	3	0	0	0	4
Pacsin1__core_library.7.lib30	Pacsin1	29	15	0	9	0	5	0	3	4
Dgkz__core_library.lib30	Dgkz	6	6	0	0	3	9	0	3	0
Dgkz__core_library.1.lib30	Dgkz	14	20	0	5	0	40	0	10	4
Dgkz__core_library.2.lib30	Dgkz	30	20	0	0	8	19	0	8	16
Dgkz__core_library.3.lib30	Dgkz	18	6	0	5	0	3	0	22	4
Dgkz__core_library.4.lib30	Dgkz	11	25	0	3	6	26	0	0	0
Dgkz__core_library.5.lib30	Dgkz	37	30	0	9	3	13	0	46	16
Dgkz__core_library.6.lib30	Dgkz	21	20	4	18	6	13	0	5	0
Dgkz__core_library.7.lib30	Dgkz	9	15	0	3	0	0	0	8	0
Lat2__core_library.lib30	Lat2	31	19	0	0	8	5	0	3	0
Lat2__core_library.1.lib30	Lat2	20	34	0	3	3	0	0	0	0
Lat2__core_library.2.lib30	Lat2	10	11	0	3	8	3	0	0	0
Lat2__core_library.3.lib30	Lat2	19	31	0	7	6	5	0	0	0
Lat2__core_library.4.lib30	Lat2	23	28	0	3	0	3	0	3	0
Lat2__core_library.5.lib30	Lat2	33	27	0	0	0	0	0	0	7
Lat2__core_library.6.lib30	Lat2	22	14	0	0	0	0	0	0	0
Lat2__core_library.7.lib30	Lat2	10	15	0	5	0	7	0	0	0
Ttc3__core_library.lib30	Ttc3	19	38	0	0	6	5	0	0	0
Ttc3__core_library.1.lib30	Ttc3	0	4	0	0	0	0	0	0	0
Ttc3__core_library.2.lib30	Ttc3	15	10	0	25	6	0	0	0	0
Ttc3__core_library.3.lib30	Ttc3	3	7	0	5	6	0	0	0	0
Ttc3__core_library.4.lib30	Ttc3	11	31	0	3	14	0	0	0	0
Ttc3__core_library.5.lib30	Ttc3	33	39	0	3	3	0	0	0	0
Ttc3__core_library.6.lib30	Ttc3	11	20	0	0	0	0	0	0	4
Ttc3__core_library.7.lib30	Ttc3	15	25	0	5	0	0	0	5	0
Tox__core_library.lib30	Tox	5	11	0	0	0	5	0	0	0
Tox__core_library.1.lib30	Tox	32	26	0	9	16	0	0	0	0
Tox__core_library.2.lib30	Tox	22	15	0	0	0	0	0	0	0
Tox__core_library.3.lib30	Tox	46	31	0	3	0	0	0	5	0
Tox__core_library.4.lib30	Tox	16	27	0	9	0	0	0	0	0
Tox__core_library.5.lib30	Tox	12	20	0	0	0	7	0	0	0
Tox__core_library.6.lib30	Tox	25	24	0	0	0	0	0	0	0
Tox__core_library.7.lib30	Tox	17	17	0	0	3	0	0	0	0
Mdfic__core_library.lib30	Mdfic	56	22	0	0	0	3	0	10	0
Mdfic__core_library.1.lib30	Mdfic	14	5	0	0	0	0	0	0	0
Mdfic__core_library.2.lib30	Mdfic	60	47	0	16	6	0	0	0	0
Mdfic__core_library.3.lib30	Mdfic	9	7	0	0	0	3	0	0	0
Mdfic__core_library.4.lib30	Mdfic	22	23	0	0	0	5	0	0	4
Mdfic__core_library.5.lib30	Mdfic	10	11	0	0	3	3	0	0	0
Mdfic__core_library.6.lib30	Mdfic	21	29	0	0	0	0	0	5	0
Mdfic__core_library.7.lib30	Mdfic	46	28	0	5	0	3	0	5	4
Irf8__core_library.lib30	Irf8	19	26	0	0	0	0	0	0	0
Irf8__core_library.1.lib30	Irf8	19	17	0	0	3	0	0	0	0
Irf8__core_library.2.lib30	Irf8	17	2	0	3	0	0	0	0	0
Irf8__core_library.3.lib30	Irf8	25	22	0	0	6	3	0	3	0
Irf8__core_library.4.lib30	Irf8	32	48	0	3	0	5	0	5	0
Irf8__core_library.5.lib30	Irf8	22	43	0	0	0	0	0	0	0
Irf8__core_library.6.lib30	Irf8	15	14	0	3	0	3	0	3	0
Irf8__core_library.7.lib30	Irf8	27	31	0	7	0	3	0	0	0
Iapp__core_library.lib30	Iapp	15	11	0	0	0	7	0	0	4
[truncated: 7,565 more rows]

## Sheet: b16ova_hits
Gene	sgRNA	tumor|beta	tumor|z	tumor|p-value	tumor|fdr	tumor|wald-p-value	tumor|wald-fdr
Socs1	8	2.9147	2.0637	0	0	0.039046	0.11842
Cblb	8	2.2675	3.1129	0	0	0.0018525	0.023646
Pdcd1	22	2.0148	6.1665	0	0	6.98e-10	1.0487e-07
Nr4a3	8	1.8925	3.8741	0	0	0.000107	0.0028581
Nfkbia	8	1.7458	4.0676	0.0016639	0.046512	4.7502e-05	0.001464
Tgfbr2	8	1.6123	4.1046	0.0058236	0.125	4.0498e-05	0.0013156
Bcl2l11	8	1.4059	4.1374	0.0099834	0.19672	3.5125e-05	0.0011728
Tgfbr1	8	1.19	4.5814	0.015807	0.24096	4.6183e-06	0.00019826
Dgkz	8	1.1725	3.7766	0.017471	0.24419	0.00015897	0.0039888
Tm2d1	8	1.0932	4.5086	0.019967	0.26531	6.5261e-06	0.00026148
Stim1	8	1.0027	4.041	0.024958	0.30303	5.3217e-05	0.0015992
Ptpn2	8	0.96136	4.2019	0.02995	0.34286	2.6469e-05	0.00090902
Map3k1	8	0.94583	3.7604	0.031614	0.34862	0.00016961	0.0040774
Rrh	8	0.90504	3.5966	0.03411	0.37273	0.00032234	0.0067975
Nr4a2	8	0.82269	3.916	0.041597	0.42017	9.002e-05	0.0025763
Orai1	8	0.77919	2.8467	0.048253	0.48333	0.0044181	0.03649
Ccr7	8	0.76525	3.5725	0.049917	0.49587	0.00035364	0.0070846
Nfkbib	8	0.74601	3.6404	0.05574	0.536	0.00027224	0.0058435
Sdc1	8	0.73737	3.0921	0.05574	0.536	0.0019875	0.024127
Ptpn11	8	0.71571	3.1042	0.059068	0.54615	0.0019082	0.023646
Ptpn22	8	0.70423	3.765	0.059068	0.54615	0.00016652	0.0040774
Itga2b	8	0.69662	3.1071	0.0599	0.54962	0.0018894	0.023646
Myom3	8	0.69364	3.3467	0.061564	0.55639	0.00081786	0.013467
Speg	8	0.69053	2.3683	0.06406	0.56934	0.017869	0.07852
Vcam1	8	0.6829	3.1429	0.064892	0.56934	0.0016726	0.022338
Glp1r	8	0.67915	3.4744	0.067388	0.58621	0.00051195	0.0093237
Lingo4	8	0.67323	3.0503	0.069052	0.58621	0.0022863	0.025683
Gpr82	8	0.66721	3.0203	0.070715	0.58621	0.002525	0.026623
Kazald1	8	0.66535	2.6337	0.070715	0.58621	0.0084448	0.053424
Pcdh7	8	0.65868	2.8284	0.072379	0.59589	0.0046778	0.037236
Grm1	8	0.64281	3.0284	0.074043	0.6	0.0024589	0.026355
P2rx6	8	0.63946	3.3307	0.074875	0.6	0.00086642	0.014074
Igsf8	8	0.6254	3.5285	0.075707	0.60131	0.00041797	0.0082361
Fcrl6	8	0.61274	3.0669	0.076539	0.60131	0.0021631	0.024763
Tarm1	8	0.61117	3.4552	0.076539	0.60131	0.00054991	0.0098655
Cd2	8	0.60845	3.7761	0.078203	0.61039	0.00015928	0.0039888
Slamf9	8	0.60368	3.0387	0.079867	0.61538	0.0023758	0.026101
Vstm4	8	0.59846	3.0593	0.080699	0.61783	0.0022184	0.025156
Trio	5	0.5944	2.7238	0.1223	0.67421	0.0064541	0.046178
Il21r	8	0.58954	3.3164	0.084027	0.62733	0.00091201	0.014424
Robo2	8	0.58402	3.1146	0.086522	0.62941	0.0018419	0.023646
Fstl5	8	0.58382	3.2457	0.086522	0.62941	0.0011717	0.016969
Gucy1a3	8	0.5836	2.4282	0.087354	0.62941	0.015172	0.071724
Nr4a1	8	0.58051	3.2632	0.089018	0.62941	0.0011015	0.016814
Sdc2	8	0.5799	2.3192	0.089018	0.62941	0.020384	0.083864
Cd79a	8	0.57959	3.5913	0.089018	0.62941	0.00032909	0.0068201
Bcam	8	0.57104	3.2587	0.091514	0.63068	0.0011191	0.016814
Tyrobp	8	0.56758	3.4766	0.092346	0.63068	0.00050773	0.0093237
Cd22	8	0.56728	2.9518	0.092346	0.63068	0.0031592	0.030494
Il1rapl1	8	0.56684	2.9361	0.092346	0.63068	0.0033234	0.030494
Nlgn2	8	0.56601	3.2239	0.092346	0.63068	0.0012646	0.017675
Tnf	13	0.55966	4.2297	0.090682	0.63068	2.3402e-05	0.00085239
Opn1sw	8	0.55935	2.8909	0.095674	0.64246	0.0038415	0.033791
Fcer2a	8	0.55707	2.9613	0.09817	0.64516	0.003063	0.030178
Icos	8	0.55702	3.5095	0.09817	0.64516	0.00044887	0.0087024
Mybphl	8	0.55411	3.3912	0.099002	0.64516	0.00069577	0.011779
Scarf1	8	0.55341	3.0432	0.099834	0.64516	0.0023409	0.026053
Itpr2	8	0.55299	1.8791	0.099834	0.64516	0.060226	0.15468
Slc40a1	8	0.54368	3.481	0.10483	0.65657	0.00049946	0.0093237
Taok1	5	0.54019	2.7179	0.15391	0.70881	0.0065703	0.046363
Tlr7	8	0.53997	3.4435	0.10649	0.65657	0.0005742	0.010133
Tnfrsf19	8	0.53725	3.0344	0.10732	0.65657	0.0024103	0.026101
Itga5	8	0.53484	3.07	0.10815	0.65657	0.0021404	0.024738
Itga1	8	0.53428	2.6706	0.10815	0.65657	0.0075712	0.050279
Mybpc2	8	0.53414	3.3948	0.10815	0.65657	0.00068687	0.011779
Stra6	8	0.5315	2.1226	0.10982	0.66332	0.033783	0.11065
Cntn4	8	0.52777	3.1899	0.11231	0.66667	0.0014234	0.019224
Ghrhr	8	0.52689	3.1093	0.11314	0.66667	0.001875	0.023646
Lepr	8	0.52669	2.9616	0.11314	0.66667	0.0030601	0.030178
Lax1	8	0.5245	2.9681	0.11398	0.66829	0.002997	0.030178
Sema4b	8	0.52148	2.9361	0.1173	0.67421	0.0033233	0.030494
Fam159a	8	0.52131	2.997	0.1173	0.67421	0.0027269	0.028033
Adrb2	8	0.51801	3.1356	0.11897	0.67421	0.0017151	0.022654
Rgr	8	0.51791	2.9968	0.11897	0.67421	0.0027287	0.028033
Calcrl	8	0.51502	2.8201	0.12396	0.67421	0.004801	0.037965
Casp3	8	0.51333	2.3538	0.12396	0.67421	0.018581	0.08063
Amica1	8	0.5114	3.2084	0.12396	0.67421	0.0013346	0.018235
Klrd1	8	0.51101	3.7305	0.12396	0.67421	0.00019109	0.0043337
Lrfn2	8	0.51023	2.8927	0.12562	0.68018	0.0038191	0.033791
Rhag	8	0.50891	3.0836	0.12729	0.68304	0.0020451	0.024339
Jag1	8	0.50643	2.9635	0.12729	0.68304	0.0030419	0.030178
Cdh18	8	0.5039	2.9424	0.13062	0.6886	0.0032572	0.030494
Vsig8	8	0.5029	2.3181	0.13062	0.6886	0.020443	0.083864
Gprc6a	8	0.50166	2.6095	0.13228	0.68908	0.0090682	0.055646
Gp1ba	8	0.49977	3.5762	0.13311	0.68908	0.00034861	0.0070846
Ighe	8	0.49781	2.944	0.13561	0.68908	0.00324	0.030494
Itgb5	8	0.49752	2.9301	0.13644	0.68908	0.0033889	0.030859
Map4k1	8	0.49717	2.6093	0.13644	0.68908	0.0090737	0.055646
Tnfsf18	8	0.49641	2.8662	0.13644	0.68908	0.004154	0.035412
Cilp2	8	0.49637	2.6944	0.13727	0.69038	0.0070523	0.048439
F2r	8	0.49444	2.8719	0.14143	0.70539	0.0040804	0.035033
Celsr2	8	0.49341	2.4878	0.14393	0.70881	0.012854	0.066404
Nrxn1	5	0.4932	2.2631	0.198	0.73313	0.023631	0.090748
Rhd	8	0.48905	2.5757	0.14642	0.70881	0.010004	0.059528
Il6ra	8	0.48775	2.2234	0.14642	0.70881	0.026187	0.095385
Rxfp3	8	0.48659	2.9418	0.14642	0.70881	0.003263	0.030494
Fndc3a	8	0.48635	2.1939	0.14642	0.70881	0.02824	0.09939
Nfasc	8	0.4855	2.4272	0.14642	0.70881	0.015216	0.071724
Ncam1	8	0.48514	2.6442	0.14809	0.70881	0.0081885	0.052077
Tnfrsf14	8	0.48348	3.0358	0.14975	0.70881	0.0023991	0.026101
Fzd3	8	0.48267	2.8419	0.15141	0.70881	0.0044848	0.03649
Ptpre	8	0.48142	3.2516	0.15225	0.70881	0.0011475	0.016969
Tnfrsf21	8	0.48117	3.261	0.15308	0.70881	0.0011101	0.016814
Grm3	8	0.47896	3.2462	0.15724	0.71321	0.0011695	0.016969
Tnfrsf11b	8	0.47502	2.5801	0.1589	0.71331	0.0098761	0.05906
Amigo2	8	0.47431	2.7441	0.16057	0.71331	0.0060669	0.045015
Tlr6	8	0.47143	3.0026	0.16473	0.71331	0.0026769	0.027979
Cadm2	8	0.47066	2.9108	0.16473	0.71331	0.0036052	0.032582
Taar5	8	0.46981	2.6612	0.16639	0.71331	0.0077873	0.05115
Btn2a2	8	0.46938	2.4401	0.16639	0.71331	0.014685	0.070324
Hfe	8	0.46846	2.7367	0.16722	0.71331	0.0062058	0.04568
Ptprj	8	0.4681	2.4146	0.16805	0.71331	0.015754	0.072552
Vsig10	8	0.46788	2.2022	0.16805	0.71331	0.027654	0.099023
Lamp2	8	0.46529	2.6764	0.16805	0.71331	0.0074411	0.050099
Ace	8	0.46488	2.5425	0.16805	0.71331	0.011006	0.062111
Icam4	6	0.4637	1.7781	0.18885	0.72785	0.075395	0.17943
Trpv1	8	0.4633	2.8373	0.16889	0.71331	0.0045498	0.036704
Scn4b	8	0.46177	2.8878	0.16889	0.71331	0.003879	0.033791
G6b	8	0.46096	3.2083	0.16889	0.71331	0.001335	0.018235
Itgb1	8	0.45985	2.5973	0.17221	0.71331	0.009395	0.056748
Spn	8	0.45981	2.8413	0.17221	0.71331	0.004493	0.03649
Oxgr1	8	0.45959	3.0897	0.17304	0.71331	0.0020037	0.024127
Csf2rb	5	0.45913	2.545	0.24542	0.78241	0.010928	0.061959
Rxfp1	8	0.45912	2.8854	0.17304	0.71331	0.0039086	0.033799
Ceacam18	8	0.45911	2.734	0.17304	0.71331	0.0062562	0.04568
Clec7a	8	0.45746	2.3329	0.17388	0.71331	0.019652	0.082111
Palld	8	0.45398	2.4852	0.17471	0.71429	0.012948	0.066404
Lpar6	8	0.45271	2.7878	0.17637	0.71622	0.0053072	0.041157
Vpreb3	8	0.45139	2.7686	0.17637	0.71622	0.0056305	0.042835
Gpr37	8	0.4487	2.5224	0.1822	0.72785	0.011657	0.064402
Scn2b	8	0.44713	2.3792	0.18303	0.72785	0.017353	0.077251
Igsf21	8	0.44625	2.8508	0.18386	0.72785	0.0043611	0.03649
Epcam	8	0.44356	2.7528	0.18802	0.72785	0.0059091	0.044392
Sigirr	8	0.44199	2.6893	0.18968	0.72785	0.0071593	0.048619
Itgb3	8	0.44168	2.3113	0.19052	0.72785	0.020814	0.084235
Igsf9b	8	0.44092	2.8969	0.19135	0.72785	0.0037682	0.033791
Il12rb1	8	0.43957	2.4576	0.19301	0.72897	0.013987	0.069093
Neo1	8	0.43957	2.7145	0.19301	0.72897	0.0066375	0.046386
Cd86	8	0.43916	2.4214	0.19384	0.72897	0.015461	0.072033
Sele	8	0.43759	2.7488	0.19468	0.72897	0.0059821	0.044662
Kptn	8	0.43732	2.7892	0.19468	0.72897	0.0052833	0.041157
Gabrq	8	0.43351	2.4963	0.198	0.73313	0.012548	0.065865
Cntn5	8	0.43224	2.5219	0.198	0.73313	0.011672	0.064402
Gpr158	8	0.43124	2.2845	0.19884	0.73313	0.022345	0.088061
Il23r	8	0.43082	2.2203	0.19967	0.73394	0.026401	0.095872
Gpr151	8	0.43008	2.6756	0.20216	0.73653	0.0074606	0.050099
Fgfr2	12	0.42893	3.4781	0.1772	0.71717	0.00050498	0.0093237
Rtn4r	8	0.42835	2.6732	0.20383	0.73653	0.0075141	0.050178
Mas1	8	0.42794	2.7239	0.20383	0.73653	0.0064513	0.046178
Mtnr1b	8	0.42782	2.592	0.20383	0.73653	0.0095432	0.057355
Ptafr	8	0.42714	2.8131	0.20466	0.73653	0.0049063	0.038545
Adgrg2	8	0.42708	2.7066	0.20466	0.73653	0.0067972	0.046955
S1pr2	8	0.42623	2.344	0.20799	0.7426	0.019077	0.080873
Pcdh9	8	0.42562	2.5006	0.20882	0.7426	0.012397	0.065862
Obscn	8	0.4252	2.7193	0.20882	0.7426	0.0065428	0.046363
Acvr1	8	0.41834	2.3464	0.2213	0.77054	0.018955	0.080873
Glp2r	8	0.41751	2.5663	0.22296	0.77054	0.010279	0.060026
Tlr4	8	0.41735	2.4626	0.22296	0.77054	0.013795	0.06869
Gpr34	8	0.41682	2.6174	0.22379	0.77054	0.0088604	0.055183
Il3ra	8	0.41674	2.4189	0.22463	0.77054	0.015566	0.072243
Gypc	8	0.41631	2.5361	0.22463	0.77054	0.01121	0.062933
Efna5	8	0.41611	2.4495	0.22463	0.77054	0.014307	0.069345
Calcr	8	0.41542	2.4928	0.22629	0.77054	0.012673	0.066229
Smo	8	0.41438	3.0261	0.22712	0.77119	0.0024777	0.026355
Cxcr6	8	0.41239	2.9426	0.23045	0.77591	0.0032552	0.030494
Lmtk2	8	0.41216	2.5627	0.23045	0.77591	0.010387	0.060026
Tlr2	8	0.41143	2.2888	0.23295	0.78212	0.022091	0.087345
Evi2b	6	0.41071	1.6813	0.26872	0.78241	0.092696	0.20221
Ccr5	5	0.40875	2.138	0.30782	0.79915	0.032517	0.10738
Cntn6	8	0.40855	2.6581	0.23627	0.78241	0.0078594	0.051342
Pilrb2	6	0.40548	2.2351	0.27621	0.78241	0.025408	0.093683
Epha8	8	0.40485	2.2509	0.2421	0.78241	0.024394	0.093083
Cd300lg	8	0.40355	2.5217	0.24376	0.78241	0.01168	0.064402
Nexn	8	0.40347	2.2474	0.24376	0.78241	0.024613	0.093166
Clec1b	8	0.40251	2.9409	0.24459	0.78241	0.0032726	0.030494
Vimp	8	0.40237	2.0856	0.24459	0.78241	0.037016	0.11559
Btnl2	8	0.40186	2.4511	0.24626	0.78241	0.01424	0.069299
Myot	8	0.40082	2.3247	0.24626	0.78241	0.020088	0.082973
Prom1	8	0.39927	2.2263	0.24709	0.78241	0.025996	0.094978
Gpr150	8	0.39866	2.443	0.24875	0.78241	0.014564	0.070304
Ncan	8	0.39816	2.3911	0.24958	0.78241	0.016798	0.075621
Itga3	8	0.39656	2.554	0.25125	0.78241	0.010649	0.060953
Lrrc24	8	0.3955	2.5118	0.25208	0.78241	0.012012	0.064795
Hapln2	8	0.39512	2.4551	0.25374	0.78241	0.014083	0.069093
Lilrb4a	8	0.39431	2.5121	0.25624	0.78241	0.012	0.064795
C1qb	8	0.39356	2.7166	0.25707	0.78241	0.0065957	0.046363
Bst2	8	0.39334	2.4843	0.25707	0.78241	0.012982	0.066404
Ptpn6	8	0.39207	2.2702	0.2579	0.78241	0.023195	0.089361
Slc4a1	8	0.39052	2.6152	0.26206	0.78241	0.0089177	0.055253
Itga10	8	0.38974	2.2334	0.26456	0.78241	0.025523	0.093818
Gpr162	8	0.38963	2.4149	0.26539	0.78241	0.015738	0.072552
Cd300e	8	0.38946	2.5061	0.26539	0.78241	0.012207	0.065213
Itsn2	8	0.38921	2.652	0.26622	0.78241	0.0080019	0.051644
C1qc	8	0.38903	2.178	0.26622	0.78241	0.029407	0.10181
Il12b	8	0.38832	2.5574	0.26789	0.78241	0.010546	0.060653
Edar	8	0.38704	2.5346	0.26789	0.78241	0.011257	0.062933
Cd226	8	0.38686	2.2934	0.26789	0.78241	0.021823	0.086858
Met	8	0.38684	2.5734	0.26789	0.78241	0.01007	0.059623
Procr	8	0.38649	2.4713	0.26872	0.78241	0.013461	0.068269
Ptgir	8	0.38643	2.3522	0.26872	0.78241	0.018664	0.080697
Tmem25	8	0.38576	2.2756	0.26955	0.78241	0.022867	0.088617
Pdgfc	8	0.38564	2.4403	0.26955	0.78241	0.014676	0.070324
Gpr1	8	0.38476	2.2426	0.27121	0.78241	0.024925	0.093362
Fas	8	0.38459	2.5671	0.27205	0.78241	0.010255	0.060026
Hrh1	8	0.38453	2.4646	0.27205	0.78241	0.013716	0.06869
Cd80	8	0.38437	2.621	0.27205	0.78241	0.0087666	0.054883
Islr2	8	0.38406	2.3012	0.27205	0.78241	0.021381	0.085952
Tnfsf4	8	0.3838	2.7772	0.27288	0.78241	0.0054827	0.041976
Tnfsf9	8	0.38144	2.1407	0.27454	0.78241	0.0323	0.10725
Slc44a1	8	0.3798	2.0601	0.27787	0.78241	0.039389	0.11866
Nfatc2	8	0.37947	2.1703	0.27787	0.78241	0.029988	0.10227
Gpr160	8	0.37893	2.3276	0.27787	0.78241	0.019931	0.082612
Trat1	8	0.37805	2.1908	0.2812	0.78241	0.028468	0.099473
Ptpn13	8	0.37802	1.9683	0.2812	0.78241	0.049031	0.13455
Enpp1	8	0.37761	2.8878	0.28286	0.78341	0.0038795	0.033791
Cdon	8	0.37757	2.3677	0.28286	0.78341	0.017899	0.07852
Lrfn5	8	0.37557	2.2377	0.28453	0.7844	0.025238	0.093628
Fcrl1	8	0.37514	1.7632	0.28453	0.7844	0.077863	0.18237
Clec4e	8	0.37397	2.1647	0.28785	0.78995	0.030414	0.10298
Unc5b	8	0.37339	2.2565	0.28952	0.79091	0.024038	0.092017
Cdh4	8	0.37311	2.366	0.28952	0.79091	0.017983	0.078604
Cd96	8	0.37256	2.6023	0.29035	0.79138	0.0092602	0.056216
Igfbp7	8	0.37195	2.2746	0.29201	0.79233	0.022928	0.088617
Inpp5b	8	0.37167	1.7578	0.29368	0.79505	0.078775	0.18237
A1bg	8	0.36895	2.4214	0.29617	0.79778	0.015461	0.072033
Sema3d	8	0.3681	2.2391	0.29784	0.79778	0.025152	0.093601
Wfikkn1	8	0.36746	2.2135	0.29867	0.79778	0.026865	0.096971
Chl1	8	0.36562	2.3969	0.302	0.79869	0.016533	0.074991
Gpr135	8	0.36555	2.282	0.302	0.79869	0.022488	0.088204
Ggt1	8	0.36506	2.2959	0.30366	0.79869	0.021681	0.086579
Islr	8	0.36505	2.4863	0.30366	0.79869	0.012907	0.066404
Igsf11	8	0.3649	1.7617	0.30366	0.79869	0.078122	0.18237
Slamf8	8	0.3642	2.3424	0.30782	0.79915	0.019159	0.080873
Cd34	8	0.36401	2.6265	0.30782	0.79915	0.0086258	0.054284
Gpr143	8	0.36347	2.4884	0.30948	0.79915	0.012833	0.066404
Ifnar1	8	0.36327	2.4027	0.31032	0.79915	0.016276	0.074214
Adcyap1r1	8	0.36312	2.2287	0.31032	0.79915	0.025832	0.094665
Sema3g	8	0.36278	2.4617	0.31115	0.79915	0.013829	0.06869
Celsr3	8	0.3625	2.1951	0.31115	0.79915	0.028156	0.09939
Pinlyp	8	0.36203	2.2353	0.31115	0.79915	0.025398	0.093683
Lingo1	8	0.36161	2.6917	0.31281	0.8	0.0071094	0.048554
Tnfsf15	8	0.36161	2.4021	0.31281	0.8	0.0163	0.074214
Tnfsf10	8	0.3584	2.4785	0.31614	0.80679	0.013193	0.067195
Cd19	8	0.35715	1.7118	0.31864	0.80973	0.086933	0.19387
Itgb7	8	0.35654	2.6633	0.32196	0.81031	0.0077372	0.051099
Gpr18	8	0.35575	2.5128	0.32446	0.81031	0.011977	0.064795
Adamtsl3	8	0.35514	1.9993	0.32446	0.81031	0.045574	0.13001
Iapp	8	0.35476	1.6071	0.32446	0.81031	0.10802	0.22309
Btla	8	0.35471	2.1793	0.32446	0.81031	0.029309	0.10181
Gprc5b	8	0.35425	1.7951	0.32529	0.81031	0.072639	0.1743
Hspg2	8	0.35394	2.3121	0.32612	0.81031	0.02077	0.084235
Siglec15	8	0.35323	2.0937	0.32612	0.81031	0.036284	0.11477
Kel	8	0.35285	2.086	0.32696	0.81031	0.036981	0.11559
Itga6	8	0.35233	2.0416	0.32696	0.81031	0.041192	0.12195
Elf1	8	0.35083	2.1778	0.32945	0.81148	0.029418	0.10181
Ccr6	8	0.35043	1.9836	0.32945	0.81148	0.047302	0.13217
Plxna3	8	0.34957	2.4552	0.33195	0.81301	0.014081	0.069093
Gpr132	8	0.34913	2.3142	0.33195	0.81301	0.020656	0.084223
Opn3	8	0.34791	2.1698	0.33527	0.81579	0.030025	0.10227
Itgb8	8	0.34701	2.0848	0.33694	0.81818	0.037085	0.11559
Il1r1	8	0.3434	1.8474	0.34526	0.82515	0.064693	0.16262
Gipr	8	0.34317	1.9685	0.34692	0.82515	0.049009	0.13455
Fcamr	8	0.34303	2.5149	0.34692	0.82515	0.011907	0.064795
Cd164	8	0.34297	2.3018	0.34775	0.82515	0.021344	0.085952
Trim2	8	0.34288	1.831	0.34859	0.82515	0.067102	0.1663
Cd93	8	0.34268	2.0307	0.34859	0.82515	0.04229	0.12429
Lrit2	8	0.34242	2.3727	0.34942	0.82515	0.017658	0.078035
Gpr146	8	0.34216	1.9648	0.34942	0.82515	0.049432	0.13535
Taar9	8	0.34063	2.2399	0.35358	0.82685	0.025099	0.093601
H2-Oa	8	0.34058	2.3283	0.35358	0.82685	0.019897	0.082612
Ccdc103	8	0.3397	1.8922	0.35691	0.83205	0.058469	0.15179
Adam17	8	0.3389	2.2016	0.35857	0.83205	0.027696	0.099023
Igll1	8	0.33883	2.6493	0.35857	0.83205	0.0080649	0.051644
Il17ra	8	0.33754	2.0158	0.36023	0.8343	0.043817	0.12715
Mpz	8	0.33693	2.2789	0.3619	0.83459	0.022675	0.088204
Tank	8	0.3358	1.8116	0.36356	0.83459	0.07004	0.17181
Igdcc4	8	0.33547	1.9813	0.36356	0.83459	0.047553	0.13217
Gnpat	8	0.33544	1.7927	0.36356	0.83459	0.073027	0.17451
C1qtnf9	8	0.33487	2.0822	0.36439	0.83459	0.037327	0.11559
Aatk	8	0.33437	1.8552	0.36606	0.83459	0.063568	0.16086
Tnfrsf25	8	0.33392	1.7587	0.36606	0.83459	0.078626	0.18237
Tas2r135	8	0.33295	1.9817	0.36772	0.83459	0.047509	0.13217
Egf	8	0.33291	2.2891	0.36772	0.83459	0.022073	0.087345
Efna3	8	0.33241	2.314	0.36855	0.83459	0.02067	0.084223
Angpt4	8	0.33181	2.1005	0.36938	0.83459	0.035684	0.1139
Lrit1	8	0.33055	2.1511	0.37271	0.83979	0.031468	0.10555
C130060K24Rik	8	0.32913	2.0976	0.37521	0.83979	0.035939	0.11428
Gpr45	8	0.32907	2.4039	0.37521	0.83979	0.016221	0.074214
H2-DMa	8	0.32904	1.6934	0.37521	0.83979	0.09038	0.1986
Lrrc4c	8	0.32755	1.9532	0.38103	0.83979	0.050795	0.13782
Eda	8	0.32706	2.4311	0.38186	0.83979	0.015053	0.071605
Amhr2	8	0.32677	2.2484	0.38186	0.83979	0.024551	0.093166
Robo4	8	0.32578	2.0794	0.38519	0.83979	0.03758	0.11559
Ramp3	8	0.32474	2.0886	0.38602	0.83979	0.036742	0.11559
Ffar1	8	0.32445	2.0469	0.38602	0.83979	0.040668	0.1213
C1qtnf4	8	0.3234	2.0144	0.38935	0.83979	0.043963	0.12715
Celsr1	8	0.32333	2.102	0.38935	0.83979	0.03555	0.1139
Sv2a	8	0.32254	2.3452	0.38935	0.83979	0.019018	0.080873
Cd44	8	0.32167	2.0282	0.39101	0.83979	0.042542	0.12472
Ms4a2	8	0.32164	1.5666	0.39101	0.83979	0.11721	0.23481
Icosl	8	0.32153	2.2808	0.39185	0.83979	0.022561	0.088204
Arel1	8	0.32145	1.8681	0.39268	0.83979	0.061747	0.15825
Ildr1	8	0.32143	1.8905	0.39268	0.83979	0.058691	0.15204
Tnfsf14	8	0.32112	1.6412	0.39351	0.83979	0.10076	0.21512
C1qa	8	0.32101	2.081	0.39517	0.83979	0.037438	0.11559
Acvr1b	8	0.32095	2.3845	0.39517	0.83979	0.017103	0.076648
Lgr5	8	0.32088	2.2429	0.39601	0.83979	0.024903	0.093362
Igsf10	8	0.32066	2.3916	0.39601	0.83979	0.016776	0.075621
Bst1	8	0.32002	2.3421	0.39684	0.83979	0.019175	0.080873
Tnfrsf8	8	0.31973	2.1216	0.39684	0.83979	0.033875	0.11065
Bsg	8	0.31869	2.1559	0.40017	0.84386	0.031093	0.10498
Gpr85	8	0.31776	1.9794	0.40433	0.84948	0.047772	0.13217
Efna4	8	0.31613	1.8944	0.40849	0.84948	0.058168	0.15134
Lpar2	8	0.31563	1.8875	0.40849	0.84948	0.059093	0.15275
Myom2	8	0.31558	2.1436	0.40849	0.84948	0.032067	0.10677
Kirrel3	8	0.31529	2.3501	0.40849	0.84948	0.018767	0.080853
Ms4a1	8	0.31489	2.091	0.41015	0.85147	0.036524	0.11523
Hepacam2	8	0.3148	1.9324	0.41098	0.85172	0.053307	0.14272
Gpr176	8	0.31358	2.0152	0.41348	0.85249	0.043882	0.12715
Cd72	8	0.31267	1.8332	0.41764	0.85403	0.066766	0.16581
Sema4g	8	0.31191	2.0612	0.42013	0.85403	0.039288	0.11865
Papln	8	0.31145	2.1392	0.42097	0.85403	0.032415	0.10734
Adamtsl1	8	0.31072	2.1132	0.42346	0.85403	0.03458	0.11173
Enpep	8	0.31051	2.0792	0.42346	0.85403	0.037601	0.11559
Gpr6	8	0.31039	1.6357	0.42346	0.85403	0.10191	0.21606
Klrk1	8	0.31038	1.9539	0.42346	0.85403	0.050708	0.13782
Mog	8	0.31021	1.7759	0.42346	0.85403	0.075757	0.17961
Gpr75	8	0.3102	2.1276	0.42346	0.85403	0.033372	0.1096
Cmklr1	8	0.30997	1.6747	0.42512	0.85452	0.093999	0.20395
Il18bp	8	0.30959	2.2013	0.42762	0.85667	0.027714	0.099023
Lrp8	8	0.30911	2.1504	0.42928	0.85738	0.031525	0.10555
Fcgr3	7	0.30903	2.032	0.43428	0.86139	0.042157	0.1242
Ghsr	8	0.30899	1.898	0.43012	0.85738	0.057698	0.15044
Oprl1	8	0.30795	2.1722	0.43261	0.8595	0.029841	0.10227
Pcdh1	8	0.30718	2.1959	0.43594	0.86184	0.0281	0.09939
Ltb	8	0.30676	1.5754	0.43677	0.86207	0.11517	0.23189
Il18rap	8	0.30578	2.059	0.43927	0.86416	0.03949	0.11867
Ticam2	8	0.30523	1.7281	0.44093	0.86452	0.083966	0.18973
Lgr4	8	0.30433	1.9024	0.4426	0.86452	0.057115	0.1499
Itga11	8	0.30408	1.7772	0.4426	0.86452	0.075536	0.17943
Amigo3	8	0.30201	1.9595	0.45008	0.86508	0.050057	0.13644
Npy2r	8	0.30163	1.9903	0.45008	0.86508	0.046554	0.13136
Gypa	8	0.30126	1.7128	0.45092	0.86508	0.086756	0.19387
Ceacam19	8	0.30118	2.1923	0.45092	0.86508	0.028355	0.09939
Epha5	8	0.30004	1.9796	0.45258	0.86508	0.047752	0.13217
Itfg2	8	0.29997	1.7997	0.45258	0.86508	0.071915	0.1743
Hepacam	8	0.29986	2.1771	0.45258	0.86508	0.029476	0.10181
Tnfrsf4	8	0.29982	1.8441	0.45341	0.86508	0.065173	0.1632
F2rl2	8	0.29972	2.0108	0.45341	0.86508	0.044347	0.12752
Car2	8	0.2997	1.7382	0.45424	0.86529	0.082167	0.18777
Bmpr1a	8	0.2995	1.961	0.45507	0.86551	0.049879	0.13626
Tmem192	8	0.29875	1.8144	0.45674	0.86708	0.069622	0.17114
Lamp1	8	0.29729	1.8568	0.46007	0.86708	0.06334	0.16086
Fcrl5	8	0.29729	2.0948	0.46007	0.86708	0.036185	0.11476
Sell	8	0.29571	1.7961	0.46339	0.86708	0.072471	0.1743
Pxdn	8	0.29548	1.7529	0.46423	0.86708	0.079612	0.18367
Ephb6	8	0.29513	2.167	0.46506	0.86708	0.030232	0.10265
Mmp23	8	0.29463	2.0109	0.46589	0.86708	0.044332	0.12752
Cd84	8	0.29457	2.2998	0.46589	0.86708	0.021458	0.085974
Fcgr4	8	0.29441	2.0019	0.46672	0.86708	0.045292	0.12993
Cntnap1	16	0.29243	2.5484	0.3777	0.83979	0.010822	0.06165
L1cam	8	0.29228	2.063	0.47005	0.87191	0.039112	0.11842
Vpreb2	6	0.29188	1.5504	0.48752	0.87574	0.12105	0.23853
Crip3	8	0.29156	2.1523	0.47255	0.87348	0.031377	0.10555
Epha7	8	0.29107	1.9867	0.47421	0.87348	0.046957	0.13217
Antxr1	8	0.29038	1.9304	0.47587	0.87348	0.053557	0.14289
Notch4	8	0.29023	1.8592	0.47587	0.87348	0.062998	0.16077
Mybph	8	0.28959	1.858	0.47587	0.87348	0.063166	0.16086
Mrc2	8	0.28933	1.7827	0.47671	0.87348	0.074643	0.17802
Hapln3	8	0.2888	1.7296	0.47754	0.87367	0.0837	0.18973
Oscar	8	0.28762	1.9199	0.48253	0.87574	0.054871	0.14496
Rho	8	0.28754	1.6173	0.48253	0.87574	0.10582	0.22198
Amigo1	8	0.28734	1.6283	0.48336	0.87574	0.10346	0.21817
Cd40	8	0.28643	2.0702	0.48586	0.87574	0.038436	0.11726
Ifngr1	8	0.28626	1.929	0.48586	0.87574	0.053733	0.14289
Vsig2	8	0.28622	2.1183	0.48586	0.87574	0.034152	0.11125
Grm5	8	0.28609	1.5811	0.48586	0.87574	0.11385	0.23038
Lrig3	8	0.28539	1.9953	0.48752	0.87574	0.046014	0.13045
Izumo1r	8	0.28512	2.0263	0.48918	0.87574	0.042738	0.12499
Fzd6	8	0.28496	1.9223	0.48918	0.87574	0.054573	0.14449
Pecam1	9	0.28468	1.8276	0.46173	0.86708	0.067603	0.16686
Npffr1	8	0.28452	1.9291	0.49002	0.87574	0.05372	0.14289
Lmtk3	8	0.28399	1.495	0.49251	0.87574	0.13493	0.25743
Sema4f	8	0.28392	1.8466	0.49251	0.87574	0.064804	0.16262
Ceacam20	8	0.28386	1.6325	0.49251	0.87574	0.10258	0.21708
Slc22a17	8	0.28352	1.8475	0.49251	0.87574	0.064681	0.16262
Unc5a	8	0.28239	2.0758	0.4975	0.87941	0.037911	0.11595
Gpr20	8	0.28148	1.7927	0.50083	0.88012	0.073018	0.17451
Lyve1	8	0.28135	1.7962	0.50083	0.88012	0.072461	0.1743
Gpr3	8	0.28087	1.7643	0.50083	0.88012	0.077678	0.18237
Tnfrsf12a	8	0.28023	1.6371	0.50166	0.88029	0.10162	0.21606
Fcmr	8	0.27825	1.9012	0.50915	0.88824	0.057282	0.15001
Mill2	6	0.27787	1.3835	0.52329	0.8925	0.1665	0.2985
Crlf2	8	0.2773	1.6978	0.50998	0.88841	0.089539	0.19712
Gpld1	8	0.27718	2.0191	0.51165	0.88873	0.043478	0.12685
Tnfsf12	14	0.27595	2.014	0.44509	0.86452	0.044007	0.12715
Dpcr1	8	0.27582	1.9084	0.51331	0.89033	0.056333	0.14819
Cd163	8	0.27491	1.7464	0.51664	0.8925	0.08075	0.18523
Tie1	9	0.27395	1.2813	0.49834	0.87959	0.20008	0.33542
Ildr2	8	0.27393	1.6492	0.52163	0.8925	0.099099	0.21195
Cdh1	8	0.27366	1.7746	0.52246	0.8925	0.075972	0.17975
Gucy2e	8	0.27352	1.9999	0.52246	0.8925	0.045506	0.13001
Pofut2	8	0.2731	1.7605	0.52246	0.8925	0.078324	0.18237
Lgr6	8	0.27281	1.9789	0.52329	0.8925	0.047832	0.13217
Pcdh15	8	0.27182	2.2795	0.52413	0.8925	0.022636	0.088204
Jmjd6	8	0.27176	1.7039	0.52413	0.8925	0.088392	0.19639
Vsig10l	8	0.27164	1.8417	0.52413	0.8925	0.065525	0.16357
Prlhr	8	0.27145	1.795	0.52413	0.8925	0.072649	0.1743
Cd151	8	0.27126	1.8822	0.52496	0.8925	0.059803	0.15392
Tnc	8	0.27108	1.9971	0.52496	0.8925	0.045814	0.13019
Tkt	8	0.27051	1.973	0.52579	0.89266	0.048494	0.13369
6030468B19Rik	8	0.27013	1.8828	0.52662	0.89281	0.059733	0.15392
Gp6	8	0.26832	1.7973	0.53328	0.89575	0.072283	0.1743
Osmr	8	0.26826	1.7281	0.53328	0.89575	0.083973	0.18973
Pla2r1	8	0.26769	1.9279	0.53494	0.89575	0.053873	0.14295
Srpx	8	0.26738	1.6781	0.53577	0.89575	0.09333	0.20286
Chrna3	8	0.26662	1.9084	0.53744	0.89575	0.056344	0.14819
Anpep	8	0.26542	1.379	0.54243	0.89575	0.1679	0.29943
Kir3dl2	8	0.2654	1.9933	0.54243	0.89575	0.046225	0.13074
Mxra8	8	0.26534	1.5533	0.54243	0.89575	0.12036	0.23795
Relt	8	0.26521	1.947	0.54243	0.89575	0.051533	0.13911
Btnl9	8	0.26521	1.9485	0.54243	0.89575	0.051351	0.13902
Gpr88	8	0.26499	1.8096	0.54326	0.89575	0.070354	0.17223
Cntn2	8	0.26455	1.7714	0.54409	0.89589	0.076498	0.18029
Mmd	8	0.2643	1.7242	0.54659	0.89754	0.084665	0.19093
Trim47	8	0.26397	1.7737	0.54742	0.89768	0.076117	0.17975
Thbd	8	0.26207	1.6261	0.55324	0.89826	0.10392	0.21876
Svep1	8	0.26206	1.6733	0.55324	0.89826	0.094264	0.20415
Ube2t	8	0.26187	1.2766	0.55324	0.89826	0.20174	0.33679
Ptger4	8	0.26179	1.3014	0.55324	0.89826	0.19312	0.32879
Siglec1	8	0.26173	1.7023	0.55491	0.89826	0.088707	0.19663
Cyb5r4	8	0.2613	1.8412	0.55657	0.89826	0.065593	0.16357
Lpar4	8	0.26111	1.6793	0.5574	0.89826	0.093099	0.20273
Ccr1	6	0.26072	1.4479	0.57737	0.90601	0.14765	0.27688
Sema4c	8	0.26032	1.7292	0.55824	0.89826	0.08378	0.18973
Kirrel	8	0.26025	1.7451	0.55824	0.89826	0.080969	0.18538
Cd302	8	0.25999	1.6009	0.55824	0.89826	0.1094	0.22401
Zpbp2	8	0.25766	1.6513	0.5624	0.90133	0.098676	0.21142
Gpr173	8	0.25639	1.4835	0.56572	0.90426	0.13795	0.26236
Mybpc1	8	0.25554	1.5165	0.56822	0.90588	0.1294	0.25007
Ceacam16	8	0.25496	1.5725	0.56905	0.90588	0.11583	0.23282
Tnfrsf1a	8	0.254	1.945	0.57155	0.90588	0.05178	0.13924
Ccdc141	8	0.25327	1.4966	0.57404	0.90588	0.13451	0.25743
Gprc5a	8	0.25319	1.705	0.57404	0.90588	0.088203	0.19633
Cubn	8	0.25284	1.9814	0.57488	0.90588	0.047549	0.13217
Vsir	8	0.25273	1.6103	0.57488	0.90588	0.10733	0.22309
Rgs16	8	0.25209	1.3037	0.57654	0.90588	0.19232	0.32798
Igsf9	8	0.25209	1.6843	0.57654	0.90588	0.092129	0.20151
P2rx5	8	0.25189	1.6099	0.57654	0.90588	0.10741	0.22309
Efnb3	8	0.25118	1.8292	0.57903	0.90625	0.067371	0.16663
Fcgrt	9	0.25016	2.1137	0.56489	0.90413	0.034542	0.11173
Fam187b	6	0.24997	1.2939	0.61647	0.92147	0.19571	0.33211
Igsf23	8	0.2495	1.7626	0.58319	0.91024	0.077965	0.18237
Enpp3	8	0.24871	2.0348	0.58819	0.91024	0.04187	0.12366
Gpr35	8	0.24815	1.5984	0.58902	0.91024	0.10996	0.2245
Cd207	8	0.24789	1.8367	0.58902	0.91024	0.066248	0.16487
Gpr141	8	0.24778	1.5505	0.58902	0.91024	0.12101	0.23853
Vstm5	8	0.24715	1.6555	0.59151	0.91024	0.097824	0.20997
Crtac1	8	0.24698	1.9324	0.59235	0.91024	0.053311	0.14272
Jam3	8	0.24658	1.7016	0.59235	0.91024	0.088825	0.19663
Cr2	8	0.2464	1.5982	0.59318	0.91024	0.11001	0.2245
Treml1	8	0.24587	1.8076	0.59484	0.91024	0.070666	0.17238
Slc20a2	8	0.24411	1.8074	0.59734	0.91024	0.070703	0.17238
Lrig2	8	0.24387	1.315	0.59734	0.91024	0.18851	0.32369
Igsf1	8	0.2437	1.6839	0.59734	0.91024	0.092205	0.20151
Acvr1c	8	0.24363	1.748	0.59817	0.91024	0.080458	0.18492
Kirrel2	8	0.2435	1.7207	0.599	0.91024	0.085298	0.19164
Lsamp	8	0.2433	1.7118	0.599	0.91024	0.086929	0.19387
Plxna1	8	0.24313	1.5803	0.599	0.91024	0.11404	0.23038
Gpr50	8	0.24145	1.863	0.59983	0.91035	0.062462	0.15974
Lag3	22	0.24063	2.045	0.53827	0.89575	0.040853	0.12155
Unc5c	8	0.23907	1.7616	0.60649	0.91814	0.078138	0.18237
Tacstd2	8	0.23856	1.481	0.60899	0.9196	0.13859	0.26298
Adgrf1	8	0.23776	1.3952	0.61065	0.9198	0.16297	0.29529
F2rl3	8	0.23707	1.4882	0.61398	0.92147	0.1367	0.26041
Ptprg	8	0.23651	1.5548	0.61481	0.92147	0.11999	0.23762
Lrrc4b	8	0.23505	1.5608	0.6198	0.92147	0.11857	0.2357
Alpk2	8	0.23429	1.6842	0.62063	0.92147	0.092147	0.20151
Igha	8	0.23416	1.6189	0.6223	0.92147	0.10546	0.22162
Gucy1b3	8	0.23411	1.499	0.62313	0.92147	0.13386	0.25743
Crlf1	8	0.23405	1.8179	0.62479	0.92147	0.069085	0.17016
Madcam1	8	0.23378	1.4969	0.62479	0.92147	0.13443	0.25743
Hmcn2	8	0.23345	1.6672	0.62479	0.92147	0.095476	0.20604
Gpr171	8	0.23318	1.5889	0.62479	0.92147	0.11208	0.22775
Plxnb1	8	0.23303	1.5912	0.62479	0.92147	0.11158	0.22731
Robo3	8	0.23287	1.604	0.62479	0.92147	0.10872	0.22339
Nlgn1	5	0.23206	1.4461	0.69052	0.94292	0.14815	0.27694
Nmur1	8	0.23075	1.6082	0.63394	0.9304	0.1078	0.22309
Adgrb2	8	0.22959	1.5613	0.63561	0.93057	0.11846	0.2357
Cldn3	5	0.22805	1.1539	0.7005	0.94292	0.24856	0.38551
Sema4a	8	0.22647	1.7188	0.64393	0.93939	0.085649	0.19207
C1qtnf5	8	0.22616	1.5334	0.64476	0.93939	0.12517	0.24345
Cd244	8	0.22613	1.2475	0.64476	0.93939	0.21223	0.34821
Fgfrl1	8	0.22582	1.3635	0.64725	0.93939	0.17273	0.30487
Lifr	8	0.22461	1.6055	0.65058	0.93939	0.10839	0.22309
Fzd5	8	0.22459	1.5049	0.65058	0.93939	0.13235	0.25493
Mfap3l	8	0.22344	1.6074	0.65474	0.93939	0.10798	0.22309
Il12rb2	8	0.22319	1.2827	0.65474	0.93939	0.1996	0.33509
Cdcp1	8	0.22195	1.4465	0.66389	0.93939	0.14803	0.27694
Acvr2a	8	0.22141	1.5885	0.66389	0.93939	0.11217	0.22775
Cd69	8	0.22086	1.6379	0.66805	0.93939	0.10143	0.21606
Eda2r	8	0.2205	1.6981	0.66889	0.93939	0.089488	0.19712
Sdk1	8	0.22039	1.3036	0.66889	0.93939	0.19237	0.32798
Adgra3	8	0.22029	1.7322	0.66889	0.93939	0.083231	0.18955
Lair1	8	0.22024	1.534	0.66889	0.93939	0.12502	0.24345
Cd37	8	0.21933	1.1858	0.67055	0.93939	0.23571	0.37231
Cxcr3	8	0.21925	1.3501	0.67055	0.93939	0.177	0.31149
Lpar5	8	0.21892	1.4302	0.67055	0.93939	0.15265	0.28359
Clec5a	8	0.21891	1.5635	0.67055	0.93939	0.11793	0.23546
D130043K22Rik	8	0.21814	1.5149	0.67388	0.94084	0.12981	0.25045
Ncam2	8	0.21773	1.5582	0.67471	0.94084	0.11919	0.23641
Cd82	8	0.21689	1.1698	0.67887	0.94292	0.24207	0.37936
Itch	8	0.21661	1.4138	0.6797	0.94292	0.15743	0.28979
Adgrl1	8	0.2164	1.4649	0.6797	0.94292	0.14296	0.26934
Ceacam2	6	0.21619	1.333	0.71381	0.94292	0.18252	0.31888
Pik3cd	8	0.21566	1.0928	0.68303	0.94292	0.27447	0.41446
Gpr39	8	0.21354	1.3268	0.69052	0.94292	0.18457	0.31942
Cd276	8	0.21338	1.6564	0.69052	0.94292	0.097633	0.20997
Antxr2	8	0.21296	1.2697	0.69135	0.94292	0.2042	0.33902
Gm1123	8	0.2126	1.5831	0.69301	0.94292	0.11341	0.22988
Ighm	8	0.21229	1.3699	0.69384	0.94292	0.17072	0.30284
Col6a5	8	0.21178	1.4198	0.698	0.94292	0.15568	0.28799
Cadm3	8	0.21154	1.856	0.698	0.94292	0.063452	0.16086
Gpr142	8	0.21102	1.5384	0.70216	0.94292	0.12396	0.24228
Npc1	8	0.21053	1.3938	0.70466	0.94292	0.16337	0.29529
Grem1	8	0.21037	1.6296	0.70466	0.94292	0.10318	0.21797
Grm6	8	0.20985	1.2834	0.70632	0.94292	0.19934	0.33509
Izumo1	8	0.20949	1.5383	0.70799	0.94292	0.12396	0.24228
Lrfn4	8	0.20921	1.6015	0.70882	0.94292	0.10927	0.22401
Il5ra	8	0.20803	1.3815	0.71298	0.94292	0.16713	0.2985
Gprc5d	8	0.208	1.5425	0.71298	0.94292	0.12295	0.24149
Trdv5	8	0.20772	1.4658	0.71381	0.94292	0.14271	0.26928
Prtg	8	0.20749	1.6069	0.71464	0.94292	0.10809	0.22309
Gpr119	8	0.2074	1.3943	0.71464	0.94292	0.16323	0.29529
Mme	8	0.20716	1.4025	0.71714	0.94414	0.16078	0.2937
Il1rap	8	0.20683	1.252	0.71797	0.9442	0.21056	0.34718
Ccr8	8	0.20625	1.4093	0.72047	0.94438	0.15874	0.2913
Gpr21	8	0.20608	1.2933	0.72047	0.94438	0.1959	0.33211
Lrp1	8	0.2059	1.3746	0.7213	0.94444	0.16927	0.30143
Il15ra	8	0.20546	1.5178	0.72379	0.94551	0.12907	0.24983
Il13ra2	8	0.20378	1.3649	0.73128	0.94551	0.17228	0.30452
Serpine2	8	0.20331	1.0706	0.73378	0.94551	0.28436	0.42423
Nras	7	0.20251	1.052	0.73794	0.94586	0.29281	0.43181
Esam	8	0.20165	1.3493	0.73877	0.94586	0.17725	0.31149
Sema7a	8	0.20113	1.0548	0.74043	0.94586	0.29151	0.43099
Ramp1	8	0.20075	1.3716	0.74376	0.94648	0.1702	0.30263
Ly75	8	0.20057	1.5677	0.74376	0.94648	0.11696	0.23469
Plaur	8	0.20049	1.6063	0.74459	0.94648	0.1082	0.22309
Sucnr1	8	0.19967	1.41	0.74709	0.94648	0.15854	0.2913
Ccr3	8	0.19955	1.3946	0.74709	0.94648	0.16315	0.29529
Ttc3	8	0.19907	1.0669	0.74875	0.94648	0.286	0.42599
Tlr9	8	0.1989	1.408	0.75042	0.94648	0.15912	0.29157
Sema3a	8	0.1988	1.4443	0.75042	0.94648	0.14866	0.27746
Tapbp	8	0.19856	1.5302	0.75125	0.94654	0.12596	0.24459
Clec1a	8	0.19828	1.2429	0.75541	0.94693	0.21391	0.35001
Krt1	8	0.19787	1.4064	0.75707	0.94693	0.1596	0.292
Angpt1	8	0.19785	1.5266	0.75707	0.94693	0.12687	0.24596
Ddx50	8	0.19779	1.5438	0.75707	0.94693	0.12265	0.24128
Itga7	8	0.19745	1.383	0.7579	0.94699	0.16667	0.2985
Il1rapl2	8	0.19702	1.2599	0.7604	0.94912	0.20769	0.34365
Cdh6	5	0.19685	1.155	0.7812	0.95427	0.24808	0.38551
Cd274	8	0.19679	1.4187	0.76206	0.94928	0.15598	0.28799
Trem1	8	0.19674	1.2848	0.7629	0.94928	0.19885	0.33475
Fras1	8	0.19605	1.5795	0.76539	0.94943	0.11423	0.23038
Fzd10	8	0.19529	1.2857	0.76872	0.9516	0.19856	0.33474
Adgrl3	8	0.19362	1.3822	0.77371	0.95204	0.16692	0.2985
Btn1a1	8	0.19264	1.31	0.77537	0.95204	0.19021	0.32522
Nrcam	8	0.19256	1.5391	0.77621	0.95204	0.12377	0.24228
Npffr2	8	0.19237	1.2184	0.77621	0.95204	0.22306	0.36037
Lamp3	8	0.19196	1.4578	0.77787	0.95311	0.14489	0.27254
Sorl1	8	0.19137	1.1615	0.77953	0.95418	0.24543	0.38313
Tnfrsf13c	8	0.18915	1.3261	0.78702	0.95858	0.1848	0.31942
F13b	8	0.18881	1.2614	0.78785	0.95858	0.20716	0.34345
Lpar1	8	0.18863	1.3109	0.78869	0.95858	0.18989	0.32514
Vsig4	8	0.18863	1.2278	0.78869	0.95858	0.21951	0.35656
Notch3	8	0.18791	1.1896	0.79285	0.95858	0.23421	0.37141
Gprc5c	8	0.1875	1.035	0.79451	0.95858	0.30068	0.43914
Itgad	8	0.18735	1.3343	0.79534	0.95858	0.1821	0.31888
Acvr2b	8	0.18722	1.27	0.79617	0.95858	0.20408	0.33902
Mpzl2	8	0.18604	1.2189	0.80033	0.95858	0.22287	0.36037
H2-Aa	8	0.18602	1.2162	0.80033	0.95858	0.22392	0.36127
Itgam	8	0.1854	1.2875	0.80283	0.95858	0.19793	0.33415
Taar6	7	0.18422	1.2131	0.7812	0.95427	0.2251	0.36269
Lrrn2	8	0.18414	1.1548	0.80616	0.95858	0.24818	0.38551
Il31ra	8	0.18392	1.3924	0.80699	0.95858	0.16381	0.29564
Igsf3	8	0.18277	1.3872	0.80948	0.95862	0.16539	0.29716
Tbc1d22a	8	0.18174	1.0717	0.81448	0.96012	0.28385	0.42423
Opn1mw	8	0.18074	1.3173	0.81947	0.96012	0.18775	0.32286
Mfi2	8	0.18072	1.35	0.81947	0.96012	0.177	0.31149
Mfap3	8	0.18035	1.0998	0.82113	0.96012	0.27141	0.41211
Fam234a	8	0.18035	1.1949	0.82113	0.96012	0.23213	0.36907
Igkc	8	0.18032	1.3257	0.82113	0.96012	0.18494	0.31942
Bcan	8	0.17963	1.2484	0.82446	0.96099	0.2119	0.34821
Adora3	8	0.17921	1.2556	0.82696	0.96099	0.20926	0.34551
Tmem109	8	0.17863	1.1398	0.82945	0.96099	0.25436	0.39147
Eng	8	0.17842	1.4798	0.83028	0.96099	0.13893	0.26298
S1pr3	8	0.17819	1.3947	0.83111	0.96099	0.16309	0.29529
Fcgr1	8	0.17802	1.3271	0.83111	0.96099	0.18446	0.31942
Gpr61	8	0.17802	1.32	0.83111	0.96099	0.18683	0.322
Cdh2	8	0.1766	1.1545	0.8386	0.96099	0.24831	0.38551
Cd177	8	0.17652	1.3257	0.8386	0.96099	0.18496	0.31942
Pcdha10	8	0.17605	1.2905	0.84027	0.96099	0.19689	0.33333
Sema3e	8	0.17596	1.1545	0.84027	0.96099	0.24829	0.38551
Cxcr5	8	0.17595	1.0153	0.84027	0.96099	0.30996	0.44834
Cd248	8	0.17481	1.2595	0.84276	0.96121	0.20785	0.34365
Adgre5	8	0.17441	1.2716	0.84276	0.96121	0.2035	0.3388
Dgka	8	0.17418	0.97202	0.84526	0.96121	0.33104	0.46813
Art1	8	0.17389	1.0579	0.84526	0.96121	0.2901	0.42961
Cd38	8	0.17384	1.3696	0.84526	0.96121	0.17082	0.30284
Boc	8	0.17377	1.3133	0.84609	0.96125	0.18908	0.32422
Cd48	8	0.17331	1.2403	0.84942	0.96412	0.21488	0.35092
Dcc	8	0.17203	1.2	0.85358	0.96701	0.23013	0.36781
Alpk3	8	0.17046	1.3294	0.8619	0.96916	0.18373	0.31942
Mpzl3	8	0.17043	1.1331	0.86273	0.96916	0.25716	0.39477
Cd63	8	0.1693	1.1623	0.86522	0.97015	0.24511	0.38312
Ccr4	8	0.16927	1.3273	0.86522	0.97015	0.1844	0.31942
Tlr1	8	0.16899	1.0361	0.86606	0.97018	0.30016	0.43893
M6pr	8	0.16879	1.0513	0.86772	0.97114	0.29314	0.43181
Gaa	8	0.16731	0.96821	0.86938	0.97119	0.33294	0.46916
Tmigd1	8	0.16649	1.2322	0.87521	0.97498	0.21787	0.35436
Mag	8	0.16575	1.1014	0.8777	0.97604	0.27072	0.4119
2610528J11Rik	8	0.16552	1.0324	0.87937	0.97604	0.30187	0.43982
Rxfp2	8	0.16439	1.0384	0.88103	0.97604	0.29909	0.43827
Nectin3	8	0.16372	1.1444	0.8827	0.97698	0.25244	0.38951
Lrrc19	8	0.16365	1.2113	0.88353	0.977	0.2258	0.36331
Zbtb9	8	0.16251	1.1726	0.88769	0.97721	0.24096	0.37827
Fstl4	8	0.16216	1.0626	0.88852	0.97721	0.28799	0.42841
Icam2	8	0.16197	1.2362	0.88935	0.97721	0.21638	0.35242
Tnfrsf10b	8	0.16132	1.2775	0.89018	0.97721	0.20144	0.33679
Il10ra	8	0.16037	1.194	0.89517	0.97818	0.2325	0.36917
Itfg1	8	0.15953	1.3876	0.89767	0.98002	0.16525	0.29716
Nectin4	8	0.15821	1.2471	0.90516	0.98551	0.21234	0.34821
Efemp1	8	0.15782	1.1196	0.90682	0.98553	0.26287	0.40148
Dsg2	8	0.1576	1.2971	0.90849	0.98556	0.1946	0.33084
Tlr5	8	0.15729	1.2493	0.90932	0.98557	0.21154	0.34821
Mypn	8	0.15637	1.1977	0.91265	0.9874	0.23103	0.36781
Ngfr	8	0.15583	0.95668	0.91265	0.9874	0.33873	0.47538
Cd81	8	0.15522	1.0071	0.91597	0.98757	0.3139	0.45133
Pdcd4	8	0.15478	1.1798	0.91764	0.98757	0.23808	0.37456
Lrrn3	8	0.15478	1.1208	0.91764	0.98757	0.26238	0.40124
Tapbpl	8	0.15417	1.1803	0.91764	0.98757	0.23789	0.37456
Adam8	8	0.1537	1.0766	0.92013	0.98757	0.28165	0.42265
Mrgprg	8	0.15366	1.0609	0.92097	0.98757	0.28874	0.429
Vav2	8	0.15365	1.0214	0.92097	0.98757	0.30708	0.44632
Cd74	8	0.1535	1.0473	0.9218	0.98757	0.29495	0.43394
Lpar3	8	0.15336	1.0385	0.92263	0.98757	0.29906	0.43827
Treml2	8	0.15302	1.039	0.92429	0.98757	0.29879	0.43827
Grm2	8	0.1528	1.0098	0.92429	0.98757	0.31261	0.45055
Gpr22	8	0.1521	1.1489	0.92512	0.98757	0.25059	0.38815
H2-Eb2	7	0.15207	0.99216	0.90433	0.98549	0.32112	0.45679
Taar1	8	0.152	1.1256	0.92512	0.98757	0.26032	0.3986
Gpr157	8	0.15114	1.0778	0.93012	0.98769	0.28112	0.42239
Vstm2a	8	0.15069	1.0745	0.93095	0.98769	0.28259	0.42353
F3	8	0.15045	1.0059	0.93095	0.98769	0.31444	0.45157
Cd109	8	0.15012	0.96993	0.93344	0.98769	0.33208	0.4685
Fcer1g	8	0.14983	0.88314	0.93344	0.98769	0.37716	0.51168
Gpr15	8	0.14965	0.94685	0.93428	0.98769	0.34372	0.47985
Mrgpre	8	0.14961	1.1647	0.93428	0.98769	0.24416	0.38214
Gpr83	8	0.14791	1.0965	0.94426	0.98981	0.27287	0.41309
Ffar2	8	0.1479	1.0334	0.94426	0.98981	0.30143	0.43971
Cd180	8	0.14772	1.2049	0.94509	0.98981	0.22823	0.36529
Itga8	8	0.14719	1.1864	0.95092	0.98981	0.23547	0.37231
Bbs2	8	0.14708	1.0851	0.95092	0.98981	0.27788	0.41856
Dner	8	0.14688	1.0853	0.95092	0.98981	0.2778	0.41856
Epor	8	0.14638	1.0378	0.95175	0.98981	0.29935	0.43827
Ffar3	8	0.14614	0.9712	0.95175	0.98981	0.33145	0.46816
Hapln1	8	0.146	1.1045	0.95341	0.98981	0.26936	0.41087
Cilp	8	0.14572	1.0966	0.95341	0.98981	0.27284	0.41309
Il18	8	0.14395	0.89157	0.96007	0.98981	0.37262	0.5061
Smchd1	8	0.14386	0.90925	0.96173	0.98981	0.36322	0.49918
Dsc2	8	0.14365	1.2266	0.96173	0.98981	0.21998	0.35677
Ltbr	8	0.14354	0.9944	0.96423	0.98981	0.32003	0.45581
Scn1b	8	0.14231	0.98893	0.96755	0.98981	0.3227	0.45849
Myom1	8	0.14124	0.90743	0.96839	0.98981	0.36418	0.49966
Pacsin1	8	0.14021	0.99963	0.96922	0.98981	0.31749	0.45497
Il4ra	8	0.14016	1.0576	0.97005	0.98981	0.29022	0.42961
Cdkn1b	8	0.1399	0.97697	0.97005	0.98981	0.32858	0.4652
Adam10	8	0.13985	0.89262	0.97005	0.98981	0.37206	0.5061
Gpr63	8	0.1396	0.9799	0.97088	0.98982	0.32714	0.4637
Mrc1	8	0.13831	0.99863	0.97255	0.98984	0.31797	0.45497
Adgrd1	8	0.13758	0.9537	0.97587	0.99155	0.34024	0.4761
Lingo3	8	0.1373	0.99607	0.97671	0.99155	0.31922	0.4557
Scg2	8	0.1354	0.81334	0.98087	0.99247	0.41602	0.54592
Notch2	8	0.13529	1.0808	0.98087	0.99247	0.2798	0.42093
Lingo2	8	0.13488	1.186	0.98336	0.99247	0.23564	0.37231
Mchr1	8	0.13384	0.8288	0.98586	0.99247	0.40722	0.54146
Adgrg1	8	0.13268	0.83561	0.99251	0.99666	0.40337	0.53694
Scn3b	8	0.13261	0.93454	0.99251	0.99666	0.35002	0.48695
Rasgef1a	8	0.13147	0.85157	0.9975	0.99917	0.39445	0.52976
Cd4	8	0.13118	0.80489	0.99917	0.99917	0.42089	0.5499
Marco	8	0.13052	1.0162	0.99667	0.99917	0.30956	0.4483
Tspan7	8	0.12978	1.0315	0.99418	0.9975	0.30233	0.43995
Itgae	8	0.12876	0.95281	0.98669	0.99247	0.34069	0.47617
Relb	8	0.1285	0.81431	0.98586	0.99247	0.41547	0.54578
Mcam	8	0.12822	0.87683	0.98419	0.99247	0.38058	0.51515
Adgrv1	8	0.12778	0.84995	0.98253	0.99247	0.39535	0.52978
Ptprm	8	0.1267	0.95968	0.97837	0.99241	0.33722	0.47407
Mapk14	5	0.12572	0.59698	0.98502	0.99247	0.55052	0.66572
Il10rb	6	0.12545	0.86849	0.98669	0.99247	0.38513	0.51955
Nectin2	8	0.12545	0.79787	0.97255	0.98984	0.42494	0.55349
Adgrf5	8	0.12497	0.82342	0.97005	0.98981	0.41027	0.54311
Ghr	8	0.12436	0.96577	0.96755	0.98981	0.33416	0.47032
F2rl1	8	0.12424	0.90301	0.96672	0.98981	0.36652	0.50177
Lrit3	8	0.12387	0.95616	0.96589	0.98981	0.33899	0.47538
Clec4n	8	0.12289	0.841	0.96256	0.98981	0.40035	0.53409
Tigit	8	0.12207	0.85013	0.96007	0.98981	0.39526	0.52978
Nectin1	8	0.12181	0.82413	0.96007	0.98981	0.40987	0.54311
Adgrb3	8	0.1217	0.89323	0.95923	0.98981	0.37174	0.5061
Igfbpl1	8	0.12146	0.92839	0.95923	0.98981	0.3532	0.48979
Bmpr1b	8	0.12107	0.92613	0.95757	0.98981	0.35438	0.49018
Muc1	8	0.12103	0.74227	0.95674	0.98981	0.45792	0.58756
Ccdc6	8	0.12044	0.86937	0.95092	0.98981	0.38464	0.51948
Inppl1	8	0.12028	0.98637	0.94925	0.98981	0.32395	0.45973
Folr2	5	0.12014	0.80745	0.99834	0.99917	0.41941	0.54951
Gp5	8	0.12011	0.85347	0.94759	0.98981	0.3934	0.52893
Ccr9	8	0.11986	0.87454	0.94759	0.98981	0.38182	0.51625
Mr1	8	0.11901	0.89982	0.94509	0.98981	0.36821	0.50295
Slamf7	8	0.11901	0.8794	0.94509	0.98981	0.37919	0.51385
Siglecg	8	0.11883	0.94522	0.94426	0.98981	0.34454	0.48044
Slc1a5	8	0.11862	0.66718	0.94093	0.98981	0.50466	0.62925
Adgrb1	8	0.11794	0.80698	0.9376	0.98946	0.41968	0.54951
Itga2	8	0.11784	0.8468	0.9376	0.98946	0.39711	0.53095
Cntn1	8	0.11707	0.81659	0.93344	0.98769	0.41416	0.54535
C3ar1	8	0.11645	0.93191	0.92928	0.98769	0.35138	0.48828
Sema3c	8	0.11627	0.92745	0.92762	0.98769	0.35369	0.48979
Trem2	8	0.11616	0.90962	0.92762	0.98769	0.36302	0.49918
Cd53	8	0.11469	0.77888	0.92013	0.98757	0.43605	0.56358
Rbpj	8	0.11385	0.89541	0.91681	0.98757	0.37057	0.50559
Svs1	5	0.11281	0.59462	0.97504	0.99154	0.5521	0.66593
Epha6	8	0.11209	0.70695	0.90849	0.98556	0.4796	0.60554
Cntn3	8	0.11124	0.76927	0.90349	0.98548	0.44174	0.5691
AU040320	8	0.10827	0.69709	0.89351	0.97725	0.48575	0.61122
Gpr25	8	0.10712	0.78118	0.89185	0.97721	0.4347	0.56244
Ptprt	8	0.10707	0.82195	0.89185	0.97721	0.41111	0.54362
Cd160	8	0.10689	0.62135	0.89185	0.97721	0.53437	0.65275
Igdcc3	8	0.1061	0.78138	0.88769	0.97721	0.43458	0.56244
Slc25a24	8	0.10605	0.67465	0.88769	0.97721	0.4999	0.62527
Tnfrsf11a	8	0.10541	0.70166	0.88519	0.97721	0.48289	0.60891
Cd79b	8	0.10435	0.7915	0.88103	0.97604	0.42865	0.55701
Gpr4	8	0.10425	0.86012	0.88103	0.97604	0.38972	0.52457
Acan	8	0.10358	0.73132	0.87854	0.97604	0.46459	0.59219
Tnfsf13b	8	0.10256	0.7735	0.87105	0.97124	0.43922	0.56708
Adgrg6	8	0.10255	0.75045	0.87022	0.97122	0.45299	0.58234
Pigr	8	0.10194	0.77142	0.86938	0.97119	0.44046	0.56806
Nfam1	8	0.099247	0.69284	0.86273	0.96916	0.48841	0.61281
Igsf6	8	0.099239	0.71165	0.86273	0.96916	0.47668	0.60313
Nrp1	8	0.098927	0.7421	0.86106	0.96916	0.45803	0.58756
Ugt1a7c	6	0.098645	0.41426	0.90599	0.98552	0.67869	0.76359
Map2k7	8	0.098626	0.54522	0.86023	0.96916	0.58561	0.69262
Fpr1	8	0.098301	0.80561	0.85774	0.96898	0.42047	0.5499
Selp	8	0.09824	0.72222	0.85774	0.96898	0.47016	0.59739
Gpr182	8	0.098138	0.71616	0.85774	0.96898	0.47389	0.60132
Myd88	8	0.09744	0.69351	0.85358	0.96701	0.48799	0.61281
Milr1	7	0.09543	0.63392	0.89351	0.97725	0.52613	0.64664
Hcrtr1	8	0.094992	0.72998	0.84359	0.96121	0.46541	0.5926
Sdk2	8	0.093406	0.64828	0.8386	0.96099	0.5168	0.64098
Fndc3b	8	0.093027	0.73501	0.8386	0.96099	0.46233	0.5906
Ephx1	8	0.092984	0.59345	0.8386	0.96099	0.55288	0.66593
Lrfn1	8	0.092869	0.61727	0.8386	0.96099	0.53706	0.65471
Coch	8	0.091919	0.54969	0.83527	0.96099	0.58253	0.68985
Itga4	8	0.091628	0.71558	0.83444	0.96099	0.47425	0.60132
Tgif1	8	0.09154	0.60632	0.83361	0.96099	0.5443	0.65953
Tnfrsf17	8	0.090928	0.73838	0.83111	0.96099	0.46028	0.58983
Casr	8	0.088751	0.712	0.82363	0.96099	0.47646	0.60313
Tmem154	8	0.088425	0.63218	0.82196	0.96016	0.52727	0.64737
Gpr12	8	0.088305	0.65035	0.82113	0.96012	0.51546	0.64098
Gpr68	8	0.088277	0.60971	0.82113	0.96012	0.54205	0.65942
Gpr33	8	0.088062	0.64218	0.8203	0.96012	0.52076	0.64344
Prnp	8	0.088037	0.56752	0.8203	0.96012	0.57036	0.68149
Uts2r	8	0.088019	0.8173	0.8203	0.96012	0.41376	0.54535
Vamp5	8	0.087066	0.53175	0.8178	0.96012	0.5949	0.69695
Timd4	8	0.085932	0.67185	0.81032	0.95866	0.50168	0.62684
Selplg	8	0.085472	0.64037	0.80865	0.95858	0.52193	0.64344
Cd101	8	0.085427	0.6818	0.80865	0.95858	0.49536	0.62024
Zpbp	8	0.085261	0.62166	0.80865	0.95858	0.53416	0.65275
Csf3r	8	0.085254	0.61834	0.80865	0.95858	0.53635	0.65451
Cd24a	8	0.085201	0.72667	0.80865	0.95858	0.46743	0.59455
Cd83	8	0.084983	0.52385	0.80699	0.95858	0.60038	0.70269
Fcer1a	8	0.084724	0.607	0.80699	0.95858	0.54385	0.65953
Gpr55	8	0.084526	0.52263	0.80616	0.95858	0.60123	0.703
Ebp	8	0.084129	0.6478	0.80449	0.95858	0.51711	0.64098
P2ry6	8	0.084043	0.64601	0.80449	0.95858	0.51827	0.64157
Taar2	8	0.083463	0.64876	0.80366	0.95858	0.51649	0.64098
Lrp11	8	0.08317	0.5901	0.80116	0.95858	0.55512	0.66593
Pdzk1ip1	8	0.08291	0.49026	0.7995	0.95858	0.62395	0.72045
Bmpr2	8	0.082218	0.60811	0.79534	0.95858	0.54312	0.65942
Ncr1	8	0.081258	0.62629	0.79201	0.95858	0.53112	0.65077
Cdh5	8	0.080711	0.642	0.79035	0.95858	0.52087	0.64344
Gpr19	8	0.080697	0.64757	0.79035	0.95858	0.51726	0.64098
Mdga1	8	0.078464	0.54324	0.77537	0.95204	0.58696	0.69295
Atrn	8	0.078067	0.50993	0.77371	0.95204	0.6101	0.71129
Fcrla	8	0.077928	0.58564	0.77288	0.95204	0.55812	0.66885
Pdgfrl	8	0.077561	0.53716	0.77121	0.95204	0.59115	0.69595
Ptprk	8	0.077218	0.56148	0.76955	0.95165	0.57447	0.68435
Nrg3	8	0.076843	0.55462	0.76789	0.95155	0.57915	0.68721
Dscam	8	0.076467	0.53445	0.76456	0.94938	0.59303	0.69635
Ptgdr2	8	0.076296	0.53902	0.76373	0.94933	0.58987	0.69512
Nomo1	8	0.07625	0.55577	0.7629	0.94928	0.57836	0.68695
Negr1	8	0.073936	0.60293	0.75374	0.94671	0.54655	0.66159
Ddb2	8	0.073649	0.4145	0.75374	0.94671	0.67851	0.76359
Sema3b	8	0.073459	0.59314	0.75291	0.94671	0.55309	0.66593
Chrm3	8	0.073172	0.61242	0.74958	0.94648	0.54026	0.65795
Plxnd1	8	0.072583	0.47875	0.74792	0.94648	0.63212	0.72918
Styk1	8	0.072167	0.59173	0.74709	0.94648	0.55403	0.66593
Lrig1	8	0.071059	0.36904	0.74126	0.94586	0.7121	0.78744
Mybpc3	8	0.07091	0.53364	0.74126	0.94586	0.59359	0.69635
Slamf1	8	0.070642	0.55274	0.74043	0.94586	0.58044	0.68806
Gpr27	8	0.06956	0.45072	0.73627	0.94551	0.65219	0.74241
Tnfrsf1b	8	0.0695	0.50241	0.73627	0.94551	0.61538	0.71536
Hcar1	8	0.068937	0.52177	0.73544	0.94551	0.60183	0.70301
Adgra2	8	0.068784	0.49383	0.73544	0.94551	0.62143	0.71863
Fzd9	8	0.068553	0.42665	0.73544	0.94551	0.66964	0.75777
H2-Ab1	8	0.068519	0.46914	0.73544	0.94551	0.63897	0.73497
Smagp	5	0.067939	0.34065	0.82862	0.96099	0.73337	0.80524
Zc4h2	8	0.067935	0.42484	0.73295	0.94551	0.67096	0.75777
Tlr8	8	0.067528	0.4952	0.73045	0.94551	0.62046	0.71849
H2-Ob	8	0.067141	0.46226	0.73045	0.94551	0.64389	0.73781
Cel	8	0.06696	0.5029	0.72962	0.94551	0.61503	0.71536
Art3	8	0.066395	0.4137	0.72795	0.94551	0.6791	0.76359
Tmem81	8	0.066347	0.50141	0.72795	0.94551	0.61608	0.71549
Nup210l	8	0.06622	0.42628	0.72795	0.94551	0.6699	0.75777
Emb	8	0.065692	0.56045	0.72712	0.94551	0.57517	0.68451
Cntfr	8	0.063227	0.45895	0.72213	0.9445	0.64627	0.73842
Cd320	8	0.062671	0.47786	0.71963	0.94438	0.63275	0.72921
Iglon5	8	0.061773	0.431	0.71631	0.94408	0.66647	0.75575
Mpl	8	0.061349	0.42541	0.71464	0.94292	0.67054	0.75777
Lsp1	8	0.060591	0.38698	0.71298	0.94292	0.69877	0.77843
Fcrlb	8	0.06009	0.45914	0.70882	0.94292	0.64613	0.73842
Plxnc1	8	0.059729	0.4438	0.70882	0.94292	0.65719	0.74663
Cd7	8	0.059544	0.49788	0.70882	0.94292	0.61857	0.71699
Sh2d2a	8	0.059358	0.3404	0.70882	0.94292	0.73356	0.80524
Vstm2l	8	0.058237	0.40298	0.70549	0.94292	0.68696	0.76955
Cd40lg	8	0.05767	0.38334	0.70549	0.94292	0.70146	0.77998
Gpr183	8	0.05729	0.41671	0.70549	0.94292	0.67689	0.76325
Thy1	8	0.056793	0.44982	0.70549	0.94292	0.65284	0.74241
C5ar1	8	0.055986	0.39179	0.7005	0.94292	0.69521	0.77518
Nup210	8	0.05572	0.4641	0.69884	0.94292	0.64257	0.7377
Col12a1	8	0.055509	0.40435	0.69717	0.94292	0.68596	0.76914
Lrrn1	8	0.055043	0.45526	0.69634	0.94292	0.64892	0.74004
Il7r	8	0.054165	0.40118	0.69301	0.94292	0.68828	0.77031
Robo1	8	0.053624	0.37907	0.69135	0.94292	0.70464	0.78279
Psen2	8	0.053582	0.32879	0.69135	0.94292	0.74232	0.81337
Icam1	8	0.053374	0.33454	0.69135	0.94292	0.73797	0.80934
Lrrc4	8	0.051629	0.3756	0.68719	0.94292	0.70721	0.78347
Ermap	9	0.051561	0.40499	0.65058	0.93939	0.68549	0.76914
Pik3cb	8	0.051124	0.32036	0.68469	0.94292	0.74869	0.81812
Nphs1	8	0.050805	0.39354	0.68386	0.94292	0.69392	0.77494
Ccl3	8	0.050777	0.29875	0.68386	0.94292	0.76513	0.83154
Oprm1	8	0.047765	0.37041	0.67471	0.94084	0.71107	0.78703
Igsf5	8	0.047502	0.34641	0.67388	0.94084	0.72904	0.80174
Npr2	8	0.046439	0.35969	0.66805	0.93939	0.71908	0.79297
Vipr2	8	0.04618	0.37645	0.66805	0.93939	0.70658	0.78347
Tnfrsf13b	8	0.045946	0.35276	0.66722	0.93939	0.72427	0.79795
Il9r	8	0.045612	0.42422	0.66556	0.93939	0.6714	0.75777
Tmbim1	8	0.045486	0.27661	0.66556	0.93939	0.78208	0.8458
Ifih1	8	0.04474	0.27703	0.6614	0.93939	0.78176	0.8458
Msr1	8	0.04462	0.31723	0.6614	0.93939	0.75107	0.81922
Hcar2	8	0.043841	0.31287	0.65973	0.93939	0.75438	0.82209
Ager	8	0.042673	0.30384	0.65474	0.93939	0.76125	0.82808
Foxd1	8	0.042363	0.2549	0.65391	0.93939	0.7988	0.85882
Ttc39b	8	0.041506	0.23914	0.65141	0.93939	0.81099	0.86573
Mylk	8	0.041441	0.31111	0.65141	0.93939	0.75571	0.8228
Isg15	8	0.041412	0.2761	0.65141	0.93939	0.78247	0.8458
Igfn1	8	0.039875	0.28091	0.64975	0.93939	0.77878	0.84409
Xdh	8	0.036636	0.22201	0.63977	0.93552	0.82431	0.8774
Ccl4	8	0.03526	0.22038	0.63561	0.93057	0.82558	0.8774
Csf2ra	8	0.034122	0.23481	0.63311	0.93032	0.81436	0.86844
Clmp	8	0.033502	0.24641	0.62978	0.92656	0.80537	0.86146
Cd14	8	0.033317	0.25361	0.62895	0.92647	0.7998	0.85912
Il18r1	8	0.032191	0.16808	0.62313	0.92147	0.86652	0.90334
Rnf128	8	0.031734	0.20637	0.62146	0.92147	0.8365	0.8851
Cxcr2	6	0.031512	0.19651	0.68802	0.94292	0.84421	0.89012
Pcsk5	8	0.03022	0.20165	0.6173	0.92147	0.84019	0.88822
Gpr62	8	0.029001	0.19667	0.61148	0.9199	0.84408	0.89012
Map2k4	8	0.028612	0.19023	0.61065	0.9198	0.84913	0.89155
Nrip1	8	0.027832	0.16815	0.60815	0.9195	0.86646	0.90334
Ldlr	8	0.026834	0.21745	0.60316	0.91425	0.82786	0.87827
Aplnr	8	0.025898	0.18815	0.59651	0.91024	0.85076	0.89155
B4galnt1	8	0.025128	0.14072	0.59567	0.91024	0.88809	0.91866
Nmur2	8	0.024634	0.19999	0.59318	0.91024	0.84149	0.88881
Rnd3	8	0.024533	0.15392	0.59318	0.91024	0.87767	0.91181
Mcc	8	0.02398	0.17322	0.59235	0.91024	0.86248	0.90148
Plagl1	8	0.021607	0.14298	0.58236	0.91024	0.8863	0.91824
Art4	8	0.019525	0.13857	0.5782	0.90613	0.88979	0.91962
Cd300lb	8	0.019197	0.14779	0.57654	0.90588	0.88251	0.91525
Il6st	8	0.019072	0.1296	0.57654	0.90588	0.89688	0.92616
Dpp4	8	0.018282	0.1422	0.57155	0.90588	0.88692	0.91824
Ahr	22	0.017451	0.18432	0.33278	0.81301	0.85376	0.89392
Igf2r	8	0.015996	0.12428	0.56156	0.9012	0.90109	0.92971
Pdcd1lg2	8	0.015731	0.10832	0.56073	0.90107	0.91374	0.94034
Rasal1	8	0.01473	0.098992	0.5574	0.89826	0.92114	0.94602
Cd59b	5	0.01402	0.081383	0.66889	0.93939	0.93514	0.955
Ttn	8	0.013773	0.083588	0.55574	0.89826	0.93338	0.95483
Gpa33	8	0.012795	0.081464	0.55324	0.89826	0.93507	0.955
Itgb6	8	0.011379	0.088972	0.54992	0.89826	0.9291	0.95289
Ntsr2	8	0.010492	0.078976	0.54576	0.8974	0.93705	0.95614
S100a1	8	0.0086535	0.054883	0.54326	0.89575	0.95623	0.97168
Slc12a6	5	0.0076365	0.04404	0.65557	0.93939	0.96487	0.97871
Clec12a	8	0.0074665	0.054767	0.5391	0.89575	0.95632	0.97168
Btg2	8	0.0069311	0.037193	0.53661	0.89575	0.97033	0.98094
Adgre1	8	0.0056502	0.039166	0.53411	0.89575	0.96876	0.98069
Sat1	8	0.0054845	0.033597	0.53328	0.89575	0.9732	0.98301
Il1rl2	8	0.0054629	0.04529	0.53245	0.89575	0.96388	0.97853
Mxi1	8	0.004894	0.031837	0.52995	0.89575	0.9746	0.9836
Mrgprd	8	0.0029014	0.022616	0.5208	0.8925	0.98196	0.9885
Tlr3	8	0.00018752	0.0014134	0.51165	0.88873	0.99887	1
Lat2	8	-0.00095417	-0.0065549	0.50915	0.88824	0.99477	0.99726
Fasl	8	-0.001569	-0.0097269	0.50416	0.8821	0.99224	0.99555
Cd3g	13	-0.0016427	-0.014056	0.41348	0.85249	0.98879	0.99292
Pdcd6	8	-0.002369	-0.017872	0.50333	0.88192	0.98574	0.99069
Il11ra1	8	-0.0029727	-0.022791	0.49667	0.87923	0.98182	0.9885
Isg20	8	-0.0032237	-0.022069	0.49501	0.87758	0.98239	0.9885
Cadm1	8	-0.0033046	-0.021625	0.49418	0.8774	0.98275	0.9885
Trim45	8	-0.004705	-0.038528	0.49002	0.87574	0.96927	0.98069
Gucy2f	8	-0.0077995	-0.059878	0.4792	0.87405	0.95225	0.97083
Icam5	8	-0.0079541	-0.039055	0.47837	0.87386	0.96885	0.98069
Dok2	8	-0.0084154	-0.058769	0.47671	0.87348	0.95314	0.97091
Klrg1	8	-0.0087627	-0.054843	0.47671	0.87348	0.95626	0.97168
Vstm2b	8	-0.01196	-0.08566	0.46672	0.86708	0.93174	0.95436
Nrgn	8	-0.012435	-0.085164	0.46506	0.86708	0.93213	0.95436
Acvrl1	8	-0.013007	-0.10161	0.46423	0.86708	0.91906	0.94501
Unc5d	8	-0.01604	-0.12058	0.4584	0.86708	0.90403	0.93194
Romo1	8	-0.016091	-0.098385	0.4584	0.86708	0.92163	0.94602
Tirap	8	-0.019276	-0.16397	0.45175	0.86508	0.86975	0.90514
Ccl1	8	-0.021216	-0.10894	0.44592	0.86452	0.91325	0.94034
Adgrg3	8	-0.021345	-0.17117	0.44592	0.86452	0.86409	0.90238
Hipk2	8	-0.022374	-0.1512	0.44426	0.86452	0.87982	0.91325
Litaf	8	-0.02279	-0.15836	0.44343	0.86452	0.87417	0.90896
Itgb4	8	-0.023415	-0.18834	0.43927	0.86416	0.85061	0.89155
Jam2	8	-0.024268	-0.20809	0.43594	0.86184	0.83516	0.88446
Nrp2	8	-0.025553	-0.19359	0.43261	0.8595	0.8465	0.89097
Gm5150	8	-0.02774	-0.21916	0.43012	0.85738	0.82653	0.87764
Cdkn2c	8	-0.028634	-0.16677	0.42679	0.85643	0.86755	0.90364
Spp1	8	-0.02953	-0.18176	0.42429	0.85427	0.85577	0.89525
Itgav	8	-0.030446	-0.21524	0.4218	0.85403	0.82958	0.87933
Vtcn1	8	-0.03064	-0.23402	0.42097	0.85403	0.81497	0.86844
Nrg2	8	-0.031078	-0.23976	0.42013	0.85403	0.81052	0.86573
Gls2	8	-0.032056	-0.18932	0.41681	0.85403	0.84984	0.89155
Npy4r	8	-0.033147	-0.24889	0.41265	0.85249	0.80345	0.86146
Cd55b	5	-0.034434	-0.19395	0.54243	0.89575	0.84622	0.89097
Ddit4	8	-0.035589	-0.18818	0.40682	0.84948	0.85074	0.89155
Lrfn3	8	-0.035728	-0.25598	0.40516	0.84948	0.79797	0.85869
Raf1	8	-0.036453	-0.22073	0.40433	0.84948	0.8253	0.8774
Fzd4	8	-0.03861	-0.24616	0.39767	0.84007	0.80556	0.86146
Itga9	8	-0.040716	-0.31792	0.39101	0.83979	0.75054	0.81922
Mrgprf	8	-0.040917	-0.32616	0.39101	0.83979	0.7443	0.81466
Galm	8	-0.041202	-0.26736	0.39101	0.83979	0.78919	0.85153
Cracr2b	8	-0.041443	-0.24696	0.39101	0.83979	0.80494	0.86146
Egr2	8	-0.041771	-0.24978	0.39101	0.83979	0.80275	0.86146
Tnfrsf22	28	-0.044058	-0.73497	0.10483	0.65657	0.46236	0.5906
Slc29a1	8	-0.044524	-0.28989	0.3827	0.83979	0.7719	0.83755
Itgal	8	-0.045251	-0.4628	0.3827	0.83979	0.64351	0.73781
Auh	8	-0.045843	-0.27375	0.38186	0.83979	0.78428	0.84699
Ier5	8	-0.045975	-0.25757	0.38103	0.83979	0.79674	0.85814
Irgm2	6	-0.047698	-0.26565	0.44592	0.86452	0.79051	0.85219
Ptgfrn	8	-0.049243	-0.28969	0.36938	0.83459	0.77206	0.83755
Cd46	8	-0.049254	-0.32544	0.36938	0.83459	0.74485	0.81466
Rtel1	8	-0.05138	-0.39296	0.35857	0.83205	0.69435	0.77494
E2f8	8	-0.054043	-0.36088	0.35358	0.82685	0.71819	0.79271
Il1r2	8	-0.054671	-0.37669	0.35358	0.82685	0.7064	0.78347
Cadm4	8	-0.055786	-0.49334	0.35025	0.82549	0.62177	0.71863
Obsl1	8	-0.056249	-0.46426	0.34775	0.82515	0.64246	0.7377
Nfatc3	8	-0.056321	-0.34877	0.34775	0.82515	0.72726	0.80052
Ackr1	8	-0.056857	-0.41008	0.34609	0.82515	0.68175	0.76585
Gp1bb	8	-0.05876	-0.43368	0.34276	0.82515	0.66452	0.75425
Pdk1	8	-0.059199	-0.36408	0.33943	0.82093	0.7158	0.7908
Dscaml1	8	-0.059204	-0.47239	0.33943	0.82093	0.63665	0.733
Itgax	8	-0.060831	-0.53451	0.33444	0.81542	0.59299	0.69635
Nt5e	8	-0.061251	-0.38515	0.33278	0.81301	0.70013	0.77921
Stim2	8	-0.062447	-0.40015	0.32862	0.81148	0.68904	0.77045
Il13ra1	8	-0.065486	-0.50261	0.32446	0.81031	0.61524	0.71536
Tnfrsf18	8	-0.068059	-0.51891	0.32113	0.81031	0.60383	0.70466
Ptpru	8	-0.069388	-0.46007	0.31864	0.80973	0.64547	0.73842
Vcan	8	-0.072357	-0.62362	0.31115	0.79915	0.53288	0.65226
Ski	8	-0.072908	-0.4498	0.30948	0.79915	0.65285	0.74241
Notch1	8	-0.074281	-0.59092	0.30366	0.79869	0.55458	0.66593
Slc20a1	8	-0.074475	-0.66886	0.30366	0.79869	0.50359	0.62857
Hapln4	8	-0.075803	-0.54254	0.29867	0.79778	0.58745	0.69295
Ikzf2	8	-0.07741	-0.54462	0.29617	0.79778	0.58602	0.69262
Treml4	8	-0.07873	-0.63561	0.29118	0.79186	0.52503	0.64594
Atp1b3	8	-0.082246	-0.63053	0.28536	0.7849	0.52835	0.64804
Hmcn1	8	-0.085302	-0.6394	0.2812	0.78241	0.52256	0.64356
Klk6	8	-0.085362	-0.49853	0.2812	0.78241	0.61811	0.71699
Pik3ca	8	-0.08537	-0.57702	0.2812	0.78241	0.56392	0.67447
Crtam	8	-0.085927	-0.53332	0.27953	0.78241	0.59381	0.69635
4930539E08Rik	8	-0.087411	-0.55596	0.27704	0.78241	0.57824	0.68695
Adgrl4	8	-0.087468	-0.64107	0.27704	0.78241	0.52148	0.64344
BC051142	8	-0.088215	-0.65216	0.27704	0.78241	0.5143	0.64061
Bcl2a1c	5	-0.088557	-0.45712	0.39684	0.83979	0.64759	0.73922
Fhl2	8	-0.088927	-0.56319	0.27621	0.78241	0.57331	0.68364
Adssl1	8	-0.089683	-0.56584	0.27454	0.78241	0.5715	0.68217
Cd68	8	-0.09176	-0.57888	0.26955	0.78241	0.56267	0.67363
Socs3	8	-0.092277	-0.59043	0.26955	0.78241	0.5549	0.66593
Gpr149	8	-0.092558	-0.82407	0.26955	0.78241	0.4099	0.54311
S1pr4	8	-0.094124	-0.73269	0.26456	0.78241	0.46375	0.59175
Cd5	8	-0.096812	-0.75969	0.25707	0.78241	0.44744	0.57582
Mdh2	8	-0.098982	-0.7087	0.25125	0.78241	0.47851	0.60481
Rab14	8	-0.099158	-0.78437	0.24958	0.78241	0.43282	0.56122
Cracr2a	8	-0.099612	-0.69648	0.24792	0.78241	0.48613	0.61122
Pglyrp1	8	-0.10292	-0.68957	0.2421	0.78241	0.49046	0.61474
Ctla4	16	-0.10326	-0.9979	0.10732	0.65657	0.31833	0.45497
Lpcat2	8	-0.10329	-0.59529	0.2421	0.78241	0.55165	0.66593
Gpr153	8	-0.10527	-0.81581	0.24043	0.78241	0.41461	0.54535
Rnf11	8	-0.10845	-0.60839	0.2371	0.78241	0.54293	0.65942
Gpr179	8	-0.10923	-0.81817	0.23544	0.78241	0.41326	0.54535
Trim26	8	-0.11099	-0.70104	0.23461	0.78241	0.48328	0.60891
Vsig1	8	-0.11166	-1.1428	0.23461	0.78241	0.25313	0.39008
Gpr65	8	-0.11457	-0.79774	0.22879	0.77465	0.42502	0.55349
Ier3	8	-0.11575	-0.84764	0.22546	0.77054	0.39664	0.53091
Il2rg	6	-0.11697	-0.81568	0.297	0.79778	0.41468	0.54535
Sema3f	8	-0.11735	-0.93591	0.2213	0.77054	0.34932	0.48654
Havcr2	8	-0.12053	-1.018	0.21963	0.77054	0.30867	0.448
Il2ra	8	-0.12142	-0.90979	0.21714	0.76765	0.36293	0.49918
Pfn2	8	-0.12442	-0.8363	0.20965	0.74336	0.40299	0.53694
Cat	8	-0.12475	-0.79801	0.20882	0.7426	0.42486	0.55349
Wfikkn2	8	-0.12775	-0.95549	0.20133	0.73653	0.33933	0.47538
Psmb9	6	-0.12859	-0.79652	0.27537	0.78241	0.42573	0.55382
Dek	8	-0.13056	-1.0945	0.19884	0.73313	0.27371	0.41384
Alox12b	8	-0.13464	-0.9067	0.19135	0.72785	0.36456	0.49966
Atf1	8	-0.13531	-0.90894	0.19135	0.72785	0.36338	0.49918
Jak3	8	-0.13634	-0.90197	0.19052	0.72785	0.36707	0.50196
Lsr	14	-0.13687	-1.2888	0.086522	0.62941	0.19745	0.33381
Mapk12	8	-0.13692	-0.84596	0.18968	0.72785	0.39758	0.53099
Mapk13	8	-0.13812	-0.8606	0.18968	0.72785	0.38946	0.52457
Eea1	8	-0.13913	-0.90918	0.18552	0.72785	0.36325	0.49918
Ptger2	8	-0.13946	-0.92143	0.18552	0.72785	0.35683	0.493
Stat4	8	-0.14005	-1.0143	0.18552	0.72785	0.31045	0.44851
Inpp5d	8	-0.14032	-1.1345	0.18552	0.72785	0.25659	0.3944
Mpzl1	8	-0.14256	-1.2066	0.18303	0.72785	0.22757	0.36472
Tnfsf11	8	-0.14499	-0.99434	0.17804	0.71812	0.32006	0.45581
Lancl1	8	-0.14802	-1.2426	0.17388	0.71331	0.21403	0.35001
Npcd	8	-0.14928	-1.0174	0.17055	0.71331	0.30898	0.448
Gpd2	8	-0.15142	-1.0703	0.16722	0.71331	0.28446	0.42423
Smpd1	8	-0.15191	-1.0729	0.16722	0.71331	0.2833	0.42407
Slamf6	8	-0.15223	-1.4373	0.16639	0.71331	0.15062	0.28069
Cd200	8	-0.15704	-0.92782	0.15973	0.71331	0.3535	0.48979
Pold4	8	-0.15925	-1.0128	0.15807	0.71331	0.31113	0.44896
Cd8b1	8	-0.16073	-1.1723	0.15641	0.71212	0.24106	0.37827
Pon2	8	-0.16098	-1.1031	0.15474	0.70992	0.26999	0.41132
Acat1	8	-0.16141	-1.0995	0.15391	0.70881	0.27154	0.41211
S100a11	5	-0.16151	-0.73505	0.25208	0.78241	0.46231	0.5906
Rsad2	8	-0.16191	-0.99915	0.15308	0.70881	0.31772	0.45497
Stat3	8	-0.1624	-1.0072	0.15308	0.70881	0.31384	0.45133
Sept4	5	-0.16324	-0.7878	0.24792	0.78241	0.43081	0.55922
Mdga2	8	-0.16414	-1.3196	0.15058	0.70881	0.18698	0.322
Pdgfb	8	-0.1646	-1.1451	0.14892	0.70881	0.25218	0.38951
S1pr1	8	-0.16638	-1.3372	0.14725	0.70881	0.18115	0.31787
Pon1	8	-0.17223	-1.1461	0.1406	0.70417	0.25174	0.38943
Cdkl2	8	-0.17629	-1.1979	0.13561	0.68908	0.23095	0.36781
Mdfic	8	-0.17686	-1.2066	0.13561	0.68908	0.22757	0.36472
F11r	8	-0.17805	-1.2389	0.13478	0.68908	0.21538	0.35127
Tfrc	8	-0.17806	-1.3895	0.13478	0.68908	0.16468	0.29677
Tspan32	8	-0.18209	-1.2772	0.12812	0.68444	0.20152	0.33679
Synj2	8	-0.18307	-1.1259	0.12396	0.67421	0.26023	0.3986
Azgp1	8	-0.18313	-1.2259	0.12396	0.67421	0.22024	0.35677
Il27ra	8	-0.18371	-1.3331	0.12396	0.67421	0.18251	0.31888
Sema4d	8	-0.18468	-1.1819	0.12396	0.67421	0.23723	0.37421
Itm2a	8	-0.18537	-0.8261	0.12396	0.67421	0.40875	0.54289
Nck1	8	-0.18728	-1.2105	0.1198	0.67421	0.22608	0.36331
Cd6	8	-0.1886	-1.3946	0.11814	0.67421	0.16314	0.29529
Xpr1	8	-0.19077	-1.6679	0.11314	0.66667	0.095331	0.20604
Cbl	8	-0.19271	-1.2757	0.11314	0.66667	0.20207	0.33687
Gadd45a	6	-0.19714	-0.89194	0.15557	0.71103	0.37243	0.5061
Tox	8	-0.20087	-1.1992	0.10399	0.65657	0.23046	0.36781
Sfrp1	8	-0.20349	-1.4337	0.10316	0.65657	0.15167	0.28221
Med12	22	-0.20652	-2.0841	0.010815	0.2029	0.037147	0.11559
Lat	8	-0.20695	-1.4188	0.097338	0.64516	0.15597	0.28799
Orai2	8	-0.20883	-1.4783	0.094842	0.64045	0.13933	0.26333
Slc3a2	8	-0.20983	-1.5641	0.093178	0.63277	0.1178	0.23546
Cr1l	8	-0.21433	-2.0674	0.088186	0.62941	0.038701	0.11777
Cd70	8	-0.21439	-1.4552	0.088186	0.62941	0.14562	0.2735
Map2k1	5	-0.21465	-1.0581	0.17388	0.71331	0.29001	0.42961
Jun	8	-0.22133	-1.4218	0.083195	0.625	0.15509	0.28769
Cdkn1a	8	-0.22354	-1.6059	0.082363	0.62264	0.1083	0.22309
Capn1	8	-0.22445	-1.4009	0.081531	0.62025	0.16123	0.29409
Gp9	8	-0.22533	-1.6085	0.079867	0.61538	0.10771	0.22309
Map3k2	8	-0.2279	-1.5364	0.074875	0.6	0.12445	0.24284
Cdk2ap1	5	-0.23238	-1.3315	0.15141	0.70881	0.18303	0.3193
Rcn1	8	-0.23274	-1.0513	0.073211	0.59864	0.29311	0.43181
Plscr1	5	-0.23379	-1.4179	0.15141	0.70881	0.15623	0.28802
Adam19	8	-0.23761	-1.6153	0.070715	0.58621	0.10625	0.2225
Bdh1	8	-0.24025	-1.3662	0.069884	0.58621	0.17187	0.30426
Il1rl1	8	-0.24198	-1.4951	0.069884	0.58621	0.1349	0.25743
Tnfsf8	8	-0.24232	-1.7518	0.069884	0.58621	0.079815	0.18379
Atp6ap2	8	-0.24692	-2.2469	0.064892	0.56934	0.024648	0.093166
Ccrl2	8	-0.24712	-1.6981	0.064892	0.56934	0.089498	0.19712
Orai3	8	-0.2511	-1.7571	0.060732	0.55303	0.078895	0.18237
Endod1	8	-0.25235	-1.5605	0.059068	0.54615	0.11864	0.2357
Cd36	8	-0.25377	-2.2171	0.057404	0.54331	0.026619	0.096373
Jak1	8	-0.26016	-1.7577	0.056572	0.53968	0.078795	0.18237
Cd1d2	5	-0.26082	-1.6356	0.12895	0.68584	0.10192	0.21606
C330007P06Rik	8	-0.26176	-1.8535	0.054077	0.52846	0.06381	0.16113
Skil	8	-0.26272	-1.7321	0.053245	0.52459	0.083263	0.18955
Gas2	8	-0.2719	-1.722	0.041597	0.42017	0.085073	0.19149
Ap2s1	8	-0.27215	-2.4257	0.041597	0.42017	0.015281	0.071749
Entpd1	8	-0.27384	-1.4801	0.041597	0.42017	0.13885	0.26298
S100a3	8	-0.27598	-1.8985	0.040765	0.42017	0.057634	0.15044
Tbc1d4	8	-0.28184	-1.9987	0.03827	0.40351	0.045645	0.13001
Ptprc	8	-0.28242	-1.7988	0.037438	0.39823	0.072048	0.1743
Vamp7	8	-0.28349	-2.0498	0.036606	0.39286	0.040382	0.12074
Cd3e	8	-0.28652	-1.7985	0.035774	0.38739	0.072102	0.1743
Crabp2	5	-0.28889	-1.4955	0.10649	0.65657	0.13478	0.25743
Nfatc1	8	-0.29315	-2.1697	0.031614	0.34862	0.030033	0.10227
Cd9	8	-0.29384	-2.0812	0.030782	0.34579	0.037418	0.11559
Cd27	5	-0.2943	-2.1146	0.1015	0.65241	0.034462	0.11173
Nsmaf	8	-0.29449	-2.1284	0.030782	0.34579	0.033308	0.1096
Clk1	5	-0.29546	-1.6557	0.099834	0.64516	0.097775	0.20997
Map3k7	8	-0.29808	-2.0436	0.02995	0.34286	0.04099	0.12166
Sit1	8	-0.30083	-2.2424	0.02995	0.34286	0.024933	0.093362
Nfat5	8	-0.30202	-1.9463	0.02995	0.34286	0.051616	0.13911
Zfpm1	8	-0.30513	-2.1922	0.02995	0.34286	0.028362	0.09939
Flot2	8	-0.30589	-2.1991	0.028286	0.34	0.02787	0.099112
Wbp5	8	-0.31386	-2.2006	0.021631	0.26531	0.027763	0.099023
Fos	8	-0.31452	-2.1059	0.021631	0.26531	0.035215	0.11318
Ect2	8	-0.31465	-2.6549	0.021631	0.26531	0.0079331	0.051544
Aoc2	8	-0.31535	-1.9825	0.021631	0.26531	0.047423	0.13217
Bub1	8	-0.31646	-2.0772	0.021631	0.26531	0.037783	0.11586
Ly6e	8	-0.32087	-2.4531	0.020799	0.26531	0.014161	0.069195
Stat1	8	-0.32351	-2.1751	0.020799	0.26531	0.029624	0.10203
Gzmk	8	-0.32418	-2.3834	0.020799	0.26531	0.017153	0.076648
Irf8	8	-0.32805	-2.3347	0.019967	0.26531	0.019561	0.082111
Scyl2	8	-0.32941	-2.1483	0.019967	0.26531	0.031687	0.1058
Nfatc4	8	-0.33057	-2.1001	0.019967	0.26531	0.035724	0.1139
Fyb	8	-0.34053	-2.5631	0.017471	0.24419	0.010374	0.060026
Gpm6b	8	-0.34275	-2.1062	0.017471	0.24419	0.035191	0.11318
Ly9	8	-0.35019	-2.9379	0.016639	0.24096	0.003304	0.030494
Foxp3	8	-0.35282	-2.7606	0.016639	0.24096	0.0057704	0.043623
S100a6	8	-0.35322	-2.4979	0.016639	0.24096	0.012493	0.065862
Vav3	8	-0.35471	-2.5115	0.016639	0.24096	0.012021	0.064795
Itih5	8	-0.35492	-2.5065	0.016639	0.24096	0.012195	0.065213
Pik3cg	8	-0.35501	-2.3325	0.016639	0.24096	0.019674	0.082111
Ctsd	8	-0.35626	-2.6042	0.014975	0.23684	0.0092096	0.056192
Cd28	8	-0.35688	-2.3748	0.014975	0.23684	0.01756	0.077887
Vav1	8	-0.35846	-2.8346	0.014975	0.23684	0.0045882	0.036767
Perp	8	-0.35874	-2.3552	0.014975	0.23684	0.018511	0.080616
Rela	8	-0.35993	-2.3464	0.014975	0.23684	0.018954	0.080873
Il2rb	8	-0.36324	-2.5647	0.014143	0.23684	0.010326	0.060026
Ak1	8	-0.38002	-2.4686	0.011647	0.2029	0.013565	0.068509
Cd8a	8	-0.38141	-3.2257	0.011647	0.2029	0.0012565	0.017675
Pde6d	8	-0.38472	-2.6488	0.011647	0.2029	0.0080774	0.051644
Lclat1	8	-0.38706	-2.9712	0.011647	0.2029	0.002966	0.030178
Cxcr4	8	-0.39014	-2.7796	0.011647	0.2029	0.0054418	0.041929
Marcks	8	-0.39064	-2.4627	0.011647	0.2029	0.01379	0.06869
Hmmr	8	-0.3914	-3.107	0.0099834	0.19672	0.0018902	0.023646
Rpa2	8	-0.39999	-2.8625	0.0083195	0.16949	0.0042033	0.03558
Wnt10b	8	-0.4007	-2.7085	0.0083195	0.16949	0.0067592	0.046955
Fgl2	8	-0.40616	-2.4994	0.0066556	0.14035	0.012442	0.065862
Penk	8	-0.40904	-2.7333	0.0058236	0.125	0.0062706	0.04568
B2m	8	-0.4222	-3.7364	0.0049917	0.11111	0.00018664	0.0043143
Tcta	8	-0.42944	-3.0892	0.0049917	0.11111	0.0020073	0.024127
Tap2	8	-0.43397	-3.8952	0.0049917	0.11111	9.8125e-05	0.0027269
Rasgrp1	8	-0.43562	-2.8456	0.0049917	0.11111	0.0044324	0.03649
Rabgap1l	8	-0.44087	-3.0796	0.0049917	0.11111	0.0020729	0.024428
Was	8	-0.44858	-3.44	0.0033278	0.081633	0.0005817	0.010133
Cks1b	6	-0.45836	-2.7256	0.011647	0.2029	0.006418	0.046178
Ppp3r2	5	-0.46769	-2.4307	0.014143	0.23684	0.015072	0.071605
Vps37a	8	-0.47103	-3.073	0.0024958	0.0625	0.0021189	0.024728
Cd47	8	-0.47233	-2.8467	0.0024958	0.0625	0.0044175	0.03649
Grb2	8	-0.47942	-3.2398	0.0024958	0.0625	0.0011963	0.017119
Aldh4a1	8	-0.49277	-3.3613	0.0024958	0.0625	0.0007758	0.012952
Alcam	8	-0.4963	-3.3263	0.0024958	0.0625	0.00088013	0.014106
Cd247	8	-0.51434	-3.6703	0.0016639	0.046512	0.00024223	0.0053395
Nrn1	8	-0.51619	-3.2656	0.0016639	0.046512	0.0010922	0.016814
Tap1	10	-0.52886	-3.9189	0.00083195	0.027027	8.8936e-05	0.0025763
Eomes	8	-0.57261	-3.7415	0.0016639	0.046512	0.0001829	0.0043107
Lck	8	-0.57553	-3.8518	0.0016639	0.046512	0.00011727	0.0030644
Egr3	8	-0.58143	-3.891	0.0016639	0.046512	9.9821e-05	0.0027269
Pfn1	8	-0.60359	-4.3026	0.00083195	0.027027	1.6877e-05	0.00063393
Nr2c2	8	-0.63127	-4.0931	0.00083195	0.027027	4.2573e-05	0.0013467
Lcp2	8	-0.63704	-3.6681	0.00083195	0.027027	0.00024432	0.0053395
Bmi1	8	-0.64877	-5.1639	0.00083195	0.027027	2.4186e-07	1.7101e-05
Atp5c1	8	-0.65318	-4.2154	0.00083195	0.027027	2.4935e-05	0.00088154
Chuk	8	-0.65966	-4.5106	0.00083195	0.027027	6.4642e-06	0.00026148
Plcg1	8	-0.6645	-5.0547	0.00083195	0.027027	4.3103e-07	2.5905e-05
Card11	8	-0.6953	-4.4572	0	0	8.3046e-06	0.000322
Rbm39	8	-0.69867	-4.9009	0	0	9.5416e-07	4.9865e-05
Casp4	8	-0.70032	-4.8048	0	0	1.5493e-06	7.4491e-05
Capzb	8	-0.70665	-4.9134	0	0	8.9525e-07	4.8913e-05
Bcl10	8	-0.70671	-4.9376	0	0	7.908e-07	4.5264e-05
Nek6	5	-0.73147	-4.7747	0	0	1.7999e-06	8.3211e-05
Etf1	8	-0.73743	-5.0584	0	0	4.2275e-07	2.5905e-05
Cpsf2	8	-0.74362	-6.3554	0	0	2.0788e-10	4.1645e-08
Cap1	8	-0.74586	-5.4543	0	0	4.9154e-08	3.6927e-06
Prkcq	8	-0.76116	-5.1383	0	0	2.7718e-07	1.8509e-05
Irf4	8	-0.76223	-4.7256	0	0	2.2939e-06	0.00010212
Plk4	8	-0.77832	-5.6724	0	0	1.4079e-08	1.3068e-06
Stat5b	5	-0.78702	-4.8086	0	0	1.5197e-06	7.4491e-05
Nusap1	8	-0.79061	-5.6718	0	0	1.4134e-08	1.3068e-06
Wnk1	8	-0.80062	-6.7777	0	0	1.2209e-11	3.6689e-09
Myb	8	-0.81677	-6.2901	0	0	3.172e-10	5.4468e-08
Malt1	8	-0.81715	-6.0914	0	0	1.1194e-09	1.495e-07
Ikbkg	8	-0.82081	-5.6474	0	0	1.6289e-08	1.3986e-06
Ikbkb	8	-0.83969	-5.6113	0	0	2.0086e-08	1.6095e-06
Rel	8	-0.87238	-6.8823	0	0	5.8887e-12	3.2095e-09
Trac	8	-0.8843	-6.6496	0	0	2.9397e-11	7.067e-09
Nedd1	8	-0.89284	-5.9456	0	0	2.7551e-09	3.3117e-07
Tnfrsf9	8	-0.90197	-6.8384	0	0	8.0103e-12	3.2095e-09
Nfkb1	8	-0.9037	-5.9174	0	0	3.2715e-09	3.5749e-07
Zap70	8	-1.0527	-8.7981	0	0	1.3913e-18	1.6724e-15
