# Supplementary material for: Rational design of a SOCS1-edited tumor-infiltrating lymphocyte therapy using CRISPR/Cas9 screens
Source: J Clin Invest. 2023 Dec 15;133(24):e163096. doi: 10.1172/JCI163096 (PMC10721144; doi:10.1172/JCI163096)
Supplement: Supplemental table 3 [file jci-133-163096-s131.xlsx]

## Sheet: mc38_counts
guideName	gene	input_1	input_2	tumor_1	tumor_2	tumor_3	tumor_4	tumor_5	tumor_6	tumor_7
Tspan32__core_library.lib30	Tspan32	223	215	0	0	20	0	0	0	39
Tspan32__core_library.1.lib30	Tspan32	205	232	0	20	20	20	0	0	0
Tspan32__core_library.2.lib30	Tspan32	165	179	0	0	0	0	0	0	39
Tspan32__core_library.3.lib30	Tspan32	124	107	0	0	0	0	0	20	0
Tspan32__core_library.4.lib30	Tspan32	265	234	0	0	0	0	0	0	39
Tspan32__core_library.5.lib30	Tspan32	214	236	0	0	0	0	0	0	0
Tspan32__core_library.6.lib30	Tspan32	186	205	0	0	0	0	0	0	20
Tspan32__core_library.7.lib30	Tspan32	446	451	0	0	0	0	0	20	39
Lck__core_library.lib30	Lck	370	336	0	0	20	0	0	0	0
Lck__core_library.1.lib30	Lck	134	108	0	0	0	0	0	20	0
Lck__core_library.2.lib30	Lck	249	249	0	0	0	20	0	0	0
Lck__core_library.3.lib30	Lck	190	180	0	0	0	0	0	0	0
Lck__core_library.4.lib30	Lck	153	195	0	0	0	20	0	0	0
Lck__core_library.5.lib30	Lck	99	122	0	0	0	0	0	0	0
Lck__core_library.6.lib30	Lck	111	111	0	0	0	20	0	0	20
Lck__core_library.7.lib30	Lck	209	200	0	0	0	0	0	20	0
Raf1__core_library.lib30	Raf1	425	436	0	0	0	20	0	0	0
Raf1__core_library.1.lib30	Raf1	255	264	0	0	0	0	0	0	0
Raf1__core_library.2.lib30	Raf1	220	209	0	0	0	0	0	0	20
Raf1__core_library.3.lib30	Raf1	126	153	0	0	0	0	0	0	0
Raf1__core_library.4.lib30	Raf1	277	282	0	0	20	0	0	20	0
Raf1__core_library.5.lib30	Raf1	150	175	0	0	0	20	39	0	0
Raf1__core_library.6.lib30	Raf1	263	318	0	0	0	0	0	0	20
Raf1__core_library.7.lib30	Raf1	253	300	0	0	0	0	0	0	0
Pdgfb__core_library.lib30	Pdgfb	207	210	0	20	0	0	20	0	0
Pdgfb__core_library.1.lib30	Pdgfb	297	290	0	0	0	0	0	0	0
Pdgfb__core_library.2.lib30	Pdgfb	180	192	0	0	0	20	0	0	0
Pdgfb__core_library.3.lib30	Pdgfb	245	215	0	0	0	0	0	0	0
Pdgfb__core_library.4.lib30	Pdgfb	112	133	0	0	0	0	0	0	0
Pdgfb__core_library.5.lib30	Pdgfb	242	245	19	0	0	0	0	20	0
Pdgfb__core_library.6.lib30	Pdgfb	225	249	0	0	0	20	0	0	0
Pdgfb__core_library.7.lib30	Pdgfb	241	267	0	0	20	58	0	0	39
Fasl__core_library.lib30	Fasl	247	249	0	0	0	0	0	0	0
Fasl__core_library.1.lib30	Fasl	304	293	0	0	0	0	0	0	20
Fasl__core_library.2.lib30	Fasl	270	262	0	0	0	20	0	0	0
Fasl__core_library.3.lib30	Fasl	136	144	0	0	0	0	0	0	0
Fasl__core_library.4.lib30	Fasl	153	165	0	0	0	39	0	0	0
Fasl__core_library.5.lib30	Fasl	474	442	0	0	0	20	20	0	20
Fasl__core_library.6.lib30	Fasl	216	206	0	0	0	39	0	0	0
Fasl__core_library.7.lib30	Fasl	211	196	0	0	0	0	0	0	0
Ccl3__core_library.lib30	Ccl3	206	182	0	0	39	0	0	0	39
Ccl3__core_library.1.lib30	Ccl3	302	303	0	0	0	20	20	0	20
Ccl3__core_library.2.lib30	Ccl3	211	222	0	0	0	0	0	0	0
Ccl3__core_library.3.lib30	Ccl3	297	304	0	0	0	20	0	0	20
Ccl3__core_library.4.lib30	Ccl3	265	252	0	0	0	0	0	0	20
Ccl3__core_library.5.lib30	Ccl3	120	121	0	0	0	20	0	0	0
Ccl3__core_library.6.lib30	Ccl3	248	261	0	0	0	0	0	0	0
Ccl3__core_library.7.lib30	Ccl3	95	95	0	0	0	0	0	0	0
S100a3__core_library.lib30	S100a3	120	107	19	0	0	0	0	20	0
S100a3__core_library.1.lib30	S100a3	72	102	0	0	0	0	0	0	0
S100a3__core_library.2.lib30	S100a3	293	278	0	0	0	0	0	0	0
S100a3__core_library.3.lib30	S100a3	179	172	0	0	0	0	0	0	0
S100a3__core_library.4.lib30	S100a3	220	203	0	0	0	0	0	0	0
S100a3__core_library.5.lib30	S100a3	180	177	0	0	0	0	0	0	20
S100a3__core_library.6.lib30	S100a3	206	200	0	0	0	0	0	0	0
S100a3__core_library.7.lib30	S100a3	129	160	0	0	0	0	0	20	20
S100a6__core_library.lib30	S100a6	178	189	0	0	0	0	0	0	0
S100a6__core_library.1.lib30	S100a6	256	248	0	0	0	0	0	0	0
S100a6__core_library.2.lib30	S100a6	219	219	0	0	0	39	0	0	20
S100a6__core_library.3.lib30	S100a6	227	233	0	0	0	0	20	0	0
S100a6__core_library.4.lib30	S100a6	120	121	0	0	0	0	0	0	0
S100a6__core_library.5.lib30	S100a6	175	181	0	0	0	0	0	20	20
S100a6__core_library.6.lib30	S100a6	208	216	0	0	0	0	0	39	20
S100a6__core_library.7.lib30	S100a6	317	255	0	0	39	20	0	0	0
Cd3g__core_library.lib30	Cd3g	165	165	0	0	0	0	0	0	0
Cd3g__core_library.1.lib30	Cd3g	135	125	0	0	0	0	0	0	0
Cd3g__core_library.2.lib30	Cd3g	292	292	19	0	0	0	0	0	0
Cd3g__core_library.3.lib30	Cd3g	142	161	0	0	0	0	0	20	0
Cd3g__core_library.4.lib30	Cd3g	238	224	0	0	20	0	0	20	0
Cd3g__core_library.5.lib30	Cd3g	269	262	0	0	0	0	20	0	0
Cd3g__core_library.6.lib30	Cd3g	246	256	0	0	0	0	0	20	0
Cd3g__core_library.7.lib30	Cd3g	147	158	0	0	0	0	0	0	0
Ddb2__core_library.lib30	Ddb2	119	110	0	0	0	0	0	0	0
Ddb2__core_library.1.lib30	Ddb2	268	274	0	0	0	0	0	0	20
Ddb2__core_library.2.lib30	Ddb2	231	224	0	0	0	20	0	0	0
Ddb2__core_library.3.lib30	Ddb2	179	192	0	0	0	20	0	0	0
Ddb2__core_library.4.lib30	Ddb2	198	197	0	0	0	0	0	0	20
Ddb2__core_library.5.lib30	Ddb2	163	168	0	0	0	0	0	0	0
Ddb2__core_library.6.lib30	Ddb2	188	209	0	0	0	0	0	0	0
Ddb2__core_library.7.lib30	Ddb2	226	214	0	0	0	0	0	0	0
Pon1__core_library.lib30	Pon1	225	222	0	0	0	0	0	0	0
Pon1__core_library.1.lib30	Pon1	311	288	0	0	0	0	20	0	0
Pon1__core_library.2.lib30	Pon1	222	177	0	0	20	0	0	0	0
Pon1__core_library.3.lib30	Pon1	248	261	19	0	20	0	0	0	39
Pon1__core_library.4.lib30	Pon1	319	363	0	0	58	0	0	20	0
Pon1__core_library.5.lib30	Pon1	189	179	0	0	20	0	0	0	0
Pon1__core_library.6.lib30	Pon1	235	246	0	0	0	0	0	0	0
Pon1__core_library.7.lib30	Pon1	149	181	0	0	0	0	0	0	0
Lcp2__core_library.lib30	Lcp2	273	280	0	0	0	0	0	0	0
Lcp2__core_library.1.lib30	Lcp2	120	127	0	0	0	0	0	0	0
Lcp2__core_library.2.lib30	Lcp2	168	154	0	0	0	0	0	0	0
Lcp2__core_library.3.lib30	Lcp2	309	283	0	0	0	0	0	0	0
Lcp2__core_library.4.lib30	Lcp2	168	177	0	0	0	0	0	0	0
Lcp2__core_library.5.lib30	Lcp2	305	267	0	0	0	0	0	20	0
Lcp2__core_library.6.lib30	Lcp2	289	277	0	0	0	0	0	0	0
Lcp2__core_library.7.lib30	Lcp2	260	224	0	0	0	0	0	0	0
Map2k7__core_library.lib30	Map2k7	209	225	0	0	0	20	0	0	0
Map2k7__core_library.1.lib30	Map2k7	161	174	0	0	0	39	0	0	20
Map2k7__core_library.2.lib30	Map2k7	142	141	0	0	0	0	0	0	0
Map2k7__core_library.3.lib30	Map2k7	194	179	0	0	0	0	0	0	0
Map2k7__core_library.4.lib30	Map2k7	340	326	0	0	0	0	0	0	20
Map2k7__core_library.5.lib30	Map2k7	137	141	0	0	0	0	0	20	0
Map2k7__core_library.6.lib30	Map2k7	297	266	0	0	0	0	0	0	0
Map2k7__core_library.7.lib30	Map2k7	207	222	0	0	0	0	0	0	0
Relb__core_library.lib30	Relb	224	221	0	0	0	20	0	0	20
Relb__core_library.1.lib30	Relb	328	322	0	0	0	0	0	20	0
Relb__core_library.2.lib30	Relb	299	262	0	0	0	0	0	0	0
Relb__core_library.3.lib30	Relb	100	91	0	0	0	0	0	0	0
Relb__core_library.4.lib30	Relb	215	211	0	0	20	0	0	0	0
Relb__core_library.5.lib30	Relb	206	181	0	0	0	0	0	0	20
Relb__core_library.6.lib30	Relb	217	217	0	0	0	20	0	0	20
Relb__core_library.7.lib30	Relb	181	136	0	0	0	0	0	0	0
Cdkn1b__core_library.lib30	Cdkn1b	251	241	0	0	0	0	0	0	0
Cdkn1b__core_library.1.lib30	Cdkn1b	239	202	0	0	0	58	0	0	0
Cdkn1b__core_library.2.lib30	Cdkn1b	80	65	0	0	0	0	0	0	0
Cdkn1b__core_library.3.lib30	Cdkn1b	247	235	0	0	0	0	20	0	0
Cdkn1b__core_library.4.lib30	Cdkn1b	202	191	0	0	0	0	0	0	0
Cdkn1b__core_library.5.lib30	Cdkn1b	207	198	0	0	0	0	0	0	0
Cdkn1b__core_library.6.lib30	Cdkn1b	154	145	0	0	0	0	0	0	0
Cdkn1b__core_library.7.lib30	Cdkn1b	125	125	0	0	0	0	20	0	0
Ier3__core_library.lib30	Ier3	113	130	0	0	20	0	0	0	0
Ier3__core_library.1.lib30	Ier3	189	192	0	0	0	20	0	0	0
Ier3__core_library.2.lib30	Ier3	230	198	0	0	0	0	0	20	0
Ier3__core_library.3.lib30	Ier3	170	148	0	20	20	20	0	0	0
Ier3__core_library.4.lib30	Ier3	113	113	0	0	0	39	0	0	0
Ier3__core_library.5.lib30	Ier3	134	149	0	0	0	0	0	0	0
Ier3__core_library.6.lib30	Ier3	266	252	0	0	0	0	0	0	0
Ier3__core_library.7.lib30	Ier3	237	221	0	0	0	0	0	0	0
Nfat5__core_library.lib30	Nfat5	216	230	0	0	0	0	0	0	0
Nfat5__core_library.1.lib30	Nfat5	197	201	0	0	20	0	0	0	0
Nfat5__core_library.2.lib30	Nfat5	111	112	0	0	0	0	20	0	0
Nfat5__core_library.3.lib30	Nfat5	183	176	0	0	0	0	0	0	0
Nfat5__core_library.4.lib30	Nfat5	153	163	0	0	0	0	0	0	0
Nfat5__core_library.5.lib30	Nfat5	273	282	0	0	0	20	0	0	20
Nfat5__core_library.6.lib30	Nfat5	243	276	0	0	0	0	0	0	0
Nfat5__core_library.7.lib30	Nfat5	183	204	0	0	0	20	0	20	0
Stat3__core_library.lib30	Stat3	214	181	0	0	0	0	0	0	0
Stat3__core_library.1.lib30	Stat3	257	260	0	0	0	0	0	0	0
Stat3__core_library.2.lib30	Stat3	221	212	0	0	0	0	0	0	0
Stat3__core_library.3.lib30	Stat3	230	216	0	0	0	39	0	0	0
Stat3__core_library.4.lib30	Stat3	78	81	0	0	0	0	0	0	0
Stat3__core_library.5.lib30	Stat3	188	189	0	0	0	0	0	0	0
Stat3__core_library.6.lib30	Stat3	126	135	0	0	20	0	0	0	0
Stat3__core_library.7.lib30	Stat3	140	167	0	0	0	0	0	0	0
Ikbkg__core_library.lib30	Ikbkg	201	198	0	0	0	39	0	0	0
Ikbkg__core_library.1.lib30	Ikbkg	205	223	0	0	0	0	0	0	0
Ikbkg__core_library.2.lib30	Ikbkg	188	187	0	0	20	0	0	0	0
Ikbkg__core_library.3.lib30	Ikbkg	187	187	0	0	0	20	0	0	0
Ikbkg__core_library.4.lib30	Ikbkg	173	211	0	0	0	0	0	0	0
Ikbkg__core_library.5.lib30	Ikbkg	230	267	0	0	0	0	0	0	0
Ikbkg__core_library.6.lib30	Ikbkg	194	212	0	0	0	20	0	0	0
Ikbkg__core_library.7.lib30	Ikbkg	144	165	0	0	0	0	0	0	0
Cd244__core_library.lib30	Cd244	196	202	0	20	0	0	20	0	0
Cd244__core_library.1.lib30	Cd244	139	151	0	0	20	0	0	20	0
Cd244__core_library.2.lib30	Cd244	250	214	0	0	20	0	0	0	20
Cd244__core_library.3.lib30	Cd244	157	178	0	0	0	0	20	39	20
Cd244__core_library.4.lib30	Cd244	416	410	0	0	39	0	0	20	0
Cd244__core_library.5.lib30	Cd244	227	215	0	0	0	0	20	0	20
Cd244__core_library.6.lib30	Cd244	360	314	19	0	0	20	0	0	0
Cd244__core_library.7.lib30	Cd244	221	228	0	0	0	0	0	0	0
Mapk13__core_library.lib30	Mapk13	255	229	0	0	0	0	0	0	20
Mapk13__core_library.1.lib30	Mapk13	205	201	0	0	0	20	0	0	0
Mapk13__core_library.2.lib30	Mapk13	200	186	0	0	0	0	0	0	0
Mapk13__core_library.3.lib30	Mapk13	99	91	0	0	0	39	0	0	0
Mapk13__core_library.4.lib30	Mapk13	226	210	0	0	0	0	0	20	20
Mapk13__core_library.5.lib30	Mapk13	145	171	0	0	0	0	0	0	0
Mapk13__core_library.6.lib30	Mapk13	300	281	0	0	0	0	0	0	39
Mapk13__core_library.7.lib30	Mapk13	264	249	0	0	0	0	0	0	0
Crabp2__core_library.lib30	Crabp2	205	200	0	0	0	20	0	0	0
Crabp2__core_library.1.lib30	Crabp2	259	254	0	0	0	0	0	0	20
Crabp2__core_library.2.lib30	Crabp2	315	336	0	0	0	0	0	0	20
Crabp2__core_library.3.lib30	Crabp2	134	143	0	0	0	0	0	20	0
Crabp2__core_library.4.lib30	Crabp2	229	210	0	0	0	0	20	20	20
Map2k1__core_library.lib30	Map2k1	159	147	0	0	0	20	0	0	0
Map2k1__core_library.1.lib30	Map2k1	152	159	0	0	0	0	0	0	20
Map2k1__core_library.2.lib30	Map2k1	146	140	0	0	0	39	0	0	20
Map2k1__core_library.3.lib30	Map2k1	203	230	0	0	0	0	20	0	0
Map2k1__core_library.4.lib30	Map2k1	442	431	0	0	0	20	0	0	0
Cd247__core_library.lib30	Cd247	251	258	0	0	0	0	0	0	20
Cd247__core_library.1.lib30	Cd247	150	127	0	0	0	0	0	0	0
Cd247__core_library.2.lib30	Cd247	296	250	0	0	0	0	0	0	0
Cd247__core_library.3.lib30	Cd247	258	226	0	0	0	20	0	0	0
Cd247__core_library.4.lib30	Cd247	261	233	0	0	0	20	0	20	0
Cd247__core_library.5.lib30	Cd247	194	206	0	0	0	0	0	0	0
Cd247__core_library.6.lib30	Cd247	117	111	0	0	0	20	0	0	0
Cd247__core_library.7.lib30	Cd247	153	164	0	0	0	20	0	0	20
Nr2c2__core_library.lib30	Nr2c2	298	294	0	0	0	0	0	0	0
Nr2c2__core_library.1.lib30	Nr2c2	173	189	0	0	0	0	0	0	0
Nr2c2__core_library.2.lib30	Nr2c2	267	249	0	0	0	0	20	0	0
Nr2c2__core_library.3.lib30	Nr2c2	229	226	0	0	0	20	0	0	0
Nr2c2__core_library.4.lib30	Nr2c2	326	329	0	0	0	0	0	0	20
Nr2c2__core_library.5.lib30	Nr2c2	170	192	0	0	0	0	0	0	0
Nr2c2__core_library.6.lib30	Nr2c2	162	178	0	0	0	0	0	0	0
Nr2c2__core_library.7.lib30	Nr2c2	88	100	0	0	0	0	0	0	0
Rcn1__core_library.lib30	Rcn1	177	207	0	0	0	0	0	0	0
Rcn1__core_library.1.lib30	Rcn1	164	158	0	0	0	0	0	0	0
Rcn1__core_library.2.lib30	Rcn1	135	144	0	0	0	20	0	0	0
Rcn1__core_library.3.lib30	Rcn1	221	228	0	0	0	0	0	0	0
Rcn1__core_library.4.lib30	Rcn1	211	205	0	0	0	39	0	0	20
Rcn1__core_library.5.lib30	Rcn1	155	169	0	0	0	0	0	0	0
Rcn1__core_library.6.lib30	Rcn1	238	222	0	0	0	20	0	0	0
Rcn1__core_library.7.lib30	Rcn1	215	230	0	0	0	0	0	0	0
Tmbim1__core_library.lib30	Tmbim1	415	408	0	0	0	39	20	0	20
Tmbim1__core_library.1.lib30	Tmbim1	228	224	0	0	0	20	0	0	0
Tmbim1__core_library.2.lib30	Tmbim1	167	190	0	0	0	0	0	0	20
Tmbim1__core_library.3.lib30	Tmbim1	235	218	0	0	0	20	0	0	0
Tmbim1__core_library.4.lib30	Tmbim1	166	179	0	0	0	0	0	0	0
Tmbim1__core_library.5.lib30	Tmbim1	200	199	0	0	0	20	0	0	0
Tmbim1__core_library.6.lib30	Tmbim1	382	358	0	0	0	0	0	0	0
Tmbim1__core_library.7.lib30	Tmbim1	232	246	0	0	0	39	0	0	0
C330007P06Rik__core_library.lib30	C330007P06Rik	203	200	0	0	20	0	0	0	20
C330007P06Rik__core_library.1.lib30	C330007P06Rik	163	179	0	0	0	0	0	0	0
C330007P06Rik__core_library.2.lib30	C330007P06Rik	262	226	0	0	0	20	0	0	39
C330007P06Rik__core_library.3.lib30	C330007P06Rik	231	221	0	0	20	0	20	0	0
C330007P06Rik__core_library.4.lib30	C330007P06Rik	204	238	0	39	0	0	0	0	0
C330007P06Rik__core_library.5.lib30	C330007P06Rik	172	193	0	0	0	0	0	0	0
C330007P06Rik__core_library.6.lib30	C330007P06Rik	269	233	0	0	0	20	0	0	0
C330007P06Rik__core_library.7.lib30	C330007P06Rik	212	191	0	0	0	0	20	0	0
Pdk1__core_library.lib30	Pdk1	225	235	0	0	0	20	20	0	0
Pdk1__core_library.1.lib30	Pdk1	293	296	0	0	0	20	0	0	0
Pdk1__core_library.2.lib30	Pdk1	289	305	0	0	0	0	0	0	0
Pdk1__core_library.3.lib30	Pdk1	228	237	0	0	0	0	0	0	39
Pdk1__core_library.4.lib30	Pdk1	234	221	0	0	0	20	0	0	0
Pdk1__core_library.5.lib30	Pdk1	190	191	0	0	0	0	0	20	0
Pdk1__core_library.6.lib30	Pdk1	160	170	0	20	0	0	0	0	20
Pdk1__core_library.7.lib30	Pdk1	97	102	0	0	20	0	0	0	20
B4galnt1__core_library.lib30	B4galnt1	126	130	0	0	0	0	0	0	0
B4galnt1__core_library.1.lib30	B4galnt1	95	94	0	0	0	0	0	0	0
B4galnt1__core_library.2.lib30	B4galnt1	299	296	0	0	0	20	0	0	0
B4galnt1__core_library.3.lib30	B4galnt1	355	359	0	0	0	0	0	0	0
B4galnt1__core_library.4.lib30	B4galnt1	221	215	0	0	0	0	0	0	0
B4galnt1__core_library.5.lib30	B4galnt1	119	130	0	0	0	20	0	0	0
B4galnt1__core_library.6.lib30	B4galnt1	142	143	0	0	0	0	0	0	0
B4galnt1__core_library.7.lib30	B4galnt1	127	155	0	0	0	0	0	0	0
Ctsd__core_library.lib30	Ctsd	300	325	0	0	20	0	0	0	0
Ctsd__core_library.1.lib30	Ctsd	147	157	0	0	0	0	0	0	0
Ctsd__core_library.2.lib30	Ctsd	318	295	0	0	20	0	0	20	0
Ctsd__core_library.3.lib30	Ctsd	245	216	0	0	0	0	20	0	0
Ctsd__core_library.4.lib30	Ctsd	175	195	0	0	0	0	0	0	20
Ctsd__core_library.5.lib30	Ctsd	316	296	0	0	0	0	0	0	20
Ctsd__core_library.6.lib30	Ctsd	188	205	0	0	0	0	0	0	0
Ctsd__core_library.7.lib30	Ctsd	129	124	0	0	20	0	0	0	0
Fhl2__core_library.lib30	Fhl2	244	240	0	0	0	20	0	0	39
Fhl2__core_library.1.lib30	Fhl2	205	208	0	20	0	0	0	0	0
Fhl2__core_library.2.lib30	Fhl2	170	190	0	0	0	20	0	0	20
Fhl2__core_library.3.lib30	Fhl2	146	165	0	0	0	0	0	0	0
Fhl2__core_library.4.lib30	Fhl2	251	224	0	20	0	0	0	0	0
Fhl2__core_library.5.lib30	Fhl2	297	314	0	0	0	20	0	0	20
Fhl2__core_library.6.lib30	Fhl2	319	335	0	0	20	20	0	20	0
Fhl2__core_library.7.lib30	Fhl2	255	266	0	0	0	20	0	39	20
Vav2__core_library.lib30	Vav2	407	417	0	0	20	20	0	0	0
Vav2__core_library.1.lib30	Vav2	250	239	0	0	0	0	0	0	0
Vav2__core_library.2.lib30	Vav2	215	219	0	0	0	0	0	0	0
Vav2__core_library.3.lib30	Vav2	273	282	0	0	20	0	0	0	0
Vav2__core_library.4.lib30	Vav2	306	273	0	0	0	0	0	0	58
Vav2__core_library.5.lib30	Vav2	130	111	0	0	0	0	0	0	0
Vav2__core_library.6.lib30	Vav2	296	263	0	0	0	20	0	20	20
Vav2__core_library.7.lib30	Vav2	188	180	0	0	0	0	0	0	0
Psen2__core_library.lib30	Psen2	96	113	0	0	0	0	0	0	0
Psen2__core_library.1.lib30	Psen2	273	222	0	0	0	0	0	0	0
Psen2__core_library.2.lib30	Psen2	242	231	0	0	0	0	0	0	0
Psen2__core_library.3.lib30	Psen2	318	296	0	0	0	20	0	0	0
Psen2__core_library.4.lib30	Psen2	260	250	0	0	0	20	0	0	0
Psen2__core_library.5.lib30	Psen2	292	319	0	0	0	0	20	20	20
Psen2__core_library.6.lib30	Psen2	132	140	0	0	0	0	0	0	0
Psen2__core_library.7.lib30	Psen2	221	197	0	0	0	0	0	0	0
Adssl1__core_library.lib30	Adssl1	137	150	0	0	0	0	0	0	0
Adssl1__core_library.1.lib30	Adssl1	251	235	0	0	0	0	0	0	0
Adssl1__core_library.2.lib30	Adssl1	81	87	0	0	0	0	0	0	0
Adssl1__core_library.3.lib30	Adssl1	236	247	0	0	0	20	0	0	0
Adssl1__core_library.4.lib30	Adssl1	173	192	0	0	0	20	0	0	0
Adssl1__core_library.5.lib30	Adssl1	239	227	0	0	0	0	20	0	39
Adssl1__core_library.6.lib30	Adssl1	232	223	0	0	0	0	0	0	0
Adssl1__core_library.7.lib30	Adssl1	155	145	0	0	0	0	0	20	0
Adam19__core_library.lib30	Adam19	246	241	0	0	0	20	0	0	0
Adam19__core_library.1.lib30	Adam19	156	173	0	0	0	0	0	0	0
Adam19__core_library.2.lib30	Adam19	190	179	0	0	0	0	0	0	0
Adam19__core_library.3.lib30	Adam19	208	213	0	0	0	0	0	20	20
Adam19__core_library.4.lib30	Adam19	375	344	0	0	0	0	0	20	20
Adam19__core_library.5.lib30	Adam19	175	171	0	0	0	0	20	20	20
Adam19__core_library.6.lib30	Adam19	184	184	0	0	0	0	0	0	0
Adam19__core_library.7.lib30	Adam19	185	192	0	0	0	0	20	20	0
Cd83__core_library.lib30	Cd83	256	273	0	0	0	39	0	0	0
Cd83__core_library.1.lib30	Cd83	145	161	0	0	0	0	0	0	0
Cd83__core_library.2.lib30	Cd83	170	192	0	0	0	0	0	0	0
Cd83__core_library.3.lib30	Cd83	103	93	0	0	0	0	0	0	0
Cd83__core_library.4.lib30	Cd83	198	201	0	0	0	0	0	0	0
Cd83__core_library.5.lib30	Cd83	151	158	0	0	0	0	0	0	0
Cd83__core_library.6.lib30	Cd83	142	137	0	0	0	0	20	0	0
Cd83__core_library.7.lib30	Cd83	251	255	0	0	20	20	0	0	0
Plcg1__core_library.lib30	Plcg1	218	222	0	0	0	20	0	0	0
Plcg1__core_library.1.lib30	Plcg1	226	217	0	0	0	20	0	20	20
Plcg1__core_library.2.lib30	Plcg1	243	247	0	0	0	0	0	0	0
Plcg1__core_library.3.lib30	Plcg1	208	182	0	0	0	0	0	0	20
Plcg1__core_library.4.lib30	Plcg1	106	143	0	0	0	0	0	0	0
Plcg1__core_library.5.lib30	Plcg1	68	69	0	0	0	0	0	0	0
Plcg1__core_library.6.lib30	Plcg1	93	84	0	0	0	0	0	0	0
Plcg1__core_library.7.lib30	Plcg1	271	287	0	0	0	0	0	0	0
Rnd3__core_library.lib30	Rnd3	250	266	0	0	0	0	0	0	20
Rnd3__core_library.1.lib30	Rnd3	199	214	0	0	0	0	0	0	0
Rnd3__core_library.2.lib30	Rnd3	173	176	0	0	0	0	0	0	20
Rnd3__core_library.3.lib30	Rnd3	256	257	0	0	0	0	0	0	0
Rnd3__core_library.4.lib30	Rnd3	172	199	0	0	0	0	0	0	39
Rnd3__core_library.5.lib30	Rnd3	113	126	0	0	0	0	0	0	0
Rnd3__core_library.6.lib30	Rnd3	250	261	0	0	0	0	0	0	0
Rnd3__core_library.7.lib30	Rnd3	191	187	0	0	20	0	0	0	0
Pfn1__core_library.lib30	Pfn1	223	224	0	0	0	0	0	0	0
Pfn1__core_library.1.lib30	Pfn1	235	216	0	0	0	0	0	0	0
Pfn1__core_library.2.lib30	Pfn1	146	132	0	0	20	0	0	0	0
Pfn1__core_library.3.lib30	Pfn1	190	218	0	0	0	0	0	0	0
Pfn1__core_library.4.lib30	Pfn1	312	355	0	0	0	0	0	0	0
Pfn1__core_library.5.lib30	Pfn1	116	118	0	0	0	0	0	0	0
Pfn1__core_library.6.lib30	Pfn1	269	259	0	0	0	0	0	0	0
Pfn1__core_library.7.lib30	Pfn1	83	85	0	0	0	0	0	0	20
Cd68__core_library.lib30	Cd68	147	154	0	0	0	0	0	0	20
Cd68__core_library.1.lib30	Cd68	246	259	0	0	0	0	0	0	20
Cd68__core_library.2.lib30	Cd68	330	292	0	0	0	58	0	0	0
Cd68__core_library.3.lib30	Cd68	148	178	0	0	0	39	0	0	0
Cd68__core_library.4.lib30	Cd68	119	111	0	0	0	0	0	20	0
Cd68__core_library.5.lib30	Cd68	135	132	0	0	0	0	0	0	0
Cd68__core_library.6.lib30	Cd68	172	180	0	0	0	0	0	0	0
Cd68__core_library.7.lib30	Cd68	307	312	0	0	0	20	0	0	0
Lsp1__core_library.lib30	Lsp1	300	293	0	0	0	20	0	0	0
Lsp1__core_library.1.lib30	Lsp1	265	249	0	0	0	20	20	0	0
Lsp1__core_library.2.lib30	Lsp1	395	333	0	20	20	0	0	20	0
Lsp1__core_library.3.lib30	Lsp1	216	219	0	0	0	20	0	0	0
Lsp1__core_library.4.lib30	Lsp1	169	178	0	0	0	0	0	0	0
Lsp1__core_library.5.lib30	Lsp1	193	169	0	0	0	20	0	0	20
Lsp1__core_library.6.lib30	Lsp1	195	224	0	0	0	0	0	0	0
Lsp1__core_library.7.lib30	Lsp1	101	96	0	0	0	0	0	0	0
Ccl4__core_library.lib30	Ccl4	431	408	0	0	0	0	0	0	58
Ccl4__core_library.1.lib30	Ccl4	79	100	0	0	0	0	0	20	0
Ccl4__core_library.2.lib30	Ccl4	278	289	0	0	20	0	0	0	0
Ccl4__core_library.3.lib30	Ccl4	222	211	0	0	0	0	0	20	0
Ccl4__core_library.4.lib30	Ccl4	143	159	0	0	0	20	0	0	0
Ccl4__core_library.5.lib30	Ccl4	77	72	0	0	0	0	0	0	0
Ccl4__core_library.6.lib30	Ccl4	314	324	0	0	0	0	0	0	0
Ccl4__core_library.7.lib30	Ccl4	269	251	0	0	0	20	0	0	0
Mdh2__core_library.lib30	Mdh2	245	270	0	0	0	20	20	0	0
Mdh2__core_library.1.lib30	Mdh2	260	263	0	0	39	20	0	0	0
Mdh2__core_library.2.lib30	Mdh2	295	266	0	0	20	20	0	20	0
Mdh2__core_library.3.lib30	Mdh2	267	295	0	0	0	20	0	0	0
Mdh2__core_library.4.lib30	Mdh2	222	200	0	0	0	0	0	0	0
Mdh2__core_library.5.lib30	Mdh2	204	180	0	0	20	0	0	20	0
Mdh2__core_library.6.lib30	Mdh2	158	167	0	0	0	0	0	20	0
Mdh2__core_library.7.lib30	Mdh2	307	300	0	0	0	77	0	0	0
Ahr__positive_controls.lib30	Ahr	202	199	0	0	0	0	0	0	0
Ahr__positive_controls.1.lib30	Ahr	238	276	0	0	0	0	0	0	20
Ahr__positive_controls.2.lib30	Ahr	212	188	0	0	20	0	0	0	20
Ahr__positive_controls.3.lib30	Ahr	117	128	0	0	0	0	0	0	20
Ahr__positive_controls.4.lib30	Ahr	326	304	0	0	0	0	0	0	0
Ahr__positive_controls.5.lib30	Ahr	213	194	0	0	0	0	0	0	20
Ahr__positive_controls.6.lib30	Ahr	140	145	0	0	0	20	0	0	0
Ahr__positive_controls.7.lib30	Ahr	183	167	0	0	0	20	0	20	0
Ahr__positive_controls.8.lib30	Ahr	410	396	0	0	39	0	20	0	0
Ahr__positive_controls.9.lib30	Ahr	102	108	0	0	0	0	0	20	0
Ahr__positive_controls.10.lib30	Ahr	272	264	0	0	0	20	0	0	0
Cd70__core_library.lib30	Cd70	219	215	0	0	0	0	0	0	0
Cd70__core_library.1.lib30	Cd70	253	287	0	0	0	20	0	0	0
Cd70__core_library.2.lib30	Cd70	239	222	0	39	0	0	0	0	0
Cd70__core_library.3.lib30	Cd70	199	198	0	0	0	0	0	20	0
Cd70__core_library.4.lib30	Cd70	227	199	0	0	20	20	0	0	20
Cd70__core_library.5.lib30	Cd70	320	321	0	0	20	20	20	0	20
Cd70__core_library.6.lib30	Cd70	220	224	0	0	0	0	0	0	20
Cd70__core_library.7.lib30	Cd70	231	223	0	0	0	0	0	0	0
Plagl1__core_library.lib30	Plagl1	170	180	0	0	0	0	0	0	20
Plagl1__core_library.1.lib30	Plagl1	238	234	0	0	0	39	0	0	0
Plagl1__core_library.2.lib30	Plagl1	220	259	0	0	0	0	0	0	0
Plagl1__core_library.3.lib30	Plagl1	178	169	0	0	20	0	0	0	0
Plagl1__core_library.4.lib30	Plagl1	170	184	0	0	0	0	0	20	20
Plagl1__core_library.5.lib30	Plagl1	212	203	0	0	0	0	0	20	0
Plagl1__core_library.6.lib30	Plagl1	134	166	0	0	0	0	0	0	20
Plagl1__core_library.7.lib30	Plagl1	191	177	0	0	0	0	0	20	0
Perp__core_library.lib30	Perp	112	112	0	0	0	0	0	0	0
Perp__core_library.1.lib30	Perp	220	228	0	0	0	0	0	0	0
Perp__core_library.2.lib30	Perp	229	234	0	0	0	0	0	0	0
Perp__core_library.3.lib30	Perp	193	184	0	0	0	0	0	0	20
Perp__core_library.4.lib30	Perp	175	147	0	0	0	20	0	0	0
Perp__core_library.5.lib30	Perp	141	150	0	0	0	0	0	0	20
Perp__core_library.6.lib30	Perp	156	147	0	0	20	0	0	0	0
Perp__core_library.7.lib30	Perp	299	259	0	0	20	0	0	20	0
Myb__core_library.lib30	Myb	242	234	0	0	0	39	0	0	20
Myb__core_library.1.lib30	Myb	267	246	0	20	0	0	0	0	39
Myb__core_library.2.lib30	Myb	170	153	0	0	0	0	0	0	0
Myb__core_library.3.lib30	Myb	314	302	0	0	96	0	0	20	0
Myb__core_library.4.lib30	Myb	147	148	0	0	20	0	0	39	0
Myb__core_library.5.lib30	Myb	212	204	0	0	0	0	0	0	20
Myb__core_library.6.lib30	Myb	243	236	0	0	0	0	0	0	0
Myb__core_library.7.lib30	Myb	220	210	0	0	0	20	20	0	0
Nedd1__core_library.lib30	Nedd1	191	206	0	0	0	0	0	0	0
Nedd1__core_library.1.lib30	Nedd1	119	110	0	0	0	0	0	0	0
Nedd1__core_library.2.lib30	Nedd1	241	262	0	0	0	20	0	0	0
Nedd1__core_library.3.lib30	Nedd1	291	267	0	0	0	0	0	0	0
Nedd1__core_library.4.lib30	Nedd1	157	143	0	0	0	0	20	0	0
Nedd1__core_library.5.lib30	Nedd1	256	246	0	0	0	0	39	0	20
Nedd1__core_library.6.lib30	Nedd1	291	328	0	0	0	0	0	0	0
Nedd1__core_library.7.lib30	Nedd1	215	216	0	0	0	0	0	0	0
Ddit4__core_library.lib30	Ddit4	168	160	0	0	0	0	0	0	0
Ddit4__core_library.1.lib30	Ddit4	121	118	0	0	0	20	0	0	0
Ddit4__core_library.2.lib30	Ddit4	72	67	0	0	0	20	0	0	0
Ddit4__core_library.3.lib30	Ddit4	87	88	0	0	0	0	0	0	0
Ddit4__core_library.4.lib30	Ddit4	234	236	19	0	0	20	0	0	0
Ddit4__core_library.5.lib30	Ddit4	232	254	0	0	0	0	0	0	0
Ddit4__core_library.6.lib30	Ddit4	219	183	19	0	0	39	0	0	20
Ddit4__core_library.7.lib30	Ddit4	246	232	0	0	0	20	0	0	20
Rel__core_library.lib30	Rel	217	200	0	0	0	0	0	0	0
Rel__core_library.1.lib30	Rel	249	237	0	0	0	0	0	0	0
Rel__core_library.2.lib30	Rel	236	251	0	0	0	0	0	0	20
Rel__core_library.3.lib30	Rel	142	145	0	0	0	0	0	0	0
Rel__core_library.4.lib30	Rel	67	74	0	0	0	0	20	0	0
Rel__core_library.5.lib30	Rel	214	218	0	0	0	0	0	0	0
Rel__core_library.6.lib30	Rel	173	183	0	0	0	0	0	0	0
Rel__core_library.7.lib30	Rel	287	266	0	0	0	0	0	0	0
Btg2__core_library.lib30	Btg2	198	176	0	0	0	0	0	0	0
Btg2__core_library.1.lib30	Btg2	242	215	0	20	0	0	0	0	0
Btg2__core_library.2.lib30	Btg2	237	258	0	0	0	0	0	0	0
Btg2__core_library.3.lib30	Btg2	211	221	0	0	0	39	0	0	0
Btg2__core_library.4.lib30	Btg2	151	174	0	0	0	0	0	0	0
Btg2__core_library.5.lib30	Btg2	227	219	0	0	0	0	0	0	20
Btg2__core_library.6.lib30	Btg2	362	377	0	0	0	20	0	0	0
Btg2__core_library.7.lib30	Btg2	341	312	0	0	20	0	0	0	0
Sept4__core_library.lib30	Sept4	196	204	0	0	0	0	20	20	39
Sept4__core_library.1.lib30	Sept4	266	242	0	0	0	0	0	20	20
Sept4__core_library.2.lib30	Sept4	205	178	0	0	0	0	0	20	20
Sept4__core_library.3.lib30	Sept4	127	132	0	0	0	0	0	0	0
Sept4__core_library.4.lib30	Sept4	265	218	0	20	0	0	0	0	0
Pik3cg__core_library.lib30	Pik3cg	220	225	0	0	0	0	0	0	0
Pik3cg__core_library.1.lib30	Pik3cg	216	217	0	0	0	0	20	20	0
Pik3cg__core_library.2.lib30	Pik3cg	275	316	0	0	20	0	0	0	20
Pik3cg__core_library.3.lib30	Pik3cg	120	128	0	0	0	0	0	0	0
Pik3cg__core_library.4.lib30	Pik3cg	158	141	0	0	0	0	0	0	0
Pik3cg__core_library.5.lib30	Pik3cg	169	159	0	0	0	0	0	0	20
Pik3cg__core_library.6.lib30	Pik3cg	220	224	0	0	0	0	0	0	0
Pik3cg__core_library.7.lib30	Pik3cg	224	187	0	0	0	0	0	0	20
Rsad2__core_library.lib30	Rsad2	325	295	0	20	0	0	0	0	20
Rsad2__core_library.1.lib30	Rsad2	228	225	0	0	0	20	0	0	0
Rsad2__core_library.2.lib30	Rsad2	231	232	0	0	0	20	0	20	0
Rsad2__core_library.3.lib30	Rsad2	194	211	0	0	0	39	0	0	20
Rsad2__core_library.4.lib30	Rsad2	193	199	0	0	0	0	0	0	0
Rsad2__core_library.5.lib30	Rsad2	208	220	0	0	0	20	0	0	0
Rsad2__core_library.6.lib30	Rsad2	162	164	0	0	0	20	0	0	0
Rsad2__core_library.7.lib30	Rsad2	220	193	0	0	0	0	20	0	20
Ccl1__core_library.lib30	Ccl1	158	166	0	0	0	0	0	0	0
Ccl1__core_library.1.lib30	Ccl1	178	193	0	0	0	20	20	0	0
Ccl1__core_library.2.lib30	Ccl1	181	178	0	0	0	0	0	0	0
Ccl1__core_library.3.lib30	Ccl1	211	195	0	0	0	0	0	0	0
Ccl1__core_library.4.lib30	Ccl1	106	121	0	0	0	0	0	0	0
Ccl1__core_library.5.lib30	Ccl1	155	186	0	0	0	20	0	0	0
Ccl1__core_library.6.lib30	Ccl1	343	328	19	0	0	0	0	0	20
Ccl1__core_library.7.lib30	Ccl1	482	449	0	0	20	0	20	0	0
Trim47__core_library.lib30	Trim47	181	189	0	0	0	0	0	0	0
Trim47__core_library.1.lib30	Trim47	154	149	0	0	0	0	0	0	0
Trim47__core_library.2.lib30	Trim47	256	239	0	0	0	0	0	0	0
Trim47__core_library.3.lib30	Trim47	199	171	0	0	0	58	0	0	0
Trim47__core_library.4.lib30	Trim47	261	258	0	0	0	0	0	0	0
Trim47__core_library.5.lib30	Trim47	222	243	0	0	0	0	0	0	0
Trim47__core_library.6.lib30	Trim47	176	175	0	0	0	0	0	0	0
Trim47__core_library.7.lib30	Trim47	257	238	0	0	0	0	0	0	20
Stat5b__core_library.lib30	Stat5b	175	176	0	0	0	0	0	0	0
Stat5b__core_library.1.lib30	Stat5b	120	107	0	0	0	0	0	0	0
Stat5b__core_library.2.lib30	Stat5b	212	209	0	0	0	0	0	0	0
Stat5b__core_library.3.lib30	Stat5b	273	271	0	0	0	0	0	0	20
Stat5b__core_library.4.lib30	Stat5b	256	261	0	0	0	0	0	0	0
Coch__core_library.lib30	Coch	243	193	19	0	0	0	0	0	0
Coch__core_library.1.lib30	Coch	135	157	0	0	0	0	0	0	0
Coch__core_library.2.lib30	Coch	141	124	0	0	0	39	0	0	20
Coch__core_library.3.lib30	Coch	116	110	0	0	20	20	0	0	20
Coch__core_library.4.lib30	Coch	238	271	0	0	0	0	0	0	0
Coch__core_library.5.lib30	Coch	189	188	0	0	0	20	0	20	0
Coch__core_library.6.lib30	Coch	163	175	0	0	0	0	20	20	0
Coch__core_library.7.lib30	Coch	279	256	0	0	0	0	0	20	0
Nfkbia__core_library.lib30	Nfkbia	136	130	0	0	20	0	20	0	20
Nfkbia__core_library.1.lib30	Nfkbia	177	192	0	0	0	20	0	20	20
Nfkbia__core_library.2.lib30	Nfkbia	375	373	0	0	0	20	0	20	39
Nfkbia__core_library.3.lib30	Nfkbia	294	276	0	0	0	0	0	0	0
Nfkbia__core_library.4.lib30	Nfkbia	247	220	0	0	0	0	0	20	0
Nfkbia__core_library.5.lib30	Nfkbia	339	290	0	0	0	20	0	78	0
Nfkbia__core_library.6.lib30	Nfkbia	271	290	37	0	0	0	0	0	20
Nfkbia__core_library.7.lib30	Nfkbia	315	274	0	20	0	0	0	20	39
Fos__core_library.lib30	Fos	220	240	0	20	0	20	0	0	20
Fos__core_library.1.lib30	Fos	252	237	0	0	0	0	0	0	20
Fos__core_library.2.lib30	Fos	302	255	0	0	0	0	0	0	20
Fos__core_library.3.lib30	Fos	207	202	0	0	0	0	0	0	0
Fos__core_library.4.lib30	Fos	191	195	0	0	0	20	0	20	0
Fos__core_library.5.lib30	Fos	146	156	0	0	0	20	0	0	0
Fos__core_library.6.lib30	Fos	121	129	0	0	0	20	0	0	0
Fos__core_library.7.lib30	Fos	189	191	0	0	0	0	0	0	0
Irf4__core_library.lib30	Irf4	202	199	0	0	20	0	0	0	0
Irf4__core_library.1.lib30	Irf4	158	135	19	0	0	0	0	0	0
Irf4__core_library.2.lib30	Irf4	139	140	0	0	0	20	0	20	0
Irf4__core_library.3.lib30	Irf4	175	178	0	0	0	0	0	0	0
Irf4__core_library.4.lib30	Irf4	281	306	0	0	20	0	0	0	0
Irf4__core_library.5.lib30	Irf4	145	146	0	0	0	0	0	0	0
Irf4__core_library.6.lib30	Irf4	212	237	0	0	0	0	0	0	0
Irf4__core_library.7.lib30	Irf4	158	151	0	0	0	0	0	0	0
Sema4d__core_library.lib30	Sema4d	161	167	0	0	0	0	0	0	0
Sema4d__core_library.1.lib30	Sema4d	216	190	0	0	0	0	0	0	0
Sema4d__core_library.2.lib30	Sema4d	327	322	0	0	20	20	0	0	0
Sema4d__core_library.3.lib30	Sema4d	327	333	0	0	20	0	0	0	20
Sema4d__core_library.4.lib30	Sema4d	251	282	0	0	0	0	0	0	0
Sema4d__core_library.5.lib30	Sema4d	305	262	0	0	0	20	0	0	20
Sema4d__core_library.6.lib30	Sema4d	318	272	0	0	20	20	0	0	0
Sema4d__core_library.7.lib30	Sema4d	253	291	0	0	0	20	0	0	0
Auh__core_library.lib30	Auh	118	140	0	0	0	0	0	0	0
Auh__core_library.1.lib30	Auh	270	256	0	0	0	0	20	0	0
Auh__core_library.2.lib30	Auh	167	173	0	0	0	0	0	0	0
Auh__core_library.3.lib30	Auh	216	203	0	20	0	0	0	20	0
Auh__core_library.4.lib30	Auh	238	240	0	0	0	0	0	0	0
Auh__core_library.5.lib30	Auh	151	148	0	0	0	0	0	0	0
Auh__core_library.6.lib30	Auh	214	209	0	0	20	20	0	0	20
Auh__core_library.7.lib30	Auh	274	270	0	0	0	20	0	0	0
Map3k1__core_library.lib30	Map3k1	191	222	0	0	20	0	0	0	0
Map3k1__core_library.1.lib30	Map3k1	295	284	0	0	0	0	0	0	20
Map3k1__core_library.2.lib30	Map3k1	390	395	0	0	20	20	0	20	0
Map3k1__core_library.3.lib30	Map3k1	223	202	0	0	0	0	0	0	20
Map3k1__core_library.4.lib30	Map3k1	132	111	0	39	0	0	0	0	0
Map3k1__core_library.5.lib30	Map3k1	307	307	0	0	0	0	0	20	0
Map3k1__core_library.6.lib30	Map3k1	272	268	0	20	0	39	0	20	0
Map3k1__core_library.7.lib30	Map3k1	288	299	0	20	20	39	0	20	0
Gpr65__core_library.lib30	Gpr65	224	201	0	0	0	20	0	0	0
Gpr65__core_library.1.lib30	Gpr65	177	178	0	0	0	0	0	0	0
Gpr65__core_library.2.lib30	Gpr65	299	282	0	0	0	0	0	20	0
Gpr65__core_library.3.lib30	Gpr65	130	100	0	20	0	0	20	20	0
Gpr65__core_library.4.lib30	Gpr65	186	186	0	0	0	20	0	0	20
Gpr65__core_library.5.lib30	Gpr65	169	150	0	0	0	20	0	20	0
Gpr65__core_library.6.lib30	Gpr65	165	171	0	0	0	0	0	58	0
Gpr65__core_library.7.lib30	Gpr65	197	193	0	0	0	0	0	0	0
Tnfsf11__core_library.lib30	Tnfsf11	96	125	0	0	0	0	0	20	0
Tnfsf11__core_library.1.lib30	Tnfsf11	122	139	0	0	0	0	0	0	0
Tnfsf11__core_library.2.lib30	Tnfsf11	76	79	0	0	0	0	0	0	0
Tnfsf11__core_library.3.lib30	Tnfsf11	174	165	0	0	0	0	0	0	20
Tnfsf11__core_library.4.lib30	Tnfsf11	170	178	0	0	0	0	20	0	0
Tnfsf11__core_library.5.lib30	Tnfsf11	142	144	0	0	0	0	0	0	0
Tnfsf11__core_library.6.lib30	Tnfsf11	201	207	0	20	0	20	0	0	20
Tnfsf11__core_library.7.lib30	Tnfsf11	140	129	0	0	0	20	0	0	0
Dok2__core_library.lib30	Dok2	308	331	19	0	0	0	0	0	20
Dok2__core_library.1.lib30	Dok2	134	147	0	0	0	20	0	0	0
Dok2__core_library.2.lib30	Dok2	145	169	0	0	0	0	0	0	0
Dok2__core_library.3.lib30	Dok2	279	257	19	0	20	0	0	0	0
Dok2__core_library.4.lib30	Dok2	110	102	0	0	0	0	0	20	0
Dok2__core_library.5.lib30	Dok2	196	212	0	0	0	0	0	0	0
Dok2__core_library.6.lib30	Dok2	121	131	0	0	0	39	0	0	0
Dok2__core_library.7.lib30	Dok2	208	198	0	20	20	20	0	0	20
Fyb__core_library.lib30	Fyb	28	27	0	0	0	0	0	0	0
Fyb__core_library.1.lib30	Fyb	262	217	0	0	0	0	0	0	0
Fyb__core_library.2.lib30	Fyb	181	191	0	0	20	0	0	0	0
Fyb__core_library.3.lib30	Fyb	248	235	0	0	0	0	0	20	0
Fyb__core_library.4.lib30	Fyb	209	216	0	0	0	0	0	0	0
Fyb__core_library.5.lib30	Fyb	274	256	0	0	0	0	0	0	0
Fyb__core_library.6.lib30	Fyb	65	53	0	0	0	0	0	0	0
Fyb__core_library.7.lib30	Fyb	210	180	0	0	0	0	0	0	20
Npcd__core_library.lib30	Npcd	187	209	0	0	0	0	0	0	0
Npcd__core_library.1.lib30	Npcd	354	333	0	0	0	0	0	0	0
Npcd__core_library.2.lib30	Npcd	335	334	0	20	0	20	0	0	39
Litaf__core_library.lib30	Litaf	181	169	0	0	0	0	0	0	20
Litaf__core_library.1.lib30	Litaf	230	234	0	0	0	0	0	0	20
Litaf__core_library.2.lib30	Litaf	199	170	0	0	0	39	0	20	0
Litaf__core_library.3.lib30	Litaf	258	269	0	0	0	20	0	0	20
Litaf__core_library.4.lib30	Litaf	358	338	0	0	0	20	0	20	58
Litaf__core_library.5.lib30	Litaf	228	225	0	0	0	0	0	0	20
Litaf__core_library.6.lib30	Litaf	287	291	0	0	0	0	0	0	20
Litaf__core_library.7.lib30	Litaf	230	209	0	0	39	0	0	0	0
Ly6e__core_library.lib30	Ly6e	258	270	0	0	0	0	0	0	20
Ly6e__core_library.1.lib30	Ly6e	267	286	0	0	0	20	0	39	0
Ly6e__core_library.2.lib30	Ly6e	155	155	0	0	0	0	0	0	0
Ly6e__core_library.3.lib30	Ly6e	211	216	0	0	0	0	0	0	39
Ly6e__core_library.4.lib30	Ly6e	209	223	0	0	0	20	20	0	0
Ly6e__core_library.5.lib30	Ly6e	276	291	0	20	20	39	39	0	0
Ly6e__core_library.6.lib30	Ly6e	216	231	0	20	0	0	20	0	39
Ly6e__core_library.7.lib30	Ly6e	279	285	0	0	0	20	0	20	0
Mapk12__core_library.lib30	Mapk12	260	239	0	0	0	20	0	0	0
Mapk12__core_library.1.lib30	Mapk12	252	260	0	0	0	0	0	0	0
Mapk12__core_library.2.lib30	Mapk12	214	223	0	0	0	0	0	0	0
Mapk12__core_library.3.lib30	Mapk12	197	190	0	0	0	77	0	0	0
Mapk12__core_library.4.lib30	Mapk12	109	112	0	0	20	0	0	20	0
Mapk12__core_library.5.lib30	Mapk12	144	129	0	0	0	0	0	0	0
Mapk12__core_library.6.lib30	Mapk12	311	275	0	20	0	39	0	0	0
Mapk12__core_library.7.lib30	Mapk12	242	248	0	0	0	0	0	20	0
Alcam__core_library.lib30	Alcam	5	5	0	0	0	0	0	0	0
Alcam__core_library.1.lib30	Alcam	258	280	0	0	0	0	20	0	20
Alcam__core_library.2.lib30	Alcam	234	220	0	0	0	0	20	20	0
Alcam__core_library.3.lib30	Alcam	185	197	0	0	0	0	0	0	20
Alcam__core_library.4.lib30	Alcam	372	346	0	0	0	0	0	0	0
Alcam__core_library.5.lib30	Alcam	234	220	0	0	0	20	20	0	39
Alcam__core_library.6.lib30	Alcam	222	213	0	0	20	0	0	0	0
Alcam__core_library.7.lib30	Alcam	218	198	0	20	0	20	0	0	20
Cblb__core_library.lib30	Cblb	139	133	0	0	0	0	0	39	20
Cblb__core_library.1.lib30	Cblb	148	173	0	0	20	0	20	0	0
Cblb__core_library.2.lib30	Cblb	195	219	0	0	0	0	0	0	0
Cblb__core_library.3.lib30	Cblb	198	171	0	0	0	20	0	20	0
Cblb__core_library.4.lib30	Cblb	195	184	19	0	20	39	0	20	0
Cblb__core_library.5.lib30	Cblb	153	185	0	0	0	20	0	0	0
Cblb__core_library.6.lib30	Cblb	281	221	0	0	0	20	0	39	58
Cblb__core_library.7.lib30	Cblb	252	249	0	0	0	20	0	0	20
Cd200__core_library.lib30	Cd200	160	158	0	0	20	0	0	0	0
Cd200__core_library.1.lib30	Cd200	203	206	0	0	0	39	0	0	0
Cd200__core_library.2.lib30	Cd200	186	221	0	0	0	20	0	0	0
Cd200__core_library.3.lib30	Cd200	164	173	0	0	0	0	0	20	20
Cd200__core_library.4.lib30	Cd200	276	256	0	0	0	20	0	39	0
Cd200__core_library.5.lib30	Cd200	252	277	0	0	0	20	0	0	0
Cd200__core_library.6.lib30	Cd200	88	111	0	0	0	0	0	0	0
Cd200__core_library.7.lib30	Cd200	268	271	0	0	0	0	0	0	20
Wnt10b__core_library.lib30	Wnt10b	305	280	0	0	0	20	0	0	0
Wnt10b__core_library.1.lib30	Wnt10b	189	179	0	0	0	20	0	0	0
Wnt10b__core_library.2.lib30	Wnt10b	260	266	19	0	0	58	0	20	0
Wnt10b__core_library.3.lib30	Wnt10b	200	199	0	0	0	20	0	0	0
Wnt10b__core_library.4.lib30	Wnt10b	261	244	0	0	0	0	0	0	20
Wnt10b__core_library.5.lib30	Wnt10b	174	189	0	0	0	0	0	0	0
Wnt10b__core_library.6.lib30	Wnt10b	39	58	0	20	0	0	0	0	0
Wnt10b__core_library.7.lib30	Wnt10b	271	236	0	0	0	0	0	0	0
Atf1__core_library.lib30	Atf1	208	233	0	0	0	0	0	0	0
Atf1__core_library.1.lib30	Atf1	114	138	0	0	0	0	0	0	0
Atf1__core_library.2.lib30	Atf1	117	108	0	0	0	0	0	0	0
Atf1__core_library.3.lib30	Atf1	282	276	0	0	0	20	0	39	0
Atf1__core_library.4.lib30	Atf1	190	180	0	0	0	58	0	0	0
Atf1__core_library.5.lib30	Atf1	201	218	0	0	20	0	0	20	20
Atf1__core_library.6.lib30	Atf1	294	295	0	0	0	0	0	20	39
Atf1__core_library.7.lib30	Atf1	184	176	0	0	0	0	0	0	0
Nr4a1__core_library.lib30	Nr4a1	282	327	0	0	20	20	0	20	39
Nr4a1__core_library.1.lib30	Nr4a1	184	169	19	0	0	20	0	0	20
Nr4a1__core_library.2.lib30	Nr4a1	163	159	0	0	0	20	0	0	0
Nr4a1__core_library.3.lib30	Nr4a1	342	329	0	0	0	0	20	0	0
Nr4a1__core_library.4.lib30	Nr4a1	308	269	0	0	0	0	0	0	39
Nr4a1__core_library.5.lib30	Nr4a1	222	218	0	0	0	0	0	20	39
Nr4a1__core_library.6.lib30	Nr4a1	254	264	0	0	20	20	20	0	0
Nr4a1__core_library.7.lib30	Nr4a1	327	340	0	0	0	0	0	0	0
Cdkn1a__core_library.lib30	Cdkn1a	147	157	0	0	0	0	0	0	0
Cdkn1a__core_library.1.lib30	Cdkn1a	74	96	0	0	20	0	0	0	0
Cdkn1a__core_library.2.lib30	Cdkn1a	196	169	0	0	0	0	0	0	0
Cdkn1a__core_library.3.lib30	Cdkn1a	223	241	0	0	0	0	0	0	20
Cdkn1a__core_library.4.lib30	Cdkn1a	241	267	0	0	0	20	0	0	20
Cdkn1a__core_library.5.lib30	Cdkn1a	248	251	0	0	20	39	0	0	20
Cdkn1a__core_library.6.lib30	Cdkn1a	259	262	0	0	0	0	0	0	0
Cdkn1a__core_library.7.lib30	Cdkn1a	203	185	0	0	20	20	20	0	0
Cd4__core_library.lib30	Cd4	131	135	0	0	0	0	0	0	20
Cd4__core_library.1.lib30	Cd4	244	244	0	20	0	58	0	0	0
Cd4__core_library.2.lib30	Cd4	226	238	0	0	0	0	0	20	0
Cd4__core_library.3.lib30	Cd4	241	215	0	0	0	0	0	0	39
Cd4__core_library.4.lib30	Cd4	149	156	0	0	0	0	0	0	0
Cd4__core_library.5.lib30	Cd4	191	194	0	20	0	0	20	20	0
Cd4__core_library.6.lib30	Cd4	114	121	0	0	0	0	0	0	0
Cd4__core_library.7.lib30	Cd4	192	188	0	0	0	0	0	0	0
Nfatc4__core_library.lib30	Nfatc4	286	269	0	0	0	39	0	0	0
Nfatc4__core_library.1.lib30	Nfatc4	250	288	0	0	0	20	0	0	0
Nfatc4__core_library.2.lib30	Nfatc4	207	221	0	0	0	0	0	0	0
Nfatc4__core_library.3.lib30	Nfatc4	266	260	0	0	0	20	0	0	0
Nfatc4__core_library.4.lib30	Nfatc4	196	206	0	0	20	20	0	0	20
Nfatc4__core_library.5.lib30	Nfatc4	221	245	0	0	0	0	0	0	20
Nfatc4__core_library.6.lib30	Nfatc4	198	189	0	0	0	0	0	0	0
Nfatc4__core_library.7.lib30	Nfatc4	200	194	0	0	0	0	0	0	0
Synj2__core_library.lib30	Synj2	93	97	0	0	0	0	0	0	0
Synj2__core_library.1.lib30	Synj2	260	272	0	0	0	0	0	0	0
Synj2__core_library.2.lib30	Synj2	237	228	0	0	0	20	0	0	20
Synj2__core_library.3.lib30	Synj2	84	83	0	0	0	0	0	0	20
Synj2__core_library.4.lib30	Synj2	190	171	0	0	0	0	0	0	20
Synj2__core_library.5.lib30	Synj2	229	195	0	20	0	0	0	20	20
Synj2__core_library.6.lib30	Synj2	328	324	0	0	0	0	0	0	39
Synj2__core_library.7.lib30	Synj2	255	244	0	0	0	0	0	0	0
Slc29a1__core_library.lib30	Slc29a1	199	187	0	0	0	20	0	0	0
Slc29a1__core_library.1.lib30	Slc29a1	206	235	0	0	0	0	20	0	20
Slc29a1__core_library.2.lib30	Slc29a1	261	298	0	0	0	0	0	0	20
Slc29a1__core_library.3.lib30	Slc29a1	197	216	0	0	0	39	0	0	0
Slc29a1__core_library.4.lib30	Slc29a1	218	187	0	0	0	0	0	0	0
Slc29a1__core_library.5.lib30	Slc29a1	280	305	0	0	0	0	20	0	20
Slc29a1__core_library.6.lib30	Slc29a1	153	145	0	0	0	0	0	0	0
Slc29a1__core_library.7.lib30	Slc29a1	156	158	0	0	0	0	20	20	0
Xdh__core_library.lib30	Xdh	225	235	0	0	0	0	0	0	0
Xdh__core_library.1.lib30	Xdh	311	304	0	0	0	0	0	20	0
Xdh__core_library.2.lib30	Xdh	227	215	0	0	0	20	0	0	0
Xdh__core_library.3.lib30	Xdh	264	275	0	0	0	20	0	0	20
Xdh__core_library.4.lib30	Xdh	226	208	0	0	0	20	0	0	20
Xdh__core_library.5.lib30	Xdh	212	192	0	0	0	20	0	0	20
Xdh__core_library.6.lib30	Xdh	201	209	0	0	0	20	0	0	0
Xdh__core_library.7.lib30	Xdh	213	202	0	0	0	20	0	0	0
Etf1__core_library.lib30	Etf1	188	197	0	0	0	0	0	0	0
Etf1__core_library.1.lib30	Etf1	147	154	0	0	0	20	0	20	39
Etf1__core_library.2.lib30	Etf1	180	173	0	0	0	0	0	0	0
Etf1__core_library.3.lib30	Etf1	99	92	0	0	0	0	0	0	0
Etf1__core_library.4.lib30	Etf1	141	150	0	0	0	0	0	0	0
Etf1__core_library.5.lib30	Etf1	96	100	0	0	0	0	0	0	0
Etf1__core_library.6.lib30	Etf1	188	191	0	0	20	0	0	0	0
Etf1__core_library.7.lib30	Etf1	149	130	0	0	0	0	0	0	0
Map3k2__core_library.lib30	Map3k2	173	167	0	0	0	0	0	20	0
Map3k2__core_library.1.lib30	Map3k2	262	256	0	0	0	0	0	20	0
Map3k2__core_library.2.lib30	Map3k2	225	226	0	0	0	0	0	0	0
Map3k2__core_library.3.lib30	Map3k2	274	305	0	0	20	58	0	20	39
Map3k2__core_library.4.lib30	Map3k2	238	232	0	0	0	0	0	20	20
Map3k2__core_library.5.lib30	Map3k2	251	257	0	0	0	0	0	0	0
Map3k2__core_library.6.lib30	Map3k2	259	259	0	0	0	39	0	0	0
Map3k2__core_library.7.lib30	Map3k2	298	287	0	0	0	0	0	0	0
Ltb__core_library.lib30	Ltb	292	267	0	0	0	0	0	0	20
Ltb__core_library.1.lib30	Ltb	214	171	0	0	0	0	0	0	0
Ltb__core_library.2.lib30	Ltb	236	252	0	0	0	0	0	20	39
Ltb__core_library.3.lib30	Ltb	145	154	0	0	0	0	0	0	0
Ltb__core_library.4.lib30	Ltb	145	155	0	0	0	0	20	0	0
Ltb__core_library.5.lib30	Ltb	140	147	0	0	0	0	0	20	0
Ltb__core_library.6.lib30	Ltb	262	262	0	0	20	0	0	0	20
Ltb__core_library.7.lib30	Ltb	212	224	0	0	0	0	20	0	0
Tnf__core_library.lib30	Tnf	205	227	0	0	0	39	0	0	0
Tnf__core_library.1.lib30	Tnf	158	157	0	0	20	0	0	0	0
Tnf__core_library.2.lib30	Tnf	164	176	0	0	0	0	0	0	0
Tnf__core_library.3.lib30	Tnf	268	298	0	0	0	0	0	0	0
Tnf__core_library.4.lib30	Tnf	253	243	0	0	20	0	0	0	0
Trim26__core_library.lib30	Trim26	269	249	0	0	0	0	0	0	0
Trim26__core_library.1.lib30	Trim26	291	269	0	20	0	0	0	0	39
Trim26__core_library.2.lib30	Trim26	90	91	0	0	0	20	0	0	0
Trim26__core_library.3.lib30	Trim26	252	276	0	0	0	20	0	0	39
Trim26__core_library.4.lib30	Trim26	135	140	0	0	0	20	0	0	0
Trim26__core_library.5.lib30	Trim26	204	172	0	0	0	20	0	20	0
Trim26__core_library.6.lib30	Trim26	212	220	0	0	20	39	0	0	0
Trim26__core_library.7.lib30	Trim26	314	313	0	0	0	0	0	0	0
Ptpn2__core_library.lib30	Ptpn2	161	177	0	0	0	39	0	58	20
Ptpn2__core_library.1.lib30	Ptpn2	127	160	0	20	20	0	0	39	58
Ptpn2__core_library.2.lib30	Ptpn2	281	237	0	20	0	77	20	39	20
Ptpn2__core_library.3.lib30	Ptpn2	241	217	0	0	20	0	20	0	58
Ptpn2__core_library.4.lib30	Ptpn2	179	203	0	0	39	39	20	39	39
Ptpn2__core_library.5.lib30	Ptpn2	132	146	0	0	20	0	39	0	0
Ptpn2__core_library.6.lib30	Ptpn2	205	220	19	39	39	39	20	20	39
Ptpn2__core_library.7.lib30	Ptpn2	121	121	0	0	0	20	0	0	39
Cd6__core_library.lib30	Cd6	264	257	0	0	0	20	0	0	0
Cd6__core_library.1.lib30	Cd6	259	255	0	0	0	0	0	0	0
Cd6__core_library.2.lib30	Cd6	224	229	0	0	0	0	0	0	0
Cd6__core_library.3.lib30	Cd6	159	157	0	0	20	0	20	0	0
Cd6__core_library.4.lib30	Cd6	345	307	0	0	0	39	0	0	20
Cd6__core_library.5.lib30	Cd6	174	176	0	0	0	0	0	0	0
Cd6__core_library.6.lib30	Cd6	246	228	0	0	0	0	0	0	0
Cd6__core_library.7.lib30	Cd6	167	176	0	0	20	0	0	0	0
Pold4__core_library.lib30	Pold4	238	222	0	0	20	0	0	0	20
Pold4__core_library.1.lib30	Pold4	230	230	0	0	0	0	0	0	20
Pold4__core_library.2.lib30	Pold4	258	259	0	0	0	0	0	20	0
Pold4__core_library.3.lib30	Pold4	161	149	0	0	0	20	0	20	0
Pold4__core_library.4.lib30	Pold4	231	200	0	0	20	20	0	0	0
Pold4__core_library.5.lib30	Pold4	118	151	0	20	0	0	0	0	0
Pold4__core_library.6.lib30	Pold4	281	304	0	0	0	0	0	20	0
Pold4__core_library.7.lib30	Pold4	285	291	0	0	0	0	0	20	0
Rela__core_library.lib30	Rela	243	230	0	0	0	0	0	0	0
Rela__core_library.1.lib30	Rela	241	230	0	0	0	20	0	0	0
Rela__core_library.2.lib30	Rela	203	224	0	39	0	20	0	0	0
Rela__core_library.3.lib30	Rela	126	148	0	0	0	0	0	0	20
Rela__core_library.4.lib30	Rela	201	217	0	0	0	20	0	0	0
Rela__core_library.5.lib30	Rela	218	232	0	0	20	20	0	0	0
Rela__core_library.6.lib30	Rela	221	206	0	0	0	20	0	0	0
Rela__core_library.7.lib30	Rela	206	219	0	0	0	0	0	0	20
Capn1__core_library.lib30	Capn1	224	234	0	0	0	0	0	20	0
Capn1__core_library.1.lib30	Capn1	178	161	0	0	20	0	0	0	39
Capn1__core_library.2.lib30	Capn1	170	176	0	0	0	20	20	0	0
Capn1__core_library.3.lib30	Capn1	193	203	0	0	0	0	0	0	0
Capn1__core_library.4.lib30	Capn1	202	211	0	0	0	0	0	0	0
Capn1__core_library.5.lib30	Capn1	382	380	0	0	0	0	20	20	0
Capn1__core_library.6.lib30	Capn1	308	265	0	0	0	0	0	0	0
Capn1__core_library.7.lib30	Capn1	237	234	0	0	0	0	0	0	0
Mxi1__core_library.lib30	Mxi1	156	139	0	0	0	20	0	0	0
Mxi1__core_library.1.lib30	Mxi1	215	214	0	0	0	20	0	0	20
Mxi1__core_library.2.lib30	Mxi1	219	224	0	20	0	20	0	0	0
Mxi1__core_library.3.lib30	Mxi1	385	357	0	0	0	39	0	20	20
Mxi1__core_library.4.lib30	Mxi1	257	248	0	0	0	0	0	0	0
Mxi1__core_library.5.lib30	Mxi1	138	120	0	0	0	0	0	0	0
Mxi1__core_library.6.lib30	Mxi1	278	273	0	0	20	20	0	20	0
Mxi1__core_library.7.lib30	Mxi1	147	162	0	0	0	0	0	0	0
Chuk__core_library.lib30	Chuk	273	262	0	0	0	0	0	0	20
Chuk__core_library.1.lib30	Chuk	212	216	0	0	0	0	0	0	0
Chuk__core_library.2.lib30	Chuk	195	190	0	0	0	0	0	0	20
Chuk__core_library.3.lib30	Chuk	275	265	0	0	0	39	0	0	0
Chuk__core_library.4.lib30	Chuk	252	260	0	0	20	0	0	0	0
Chuk__core_library.5.lib30	Chuk	264	261	0	0	0	0	0	20	20
Chuk__core_library.6.lib30	Chuk	191	190	0	0	0	0	0	0	0
Chuk__core_library.7.lib30	Chuk	301	271	0	0	20	0	0	0	0
Sat1__core_library.lib30	Sat1	257	223	0	0	0	20	0	0	0
Sat1__core_library.1.lib30	Sat1	211	231	0	0	0	20	0	0	20
Sat1__core_library.2.lib30	Sat1	301	310	0	0	0	0	0	20	0
Sat1__core_library.3.lib30	Sat1	169	187	0	0	0	39	0	0	20
Sat1__core_library.4.lib30	Sat1	310	303	0	0	0	20	0	20	96
Sat1__core_library.5.lib30	Sat1	190	187	0	0	0	0	0	0	20
Sat1__core_library.6.lib30	Sat1	197	210	0	0	0	39	0	20	0
Sat1__core_library.7.lib30	Sat1	261	227	0	0	20	0	0	0	39
Dgka__core_library.lib30	Dgka	233	240	0	0	0	0	0	0	0
Dgka__core_library.1.lib30	Dgka	186	201	0	0	0	0	0	20	0
Dgka__core_library.2.lib30	Dgka	172	182	0	0	0	0	0	0	0
Dgka__core_library.3.lib30	Dgka	157	156	0	0	0	0	0	20	0
Dgka__core_library.4.lib30	Dgka	200	205	0	0	0	0	20	0	0
Dgka__core_library.5.lib30	Dgka	266	261	0	0	0	20	0	0	0
Dgka__core_library.6.lib30	Dgka	129	146	19	20	0	0	0	0	0
Dgka__core_library.7.lib30	Dgka	268	264	0	0	0	0	20	20	0
Gaa__core_library.lib30	Gaa	223	209	0	0	0	20	0	0	0
Gaa__core_library.1.lib30	Gaa	381	360	0	0	0	20	0	0	39
Gaa__core_library.2.lib30	Gaa	277	262	0	0	0	0	39	20	0
Gaa__core_library.3.lib30	Gaa	239	212	0	0	20	0	0	39	20
Gaa__core_library.4.lib30	Gaa	253	283	0	0	0	0	20	0	0
Gaa__core_library.5.lib30	Gaa	154	179	0	0	0	0	0	0	0
Gaa__core_library.6.lib30	Gaa	238	249	0	0	0	0	0	0	0
Gaa__core_library.7.lib30	Gaa	86	101	0	0	0	0	0	0	20
Plk4__core_library.lib30	Plk4	173	177	0	0	0	0	0	0	0
Plk4__core_library.1.lib30	Plk4	78	75	0	0	0	0	20	0	0
Plk4__core_library.2.lib30	Plk4	231	196	0	0	0	0	0	0	0
Plk4__core_library.3.lib30	Plk4	205	220	0	0	0	0	0	0	0
Plk4__core_library.4.lib30	Plk4	188	203	0	0	0	0	0	0	0
Plk4__core_library.5.lib30	Plk4	210	207	0	0	0	0	0	0	0
Plk4__core_library.6.lib30	Plk4	282	266	0	0	0	20	0	0	0
Plk4__core_library.7.lib30	Plk4	246	228	0	20	0	20	0	0	20
Itih5__core_library.lib30	Itih5	253	238	0	0	0	39	0	0	0
Itih5__core_library.1.lib30	Itih5	203	208	0	0	0	0	0	0	0
Itih5__core_library.2.lib30	Itih5	99	109	0	0	0	0	0	0	0
Itih5__core_library.3.lib30	Itih5	175	174	0	0	0	0	0	0	0
Itih5__core_library.4.lib30	Itih5	264	254	0	0	0	0	0	0	0
Itih5__core_library.5.lib30	Itih5	280	251	0	0	0	0	20	0	20
Itih5__core_library.6.lib30	Itih5	191	224	0	0	0	0	0	0	0
Itih5__core_library.7.lib30	Itih5	210	180	0	0	0	39	0	20	0
Atp5c1__core_library.lib30	Atp5c1	181	166	0	0	0	0	0	0	0
Atp5c1__core_library.1.lib30	Atp5c1	157	162	0	0	0	0	0	0	0
Atp5c1__core_library.2.lib30	Atp5c1	180	202	0	0	0	0	0	0	0
Atp5c1__core_library.3.lib30	Atp5c1	184	204	0	0	0	0	0	0	0
Atp5c1__core_library.4.lib30	Atp5c1	218	207	0	0	0	20	0	0	0
Atp5c1__core_library.5.lib30	Atp5c1	40	44	0	0	0	0	0	0	0
Atp5c1__core_library.6.lib30	Atp5c1	233	262	0	0	0	0	0	0	0
Atp5c1__core_library.7.lib30	Atp5c1	154	160	0	0	0	20	0	0	0
Ikzf2__core_library.lib30	Ikzf2	226	216	0	0	0	0	0	0	20
Ikzf2__core_library.1.lib30	Ikzf2	301	272	0	0	0	0	20	0	20
Ikzf2__core_library.2.lib30	Ikzf2	282	272	0	0	0	0	0	0	0
Ikzf2__core_library.3.lib30	Ikzf2	209	218	0	0	0	0	0	0	0
Ikzf2__core_library.4.lib30	Ikzf2	140	165	0	0	0	0	0	0	0
Ikzf2__core_library.5.lib30	Ikzf2	338	337	19	0	0	0	0	0	39
Ikzf2__core_library.6.lib30	Ikzf2	187	171	0	0	0	20	0	0	0
Ikzf2__core_library.7.lib30	Ikzf2	264	239	0	0	0	0	0	0	20
Ctla4__positive_controls.lib30	Ctla4	311	293	0	0	0	0	20	20	0
Ctla4__positive_controls.1.lib30	Ctla4	438	381	0	0	0	39	0	0	0
Ctla4__positive_controls.2.lib30	Ctla4	200	199	0	0	0	0	0	0	0
Ctla4__positive_controls.3.lib30	Ctla4	306	292	0	0	20	0	0	0	0
Ctla4__positive_controls.4.lib30	Ctla4	146	142	0	0	0	0	0	0	0
Cd28__core_library.lib30	Cd28	189	184	0	0	0	20	0	20	0
Cd28__core_library.1.lib30	Cd28	335	372	0	0	0	0	0	0	20
Cd28__core_library.2.lib30	Cd28	370	357	0	0	0	0	0	20	0
Cd28__core_library.3.lib30	Cd28	105	115	0	0	0	20	0	0	0
Cd28__core_library.4.lib30	Cd28	102	96	0	0	20	0	0	0	0
Cd28__core_library.5.lib30	Cd28	303	272	0	0	0	0	0	0	20
Cd28__core_library.6.lib30	Cd28	172	167	0	0	0	20	0	0	0
Cd28__core_library.7.lib30	Cd28	141	155	0	0	0	0	0	0	0
Clk1__core_library.lib30	Clk1	315	306	0	20	0	0	0	0	0
Clk1__core_library.1.lib30	Clk1	237	231	19	0	0	0	0	20	20
Clk1__core_library.2.lib30	Clk1	230	215	0	20	0	20	0	20	0
Clk1__core_library.3.lib30	Clk1	182	170	0	0	0	0	20	0	0
Clk1__core_library.4.lib30	Clk1	244	258	0	0	0	0	0	0	0
Il1rl1__core_library.lib30	Il1rl1	355	328	0	0	0	20	0	0	0
Il1rl1__core_library.1.lib30	Il1rl1	152	166	0	0	20	20	0	0	39
Il1rl1__core_library.2.lib30	Il1rl1	225	204	0	0	0	20	0	0	0
Il1rl1__core_library.3.lib30	Il1rl1	245	246	0	20	0	0	0	0	0
Il1rl1__core_library.4.lib30	Il1rl1	324	323	0	0	0	20	0	0	0
Il1rl1__core_library.5.lib30	Il1rl1	137	151	0	0	0	20	0	20	0
Il1rl1__core_library.6.lib30	Il1rl1	125	128	0	0	0	20	39	0	0
Il1rl1__core_library.7.lib30	Il1rl1	219	256	0	0	20	0	0	20	0
Il18r1__core_library.lib30	Il18r1	199	226	0	0	0	20	0	0	0
Il18r1__core_library.1.lib30	Il18r1	165	177	19	0	0	20	0	0	20
Il18r1__core_library.2.lib30	Il18r1	281	264	0	0	0	39	0	0	20
Il18r1__core_library.3.lib30	Il18r1	188	182	0	0	0	0	0	0	0
Il18r1__core_library.4.lib30	Il18r1	257	274	0	0	0	0	0	20	0
Il18r1__core_library.5.lib30	Il18r1	101	102	0	20	0	0	0	20	0
Il18r1__core_library.6.lib30	Il18r1	212	204	0	0	0	0	0	0	0
Il18r1__core_library.7.lib30	Il18r1	270	306	0	0	0	39	0	20	0
Il1r2__core_library.lib30	Il1r2	197	175	0	0	0	39	0	0	0
Il1r2__core_library.1.lib30	Il1r2	172	166	0	0	0	0	0	0	20
Il1r2__core_library.2.lib30	Il1r2	214	207	0	0	0	20	0	0	0
Il1r2__core_library.3.lib30	Il1r2	319	287	0	0	0	0	20	0	0
Il1r2__core_library.4.lib30	Il1r2	230	194	0	0	0	0	0	0	0
Il1r2__core_library.5.lib30	Il1r2	214	209	0	0	0	0	0	0	0
Il1r2__core_library.6.lib30	Il1r2	177	171	0	0	0	0	0	0	20
Il1r2__core_library.7.lib30	Il1r2	161	193	0	0	0	20	0	20	0
Stat1__core_library.lib30	Stat1	231	233	0	0	0	0	0	0	0
Stat1__core_library.1.lib30	Stat1	229	230	0	0	0	39	0	20	0
Stat1__core_library.2.lib30	Stat1	142	130	0	20	0	0	0	0	20
Stat1__core_library.3.lib30	Stat1	106	105	0	0	0	0	20	0	39
Stat1__core_library.4.lib30	Stat1	280	299	0	0	20	39	20	20	20
Stat1__core_library.5.lib30	Stat1	229	242	0	0	0	0	0	0	0
Stat1__core_library.6.lib30	Stat1	231	238	0	0	0	0	0	20	0
Stat1__core_library.7.lib30	Stat1	277	265	0	0	0	58	0	39	39
Zap70__core_library.lib30	Zap70	203	190	0	0	0	0	0	0	20
Zap70__core_library.1.lib30	Zap70	208	238	0	0	0	0	0	0	0
Zap70__core_library.2.lib30	Zap70	391	382	0	0	0	0	0	0	20
Zap70__core_library.3.lib30	Zap70	156	146	0	0	0	0	0	0	0
Zap70__core_library.4.lib30	Zap70	236	208	0	0	0	0	0	0	0
Zap70__core_library.5.lib30	Zap70	167	163	0	0	0	0	0	0	0
Zap70__core_library.6.lib30	Zap70	238	205	0	20	0	0	0	0	0
Zap70__core_library.7.lib30	Zap70	251	251	0	0	0	0	0	0	0
Pde6d__core_library.lib30	Pde6d	272	290	0	0	0	20	0	0	0
Pde6d__core_library.1.lib30	Pde6d	192	224	0	0	20	20	0	0	0
Pde6d__core_library.2.lib30	Pde6d	266	236	0	0	20	0	0	0	0
Pde6d__core_library.3.lib30	Pde6d	171	179	0	0	0	0	0	0	0
Pde6d__core_library.4.lib30	Pde6d	80	89	0	0	0	0	0	20	0
Pde6d__core_library.5.lib30	Pde6d	262	270	0	0	0	0	0	0	0
Pde6d__core_library.6.lib30	Pde6d	414	438	0	0	0	0	20	0	20
Pde6d__core_library.7.lib30	Pde6d	136	119	0	0	0	20	0	0	0
Serpine2__core_library.lib30	Serpine2	164	166	0	0	0	0	0	0	20
Serpine2__core_library.1.lib30	Serpine2	238	243	0	0	0	0	0	0	0
Serpine2__core_library.2.lib30	Serpine2	265	263	0	0	0	0	0	0	39
Serpine2__core_library.3.lib30	Serpine2	226	211	0	0	0	0	0	0	20
Serpine2__core_library.4.lib30	Serpine2	162	165	0	0	0	0	0	0	0
Serpine2__core_library.5.lib30	Serpine2	225	224	0	0	0	0	20	20	0
Serpine2__core_library.6.lib30	Serpine2	263	247	0	0	0	0	0	0	0
Serpine2__core_library.7.lib30	Serpine2	242	231	0	0	0	58	0	0	0
Pdcd1__positive_controls.lib30	Pdcd1	257	269	0	0	0	20	0	39	20
Pdcd1__positive_controls.1.lib30	Pdcd1	188	171	0	0	0	20	0	0	0
Pdcd1__positive_controls.2.lib30	Pdcd1	89	94	0	0	0	0	0	0	39
Pdcd1__positive_controls.3.lib30	Pdcd1	156	158	0	0	0	20	0	0	0
Pdcd1__positive_controls.4.lib30	Pdcd1	273	231	19	0	0	20	0	39	39
Pdcd1__positive_controls.5.lib30	Pdcd1	170	177	0	0	0	0	0	0	20
Pdcd1__positive_controls.6.lib30	Pdcd1	188	182	0	0	0	20	0	0	0
Pdcd1__positive_controls.7.lib30	Pdcd1	101	115	0	0	0	20	0	39	20
Pdcd1__positive_controls.8.lib30	Pdcd1	161	182	0	0	0	0	20	0	0
Pdcd1__positive_controls.9.lib30	Pdcd1	192	185	0	0	0	0	0	0	0
Pdcd1__positive_controls.10.lib30	Pdcd1	275	287	0	0	0	0	0	20	20
Ptprc__core_library.lib30	Ptprc	227	242	0	0	0	0	0	0	0
Ptprc__core_library.1.lib30	Ptprc	126	125	0	0	39	20	20	0	20
Ptprc__core_library.2.lib30	Ptprc	237	231	0	0	20	0	39	20	0
Ptprc__core_library.3.lib30	Ptprc	198	176	0	0	0	0	0	0	0
Ptprc__core_library.4.lib30	Ptprc	129	122	19	0	0	0	0	20	0
Ptprc__core_library.5.lib30	Ptprc	272	250	0	0	0	0	0	0	0
Ptprc__core_library.6.lib30	Ptprc	122	102	0	0	0	20	0	0	0
Ptprc__core_library.7.lib30	Ptprc	230	210	0	0	0	0	0	0	39
Ube2t__core_library.lib30	Ube2t	204	206	0	0	0	0	0	20	0
Ube2t__core_library.1.lib30	Ube2t	316	357	0	0	0	20	0	20	0
Ube2t__core_library.2.lib30	Ube2t	259	239	0	0	0	58	0	0	20
Ube2t__core_library.3.lib30	Ube2t	162	166	0	0	20	0	0	0	0
Ube2t__core_library.4.lib30	Ube2t	270	266	0	0	0	20	20	0	0
Ube2t__core_library.5.lib30	Ube2t	233	230	0	0	0	0	20	0	0
Ube2t__core_library.6.lib30	Ube2t	199	204	0	0	0	20	0	0	0
Ube2t__core_library.7.lib30	Ube2t	305	325	0	0	0	0	0	0	0
Rgs16__core_library.lib30	Rgs16	328	283	0	0	20	20	0	0	0
Rgs16__core_library.1.lib30	Rgs16	236	232	0	0	20	20	0	0	0
Rgs16__core_library.2.lib30	Rgs16	128	134	0	0	0	0	0	0	0
Rgs16__core_library.3.lib30	Rgs16	167	214	0	0	0	20	0	0	20
Rgs16__core_library.4.lib30	Rgs16	231	239	0	20	0	20	0	20	0
Rgs16__core_library.5.lib30	Rgs16	101	105	0	0	0	0	0	0	0
Rgs16__core_library.6.lib30	Rgs16	151	137	0	0	0	0	0	20	20
Rgs16__core_library.7.lib30	Rgs16	186	176	0	0	0	20	0	20	0
Rabgap1l__core_library.lib30	Rabgap1l	159	164	0	0	0	0	0	0	0
Rabgap1l__core_library.1.lib30	Rabgap1l	240	255	0	0	20	20	0	0	0
Rabgap1l__core_library.2.lib30	Rabgap1l	270	267	0	0	0	0	0	0	0
Rabgap1l__core_library.3.lib30	Rabgap1l	274	261	0	0	0	0	0	0	20
Rabgap1l__core_library.4.lib30	Rabgap1l	289	272	0	20	0	0	20	0	0
Rabgap1l__core_library.5.lib30	Rabgap1l	317	283	0	0	0	20	0	0	20
Rabgap1l__core_library.6.lib30	Rabgap1l	316	335	0	20	0	0	0	0	0
Rabgap1l__core_library.7.lib30	Rabgap1l	273	290	0	0	0	0	0	0	0
Bmi1__core_library.lib30	Bmi1	230	244	0	0	0	0	20	20	0
Bmi1__core_library.1.lib30	Bmi1	286	328	0	0	0	0	0	0	0
Bmi1__core_library.2.lib30	Bmi1	212	222	0	0	0	39	0	0	0
Bmi1__core_library.3.lib30	Bmi1	241	212	0	0	0	0	0	0	0
Bmi1__core_library.4.lib30	Bmi1	233	232	0	0	0	0	0	0	0
Bmi1__core_library.5.lib30	Bmi1	173	174	0	0	0	0	0	0	0
Bmi1__core_library.6.lib30	Bmi1	127	146	0	0	0	0	0	20	20
Bmi1__core_library.7.lib30	Bmi1	216	214	0	0	0	0	0	0	0
Nek6__core_library.lib30	Nek6	207	204	0	0	0	0	0	0	0
Nek6__core_library.1.lib30	Nek6	195	213	0	0	0	0	20	0	0
Nek6__core_library.2.lib30	Nek6	369	350	0	0	0	20	0	0	0
Nek6__core_library.3.lib30	Nek6	340	319	0	0	0	20	0	0	0
Nek6__core_library.4.lib30	Nek6	233	227	0	0	0	20	0	0	20
Il2ra__core_library.lib30	Il2ra	356	344	0	0	20	0	20	0	0
Il2ra__core_library.1.lib30	Il2ra	139	150	0	0	0	0	0	0	0
Il2ra__core_library.2.lib30	Il2ra	176	200	0	0	0	0	0	0	0
Il2ra__core_library.3.lib30	Il2ra	230	225	0	0	0	20	0	0	0
Il2ra__core_library.4.lib30	Il2ra	117	124	0	0	0	0	0	0	0
Il2ra__core_library.5.lib30	Il2ra	174	183	0	0	0	0	0	0	20
Il2ra__core_library.6.lib30	Il2ra	160	156	0	0	0	0	0	0	0
Il2ra__core_library.7.lib30	Il2ra	261	250	0	0	0	0	0	0	0
Prkcq__core_library.lib30	Prkcq	200	202	0	0	0	0	0	0	0
Prkcq__core_library.1.lib30	Prkcq	227	218	0	0	20	0	0	0	0
Prkcq__core_library.2.lib30	Prkcq	153	157	0	0	0	0	0	0	0
Prkcq__core_library.3.lib30	Prkcq	198	200	0	0	0	0	0	0	20
Prkcq__core_library.4.lib30	Prkcq	134	129	0	0	0	20	0	0	0
Prkcq__core_library.5.lib30	Prkcq	161	185	19	0	0	20	0	0	0
Prkcq__core_library.6.lib30	Prkcq	150	165	0	0	0	0	0	0	0
Prkcq__core_library.7.lib30	Prkcq	260	270	0	0	0	0	0	0	0
Ak1__core_library.lib30	Ak1	248	228	0	0	0	0	0	0	0
Ak1__core_library.1.lib30	Ak1	288	295	0	0	0	39	0	20	0
Ak1__core_library.2.lib30	Ak1	176	164	0	0	0	0	0	0	0
Ak1__core_library.3.lib30	Ak1	262	267	0	0	0	39	0	0	0
Ak1__core_library.4.lib30	Ak1	281	283	0	0	20	20	0	0	0
Ak1__core_library.5.lib30	Ak1	254	242	0	0	0	0	0	0	0
Ak1__core_library.6.lib30	Ak1	181	223	0	39	0	77	0	0	0
Ak1__core_library.7.lib30	Ak1	185	184	0	0	58	0	0	20	0
Nr4a2__core_library.lib30	Nr4a2	94	89	0	0	0	20	0	0	20
Nr4a2__core_library.1.lib30	Nr4a2	190	181	0	0	0	0	0	0	0
Nr4a2__core_library.2.lib30	Nr4a2	178	178	0	0	0	20	0	20	0
Nr4a2__core_library.3.lib30	Nr4a2	162	195	0	0	0	20	0	0	0
Nr4a2__core_library.4.lib30	Nr4a2	220	258	0	0	0	0	0	0	0
Nr4a2__core_library.5.lib30	Nr4a2	262	221	0	20	0	39	0	20	0
Nr4a2__core_library.6.lib30	Nr4a2	222	212	0	0	20	0	0	0	0
Nr4a2__core_library.7.lib30	Nr4a2	211	213	0	0	0	0	0	20	20
Gpd2__core_library.lib30	Gpd2	186	188	0	0	0	0	0	0	0
Gpd2__core_library.1.lib30	Gpd2	215	230	0	0	0	0	0	0	0
Gpd2__core_library.2.lib30	Gpd2	229	207	0	0	0	0	0	0	20
Gpd2__core_library.3.lib30	Gpd2	115	113	0	0	0	0	0	0	0
Gpd2__core_library.4.lib30	Gpd2	190	213	0	0	0	0	0	0	0
Gpd2__core_library.5.lib30	Gpd2	267	289	0	0	0	0	0	0	0
Gpd2__core_library.6.lib30	Gpd2	213	189	0	0	0	0	0	0	20
Gpd2__core_library.7.lib30	Gpd2	231	195	0	0	0	39	0	0	0
Ifih1__core_library.lib30	Ifih1	207	203	0	0	0	0	0	0	0
Ifih1__core_library.1.lib30	Ifih1	98	109	0	0	0	0	0	0	0
Ifih1__core_library.2.lib30	Ifih1	290	298	0	0	0	0	0	0	0
Ifih1__core_library.3.lib30	Ifih1	194	177	0	0	0	20	0	0	39
Ifih1__core_library.4.lib30	Ifih1	232	218	0	0	0	20	0	0	0
Ifih1__core_library.5.lib30	Ifih1	191	194	0	0	0	0	0	0	0
Ifih1__core_library.6.lib30	Ifih1	237	261	0	0	0	0	0	20	0
Ifih1__core_library.7.lib30	Ifih1	206	192	0	0	20	0	0	0	20
Itgav__core_library.lib30	Itgav	318	285	0	0	0	0	0	0	0
Itgav__core_library.1.lib30	Itgav	270	275	0	0	20	0	0	0	0
Itgav__core_library.2.lib30	Itgav	131	105	0	0	0	0	0	0	0
Itgav__core_library.3.lib30	Itgav	266	217	0	0	0	0	0	0	20
Itgav__core_library.4.lib30	Itgav	268	254	0	0	0	20	0	0	20
Itgav__core_library.5.lib30	Itgav	235	214	0	0	0	0	0	0	0
Itgav__core_library.6.lib30	Itgav	158	149	0	0	0	0	0	0	0
Itgav__core_library.7.lib30	Itgav	115	123	0	0	0	20	0	0	0
Slc12a6__core_library.lib30	Slc12a6	222	222	0	0	0	0	0	20	39
Slc12a6__core_library.1.lib30	Slc12a6	274	266	0	0	0	0	0	0	20
Slc12a6__core_library.2.lib30	Slc12a6	263	253	0	0	20	39	20	0	0
Cat__core_library.lib30	Cat	346	326	0	0	0	0	0	0	0
Cat__core_library.1.lib30	Cat	376	351	0	0	0	0	0	0	20
Cat__core_library.2.lib30	Cat	227	204	19	0	0	0	0	0	39
Cat__core_library.3.lib30	Cat	253	241	0	0	0	20	0	0	39
Cat__core_library.4.lib30	Cat	135	148	0	0	20	0	0	20	0
Cat__core_library.5.lib30	Cat	205	184	0	0	0	20	0	0	20
Cat__core_library.6.lib30	Cat	205	218	0	0	0	20	0	0	0
Cat__core_library.7.lib30	Cat	189	194	0	0	0	0	0	0	20
Nusap1__core_library.lib30	Nusap1	347	356	0	0	0	20	0	0	20
Nusap1__core_library.1.lib30	Nusap1	248	254	0	0	0	0	0	0	0
Nusap1__core_library.2.lib30	Nusap1	240	209	0	0	20	0	0	20	0
Nusap1__core_library.3.lib30	Nusap1	171	152	0	0	0	0	0	0	0
Nusap1__core_library.4.lib30	Nusap1	196	203	0	0	0	0	0	0	0
Nusap1__core_library.5.lib30	Nusap1	235	211	0	0	0	39	0	0	0
Nusap1__core_library.6.lib30	Nusap1	206	183	0	0	0	0	0	0	0
Nusap1__core_library.7.lib30	Nusap1	130	126	0	0	0	0	0	0	0
Rasgrp1__core_library.lib30	Rasgrp1	286	286	0	0	0	0	0	0	0
Rasgrp1__core_library.1.lib30	Rasgrp1	139	145	0	0	0	0	0	0	0
Rasgrp1__core_library.2.lib30	Rasgrp1	162	163	0	0	20	0	0	0	0
Rasgrp1__core_library.3.lib30	Rasgrp1	231	234	0	0	0	20	0	0	0
Rasgrp1__core_library.4.lib30	Rasgrp1	183	174	0	0	0	0	0	0	0
Rasgrp1__core_library.5.lib30	Rasgrp1	257	266	0	0	0	20	0	0	0
Rasgrp1__core_library.6.lib30	Rasgrp1	271	291	0	0	0	0	0	0	0
Rasgrp1__core_library.7.lib30	Rasgrp1	200	195	0	0	0	0	0	0	0
Bub1__core_library.lib30	Bub1	202	212	0	0	0	0	0	0	0
Bub1__core_library.1.lib30	Bub1	313	327	0	0	0	39	0	0	0
Bub1__core_library.2.lib30	Bub1	193	250	0	0	0	20	0	20	0
Bub1__core_library.3.lib30	Bub1	141	144	0	0	0	0	0	0	0
Bub1__core_library.4.lib30	Bub1	362	322	0	0	0	0	0	0	0
Bub1__core_library.5.lib30	Bub1	235	247	0	0	0	0	0	0	0
Bub1__core_library.6.lib30	Bub1	279	273	0	0	0	0	0	0	0
Bub1__core_library.7.lib30	Bub1	186	195	0	0	0	39	0	0	0
Bcl2l11__core_library.lib30	Bcl2l11	137	106	0	0	20	0	0	0	20
Bcl2l11__core_library.1.lib30	Bcl2l11	157	154	0	0	20	0	20	0	39
Bcl2l11__core_library.2.lib30	Bcl2l11	149	153	0	20	0	0	0	0	20
Bcl2l11__core_library.3.lib30	Bcl2l11	215	213	0	0	0	20	0	39	39
Bcl2l11__core_library.4.lib30	Bcl2l11	282	261	0	0	0	0	0	20	0
Bcl2l11__core_library.5.lib30	Bcl2l11	163	188	0	20	20	20	0	0	39
Bcl2l11__core_library.6.lib30	Bcl2l11	184	193	0	0	39	0	0	58	20
Bcl2l11__core_library.7.lib30	Bcl2l11	455	437	19	0	39	77	39	0	39
Nfatc2__core_library.lib30	Nfatc2	124	124	0	0	0	0	0	0	0
Nfatc2__core_library.1.lib30	Nfatc2	188	191	0	0	0	0	0	0	20
Nfatc2__core_library.2.lib30	Nfatc2	139	119	0	0	0	0	0	0	0
Nfatc2__core_library.3.lib30	Nfatc2	217	244	0	0	0	20	0	0	20
Nfatc2__core_library.4.lib30	Nfatc2	198	160	0	0	0	0	0	0	0
Nfatc2__core_library.5.lib30	Nfatc2	246	247	0	0	0	39	0	0	0
Nfatc2__core_library.6.lib30	Nfatc2	220	195	0	0	0	20	0	0	0
Nfatc2__core_library.7.lib30	Nfatc2	201	179	0	20	0	20	0	0	0
Car2__core_library.lib30	Car2	292	293	0	0	39	0	0	0	0
Car2__core_library.1.lib30	Car2	194	162	0	0	0	20	0	0	0
Car2__core_library.2.lib30	Car2	321	322	0	20	0	0	0	20	0
Car2__core_library.3.lib30	Car2	248	247	0	0	0	0	0	0	20
Car2__core_library.4.lib30	Car2	202	202	0	0	0	0	0	0	0
Car2__core_library.5.lib30	Car2	158	175	0	0	0	0	0	0	0
Car2__core_library.6.lib30	Car2	296	296	0	0	0	20	0	0	0
Car2__core_library.7.lib30	Car2	175	187	0	0	0	0	0	20	0
Itch__core_library.lib30	Itch	161	166	0	0	0	0	0	0	0
Itch__core_library.1.lib30	Itch	237	230	0	0	0	0	0	39	0
Itch__core_library.2.lib30	Itch	254	249	19	0	0	20	0	20	39
Itch__core_library.3.lib30	Itch	259	251	0	0	0	20	0	0	0
Itch__core_library.4.lib30	Itch	247	249	0	0	0	0	0	20	0
Itch__core_library.5.lib30	Itch	274	256	0	0	0	20	20	39	0
Itch__core_library.6.lib30	Itch	325	317	0	0	0	20	0	0	39
Itch__core_library.7.lib30	Itch	300	288	0	0	0	0	20	0	20
Rbm39__core_library.lib30	Rbm39	204	229	0	0	0	0	0	0	0
Rbm39__core_library.1.lib30	Rbm39	183	198	0	0	0	0	0	0	0
Rbm39__core_library.2.lib30	Rbm39	188	213	0	0	0	0	0	0	0
Rbm39__core_library.3.lib30	Rbm39	345	325	0	0	0	0	0	0	0
Rbm39__core_library.4.lib30	Rbm39	159	179	0	0	0	0	0	0	0
Rbm39__core_library.5.lib30	Rbm39	134	141	0	0	0	0	0	0	0
Rbm39__core_library.6.lib30	Rbm39	212	205	0	20	0	0	0	0	0
Rbm39__core_library.7.lib30	Rbm39	218	229	0	0	0	0	0	0	0
Skil__core_library.lib30	Skil	320	303	0	0	0	39	0	0	0
Skil__core_library.1.lib30	Skil	110	112	0	0	0	0	20	39	20
Skil__core_library.2.lib30	Skil	213	234	0	20	0	0	0	0	0
Skil__core_library.3.lib30	Skil	213	188	0	0	0	0	0	0	0
Skil__core_library.4.lib30	Skil	89	100	0	0	0	20	0	0	0
Skil__core_library.5.lib30	Skil	230	213	0	0	0	0	0	0	0
Skil__core_library.6.lib30	Skil	303	287	0	0	0	0	20	0	39
Skil__core_library.7.lib30	Skil	213	202	0	20	0	20	0	0	0
Pik3ca__core_library.lib30	Pik3ca	262	255	0	0	0	0	39	0	0
Pik3ca__core_library.1.lib30	Pik3ca	162	171	0	0	0	0	0	0	0
Pik3ca__core_library.2.lib30	Pik3ca	200	208	0	0	0	39	0	0	0
Pik3ca__core_library.3.lib30	Pik3ca	151	152	0	0	0	20	0	0	0
Pik3ca__core_library.4.lib30	Pik3ca	136	131	0	0	0	0	0	0	0
Pik3ca__core_library.5.lib30	Pik3ca	189	201	0	0	0	0	0	0	0
Pik3ca__core_library.6.lib30	Pik3ca	313	319	0	0	0	0	0	20	0
Pik3ca__core_library.7.lib30	Pik3ca	158	171	0	20	20	0	0	0	39
Ect2__core_library.lib30	Ect2	303	294	0	0	0	0	0	0	0
Ect2__core_library.1.lib30	Ect2	77	66	0	0	0	0	0	0	0
Ect2__core_library.2.lib30	Ect2	192	194	0	0	0	20	0	0	0
Ect2__core_library.3.lib30	Ect2	206	187	0	0	0	0	0	0	0
Ect2__core_library.4.lib30	Ect2	231	240	0	0	0	0	0	0	0
Ect2__core_library.5.lib30	Ect2	158	156	0	0	0	0	0	0	0
Ect2__core_library.6.lib30	Ect2	155	172	0	0	0	0	0	0	0
Ect2__core_library.7.lib30	Ect2	144	142	0	0	0	0	0	0	0
Pfn2__core_library.lib30	Pfn2	180	170	0	0	0	0	0	0	20
Pfn2__core_library.1.lib30	Pfn2	223	227	0	0	0	0	0	0	20
Pfn2__core_library.2.lib30	Pfn2	98	102	0	0	0	0	0	0	20
Pfn2__core_library.3.lib30	Pfn2	242	234	0	0	0	0	0	0	20
Pfn2__core_library.4.lib30	Pfn2	349	310	0	0	0	0	0	0	0
Pfn2__core_library.5.lib30	Pfn2	135	127	0	0	0	0	0	0	0
Pfn2__core_library.6.lib30	Pfn2	206	229	0	0	0	20	0	0	0
Pfn2__core_library.7.lib30	Pfn2	182	176	0	0	0	0	0	0	0
Ptpn22__core_library.lib30	Ptpn22	446	440	19	0	0	0	0	0	20
Ptpn22__core_library.1.lib30	Ptpn22	108	114	0	0	0	0	0	0	0
Ptpn22__core_library.2.lib30	Ptpn22	268	260	0	20	20	0	0	20	20
Ptpn22__core_library.3.lib30	Ptpn22	125	117	0	20	0	0	20	20	0
Ptpn22__core_library.4.lib30	Ptpn22	179	153	0	0	0	20	0	0	0
Ptpn22__core_library.5.lib30	Ptpn22	288	257	0	0	0	0	0	0	20
Ptpn22__core_library.6.lib30	Ptpn22	184	208	19	0	0	39	0	20	0
Ptpn22__core_library.7.lib30	Ptpn22	112	86	0	0	0	0	0	0	0
Nras__core_library.lib30	Nras	278	271	0	20	39	0	20	0	0
Nras__core_library.1.lib30	Nras	199	177	0	0	0	0	0	0	0
Nras__core_library.2.lib30	Nras	336	320	0	0	0	0	0	0	0
Nras__core_library.3.lib30	Nras	106	100	0	0	20	0	0	0	20
Nras__core_library.4.lib30	Nras	193	191	0	0	0	0	0	20	0
Nras__core_library.5.lib30	Nras	210	215	0	0	0	20	0	0	0
Nras__core_library.6.lib30	Nras	248	278	0	0	0	0	0	0	0
Ptgfrn__core_library.lib30	Ptgfrn	119	117	0	0	0	0	0	20	0
Ptgfrn__core_library.1.lib30	Ptgfrn	227	211	0	0	0	0	0	20	0
Ptgfrn__core_library.2.lib30	Ptgfrn	219	254	0	0	0	0	0	20	0
Ptgfrn__core_library.3.lib30	Ptgfrn	235	259	0	0	0	0	20	0	0
Ptgfrn__core_library.4.lib30	Ptgfrn	125	117	0	0	0	0	0	0	0
Ptgfrn__core_library.5.lib30	Ptgfrn	110	110	0	0	0	39	0	0	20
Ptgfrn__core_library.6.lib30	Ptgfrn	296	301	0	0	0	0	20	0	0
Ptgfrn__core_library.7.lib30	Ptgfrn	163	162	0	0	0	0	20	0	0
S100a11__core_library.lib30	S100a11	200	219	0	0	0	0	0	0	20
S100a11__core_library.1.lib30	S100a11	317	270	0	0	20	0	0	0	0
S100a11__core_library.2.lib30	S100a11	178	177	0	0	0	0	0	0	20
S100a11__core_library.3.lib30	S100a11	242	205	0	0	0	0	0	39	20
S100a11__core_library.4.lib30	S100a11	186	194	0	0	0	0	0	0	0
Cks1b__core_library.lib30	Cks1b	125	136	0	0	0	0	0	0	0
Cks1b__core_library.1.lib30	Cks1b	166	152	0	0	20	0	0	20	0
Cks1b__core_library.2.lib30	Cks1b	182	189	0	0	0	20	0	0	0
Cks1b__core_library.3.lib30	Cks1b	307	310	0	0	0	0	20	0	0
Cks1b__core_library.4.lib30	Cks1b	150	157	0	0	0	0	0	0	0
Cks1b__core_library.5.lib30	Cks1b	148	137	0	20	0	0	0	0	20
Sh2d2a__core_library.lib30	Sh2d2a	197	209	0	0	0	0	0	0	0
Sh2d2a__core_library.1.lib30	Sh2d2a	224	232	0	0	0	0	0	20	0
Sh2d2a__core_library.2.lib30	Sh2d2a	175	199	0	0	0	39	0	0	0
Sh2d2a__core_library.3.lib30	Sh2d2a	277	280	19	0	0	0	20	0	0
Sh2d2a__core_library.4.lib30	Sh2d2a	301	308	0	0	0	20	0	39	0
Sh2d2a__core_library.5.lib30	Sh2d2a	282	269	0	0	20	20	0	0	20
Sh2d2a__core_library.6.lib30	Sh2d2a	225	204	0	0	0	20	0	0	0
Sh2d2a__core_library.7.lib30	Sh2d2a	74	82	19	0	0	0	0	20	0
Nfkb1__core_library.lib30	Nfkb1	321	297	0	0	0	0	0	0	20
Nfkb1__core_library.1.lib30	Nfkb1	278	261	0	0	0	20	0	0	0
Nfkb1__core_library.2.lib30	Nfkb1	153	167	0	0	0	0	0	0	39
Nfkb1__core_library.3.lib30	Nfkb1	238	253	0	0	0	20	0	0	0
Nfkb1__core_library.4.lib30	Nfkb1	237	218	0	0	0	0	0	0	0
Nfkb1__core_library.5.lib30	Nfkb1	237	266	0	0	0	0	0	0	0
Nfkb1__core_library.6.lib30	Nfkb1	86	99	0	0	0	0	0	0	0
Nfkb1__core_library.7.lib30	Nfkb1	220	242	0	20	0	0	0	0	0
Bcl10__core_library.lib30	Bcl10	264	235	0	0	0	20	0	0	0
Bcl10__core_library.1.lib30	Bcl10	348	329	0	0	0	0	0	0	0
Bcl10__core_library.2.lib30	Bcl10	189	204	0	0	0	0	0	0	0
Bcl10__core_library.3.lib30	Bcl10	126	126	0	0	0	0	0	0	0
Bcl10__core_library.4.lib30	Bcl10	175	181	0	0	0	0	0	20	20
Bcl10__core_library.5.lib30	Bcl10	237	252	0	0	0	20	0	0	20
Bcl10__core_library.6.lib30	Bcl10	207	195	0	0	0	0	0	0	20
Bcl10__core_library.7.lib30	Bcl10	192	206	0	0	0	20	0	0	0
Nsmaf__core_library.lib30	Nsmaf	282	264	0	20	0	20	0	0	0
Nsmaf__core_library.1.lib30	Nsmaf	231	239	0	0	0	0	0	0	20
Nsmaf__core_library.2.lib30	Nsmaf	202	210	0	0	0	20	0	0	20
Nsmaf__core_library.3.lib30	Nsmaf	230	224	0	0	0	20	0	39	0
Nsmaf__core_library.4.lib30	Nsmaf	273	275	0	0	0	0	20	0	0
Nsmaf__core_library.5.lib30	Nsmaf	173	192	0	0	0	39	0	20	0
Nsmaf__core_library.6.lib30	Nsmaf	240	238	0	0	0	0	0	39	0
Nsmaf__core_library.7.lib30	Nsmaf	307	280	0	0	0	0	20	0	0
Map3k7__core_library.lib30	Map3k7	191	199	0	0	0	0	0	0	20
Map3k7__core_library.1.lib30	Map3k7	178	189	0	0	0	0	0	0	0
Map3k7__core_library.2.lib30	Map3k7	187	195	0	0	0	0	0	0	0
Map3k7__core_library.3.lib30	Map3k7	141	147	0	0	0	0	0	0	0
Map3k7__core_library.4.lib30	Map3k7	142	132	0	20	0	0	20	0	0
Map3k7__core_library.5.lib30	Map3k7	308	329	0	0	0	0	20	0	0
Map3k7__core_library.6.lib30	Map3k7	151	130	0	0	0	0	0	0	0
Map3k7__core_library.7.lib30	Map3k7	169	164	0	0	0	0	0	0	0
Ppp3r2__core_library.lib30	Ppp3r2	160	152	0	0	0	0	0	0	0
Ppp3r2__core_library.1.lib30	Ppp3r2	260	222	0	0	20	0	0	0	0
Ppp3r2__core_library.2.lib30	Ppp3r2	183	184	0	0	0	20	0	0	0
Ppp3r2__core_library.3.lib30	Ppp3r2	378	382	0	0	0	58	0	0	0
Ppp3r2__core_library.4.lib30	Ppp3r2	305	298	0	0	0	0	0	0	0
Nr4a3__core_library.lib30	Nr4a3	323	295	0	0	0	0	20	0	58
Nr4a3__core_library.1.lib30	Nr4a3	224	195	0	0	20	20	0	0	0
Nr4a3__core_library.2.lib30	Nr4a3	141	149	0	0	0	0	20	0	0
Nr4a3__core_library.3.lib30	Nr4a3	126	140	19	0	0	20	0	0	0
Nr4a3__core_library.4.lib30	Nr4a3	124	146	0	0	0	0	20	20	20
Nr4a3__core_library.5.lib30	Nr4a3	164	179	0	20	0	20	0	0	20
Nr4a3__core_library.6.lib30	Nr4a3	219	190	0	0	0	0	0	20	0
Nr4a3__core_library.7.lib30	Nr4a3	245	247	0	0	0	0	20	39	20
Tnfsf8__core_library.lib30	Tnfsf8	322	333	0	0	0	0	0	0	20
Tnfsf8__core_library.1.lib30	Tnfsf8	258	266	0	0	0	0	0	0	0
Tnfsf8__core_library.2.lib30	Tnfsf8	356	348	0	0	20	0	0	0	20
Tnfsf8__core_library.3.lib30	Tnfsf8	288	279	19	0	20	0	0	0	39
Tnfsf8__core_library.4.lib30	Tnfsf8	171	177	0	0	0	0	0	39	0
Tnfsf8__core_library.5.lib30	Tnfsf8	236	247	0	0	0	20	0	0	0
Tnfsf8__core_library.6.lib30	Tnfsf8	262	280	0	0	0	0	20	0	0
Tnfsf8__core_library.7.lib30	Tnfsf8	378	348	0	0	0	20	0	0	39
Jak1__core_library.lib30	Jak1	161	174	0	0	0	0	0	0	0
Jak1__core_library.1.lib30	Jak1	172	202	0	0	0	0	0	0	0
Jak1__core_library.2.lib30	Jak1	123	124	0	0	0	0	0	0	0
Jak1__core_library.3.lib30	Jak1	212	226	0	0	0	0	0	0	0
Jak1__core_library.4.lib30	Jak1	99	111	0	0	0	0	0	0	0
Jak1__core_library.5.lib30	Jak1	146	157	0	0	0	0	0	0	0
Jak1__core_library.6.lib30	Jak1	115	118	0	0	0	0	0	0	0
Jak1__core_library.7.lib30	Jak1	107	103	0	0	0	0	0	0	0
Cdkn2c__core_library.lib30	Cdkn2c	258	242	0	0	20	0	0	0	20
Cdkn2c__core_library.1.lib30	Cdkn2c	210	217	19	0	0	20	0	0	20
Cdkn2c__core_library.2.lib30	Cdkn2c	239	235	0	20	0	0	0	0	0
Cdkn2c__core_library.3.lib30	Cdkn2c	147	157	0	0	0	0	0	20	0
Cdkn2c__core_library.4.lib30	Cdkn2c	289	280	0	0	0	0	20	20	39
Cdkn2c__core_library.5.lib30	Cdkn2c	161	175	0	0	0	0	0	0	0
Cdkn2c__core_library.6.lib30	Cdkn2c	142	153	0	0	0	0	0	0	20
Cdkn2c__core_library.7.lib30	Cdkn2c	213	235	0	0	0	0	0	39	0
Rnf11__core_library.lib30	Rnf11	226	236	0	0	0	0	0	0	20
Rnf11__core_library.1.lib30	Rnf11	233	242	0	0	0	39	0	0	20
Rnf11__core_library.2.lib30	Rnf11	332	330	0	0	0	0	0	0	0
Rnf11__core_library.3.lib30	Rnf11	208	194	0	0	0	20	0	0	0
Rnf11__core_library.4.lib30	Rnf11	187	208	0	0	0	0	0	0	39
Rnf11__core_library.5.lib30	Rnf11	297	283	0	0	0	20	0	0	0
Rnf11__core_library.6.lib30	Rnf11	284	290	0	0	0	20	0	0	20
Rnf11__core_library.7.lib30	Rnf11	214	232	0	0	20	0	0	20	20
Cap1__core_library.lib30	Cap1	178	183	0	0	0	0	0	0	0
Cap1__core_library.1.lib30	Cap1	277	290	0	0	0	0	0	0	0
Cap1__core_library.2.lib30	Cap1	200	195	0	0	0	0	0	20	0
Cap1__core_library.3.lib30	Cap1	269	270	0	0	0	0	0	0	0
Cap1__core_library.4.lib30	Cap1	197	174	0	0	0	20	0	0	0
Cap1__core_library.5.lib30	Cap1	276	267	0	0	0	0	0	0	0
Cap1__core_library.6.lib30	Cap1	182	181	0	0	0	0	0	0	0
Cap1__core_library.7.lib30	Cap1	115	103	0	0	0	20	0	0	0
Pdzk1ip1__core_library.lib30	Pdzk1ip1	181	172	0	0	0	0	0	0	20
Pdzk1ip1__core_library.1.lib30	Pdzk1ip1	256	229	0	0	0	20	0	0	0
Pdzk1ip1__core_library.2.lib30	Pdzk1ip1	284	256	0	0	0	0	0	0	0
Pdzk1ip1__core_library.3.lib30	Pdzk1ip1	124	115	0	0	0	20	0	0	20
Pdzk1ip1__core_library.4.lib30	Pdzk1ip1	183	199	0	0	0	0	0	0	20
Pdzk1ip1__core_library.5.lib30	Pdzk1ip1	197	197	0	0	0	0	0	39	20
Pdzk1ip1__core_library.6.lib30	Pdzk1ip1	245	228	0	0	0	20	0	0	20
Pdzk1ip1__core_library.7.lib30	Pdzk1ip1	292	269	0	0	0	0	0	0	0
Aldh4a1__core_library.lib30	Aldh4a1	268	242	19	0	0	0	20	20	20
Aldh4a1__core_library.1.lib30	Aldh4a1	198	186	0	0	0	0	0	0	0
Aldh4a1__core_library.2.lib30	Aldh4a1	310	323	0	20	20	20	0	0	0
Aldh4a1__core_library.3.lib30	Aldh4a1	289	300	0	0	0	0	20	0	0
Aldh4a1__core_library.4.lib30	Aldh4a1	215	183	0	0	0	0	0	0	0
Aldh4a1__core_library.5.lib30	Aldh4a1	197	196	0	0	0	0	0	0	0
Aldh4a1__core_library.6.lib30	Aldh4a1	183	202	0	0	0	20	0	0	0
Aldh4a1__core_library.7.lib30	Aldh4a1	197	183	0	0	0	0	0	0	0
Capzb__core_library.lib30	Capzb	203	228	0	0	0	20	0	0	0
Capzb__core_library.1.lib30	Capzb	288	280	0	0	0	0	20	20	0
Capzb__core_library.2.lib30	Capzb	321	292	0	0	0	0	0	0	0
Capzb__core_library.3.lib30	Capzb	126	137	0	0	20	0	0	0	0
Capzb__core_library.4.lib30	Capzb	303	313	0	0	0	0	0	0	20
Capzb__core_library.5.lib30	Capzb	125	124	0	0	0	0	0	0	0
Capzb__core_library.6.lib30	Capzb	239	231	0	0	0	0	0	0	0
Capzb__core_library.7.lib30	Capzb	118	108	0	0	0	0	0	0	0
Rpa2__core_library.lib30	Rpa2	253	260	0	0	0	0	0	0	0
Rpa2__core_library.1.lib30	Rpa2	67	60	0	0	0	0	0	0	0
Rpa2__core_library.2.lib30	Rpa2	72	104	0	0	0	0	0	0	0
Rpa2__core_library.3.lib30	Rpa2	311	314	0	0	0	0	0	0	0
Rpa2__core_library.4.lib30	Rpa2	143	155	0	0	0	0	0	0	0
Rpa2__core_library.5.lib30	Rpa2	134	133	0	0	0	0	0	0	0
Rpa2__core_library.6.lib30	Rpa2	174	182	0	0	0	20	0	0	0
Rpa2__core_library.7.lib30	Rpa2	132	162	0	0	0	0	0	0	0
Inpp5b__core_library.lib30	Inpp5b	176	154	0	0	0	20	0	0	0
Inpp5b__core_library.1.lib30	Inpp5b	280	281	0	0	0	20	0	0	0
Inpp5b__core_library.2.lib30	Inpp5b	354	348	0	0	0	20	0	0	39
Inpp5b__core_library.3.lib30	Inpp5b	5	5	0	0	0	0	0	0	0
Inpp5b__core_library.4.lib30	Inpp5b	148	149	0	0	20	39	0	0	0
Inpp5b__core_library.5.lib30	Inpp5b	229	247	0	0	0	0	0	0	20
Inpp5b__core_library.6.lib30	Inpp5b	111	111	0	0	0	0	0	20	0
Inpp5b__core_library.7.lib30	Inpp5b	177	166	0	0	0	0	0	0	20
Tnfrsf9__core_library.lib30	Tnfrsf9	179	200	0	0	0	0	0	0	0
Tnfrsf9__core_library.1.lib30	Tnfrsf9	229	251	0	0	0	20	20	0	0
Tnfrsf9__core_library.2.lib30	Tnfrsf9	108	105	0	0	0	0	0	0	0
Tnfrsf9__core_library.3.lib30	Tnfrsf9	248	279	0	0	0	0	0	20	0
Tnfrsf9__core_library.4.lib30	Tnfrsf9	240	218	0	0	20	20	0	0	0
Tnfrsf9__core_library.5.lib30	Tnfrsf9	283	274	0	0	0	20	20	20	20
Tnfrsf9__core_library.6.lib30	Tnfrsf9	175	216	0	0	0	0	0	0	20
Tnfrsf9__core_library.7.lib30	Tnfrsf9	432	407	0	0	0	0	20	20	0
Ski__core_library.lib30	Ski	110	108	0	0	0	0	0	0	0
Ski__core_library.1.lib30	Ski	282	272	0	0	0	0	0	0	0
Ski__core_library.2.lib30	Ski	150	156	0	0	0	0	0	0	0
Ski__core_library.3.lib30	Ski	225	226	0	0	0	20	0	0	20
Ski__core_library.4.lib30	Ski	122	146	0	0	0	0	20	0	0
Ski__core_library.5.lib30	Ski	154	153	0	0	0	20	0	0	0
Ski__core_library.6.lib30	Ski	216	228	0	0	0	0	0	0	20
Ski__core_library.7.lib30	Ski	147	169	0	0	0	0	0	0	20
Spp1__core_library.lib30	Spp1	156	135	0	0	0	0	0	0	20
Spp1__core_library.1.lib30	Spp1	180	173	0	0	0	0	0	0	20
Spp1__core_library.2.lib30	Spp1	212	174	0	0	20	0	0	20	0
Spp1__core_library.3.lib30	Spp1	247	257	0	0	20	0	0	20	0
Spp1__core_library.4.lib30	Spp1	229	220	0	0	0	0	0	0	0
Spp1__core_library.5.lib30	Spp1	220	205	0	0	0	0	0	0	0
Spp1__core_library.6.lib30	Spp1	238	231	0	0	0	20	0	20	0
Spp1__core_library.7.lib30	Spp1	293	320	0	0	0	0	0	0	0
Cdk2ap1__core_library.lib30	Cdk2ap1	331	299	0	0	0	0	0	0	39
Cdk2ap1__core_library.1.lib30	Cdk2ap1	332	301	0	0	0	0	20	20	0
Cdk2ap1__core_library.2.lib30	Cdk2ap1	113	122	19	0	0	0	0	0	0
Cdk2ap1__core_library.3.lib30	Cdk2ap1	254	254	0	0	0	0	0	39	0
Cdk2ap1__core_library.4.lib30	Cdk2ap1	345	334	0	0	0	20	0	0	0
Cdkl2__core_library.lib30	Cdkl2	454	432	0	0	0	20	0	20	39
Cdkl2__core_library.1.lib30	Cdkl2	327	328	0	0	0	39	0	20	39
Cdkl2__core_library.2.lib30	Cdkl2	252	211	0	0	0	0	0	0	20
Cdkl2__core_library.3.lib30	Cdkl2	178	195	0	0	0	0	0	0	0
Cdkl2__core_library.4.lib30	Cdkl2	225	259	0	0	0	20	0	0	0
Cdkl2__core_library.5.lib30	Cdkl2	168	176	0	0	0	20	0	0	20
Cdkl2__core_library.6.lib30	Cdkl2	303	327	0	0	0	39	0	0	20
Cdkl2__core_library.7.lib30	Cdkl2	225	237	0	20	0	0	0	20	0
Rasal1__core_library.lib30	Rasal1	160	163	0	0	20	20	0	0	0
Rasal1__core_library.1.lib30	Rasal1	136	140	0	0	0	0	20	0	0
Rasal1__core_library.2.lib30	Rasal1	228	213	0	0	0	20	20	39	20
Rasal1__core_library.3.lib30	Rasal1	161	171	0	0	0	0	0	0	39
Rasal1__core_library.4.lib30	Rasal1	140	146	0	0	20	0	0	0	0
Rasal1__core_library.5.lib30	Rasal1	171	158	0	0	0	0	0	0	39
Rasal1__core_library.6.lib30	Rasal1	115	116	0	0	0	0	0	0	0
Rasal1__core_library.7.lib30	Rasal1	244	231	0	0	0	39	0	0	0
Lrig1__core_library.lib30	Lrig1	290	283	0	0	0	0	0	0	20
Lrig1__core_library.1.lib30	Lrig1	262	271	0	0	0	0	0	0	20
Lrig1__core_library.2.lib30	Lrig1	164	176	0	0	0	20	20	0	0
Lrig1__core_library.3.lib30	Lrig1	172	151	0	0	0	20	0	0	20
Lrig1__core_library.4.lib30	Lrig1	341	324	0	0	0	0	0	0	0
Lrig1__core_library.5.lib30	Lrig1	144	151	0	0	0	0	0	0	0
Lrig1__core_library.6.lib30	Lrig1	103	107	0	0	0	0	0	0	0
Lrig1__core_library.7.lib30	Lrig1	349	329	0	0	0	0	0	20	0
Klrg1__core_library.lib30	Klrg1	211	197	0	0	0	0	0	0	0
Klrg1__core_library.1.lib30	Klrg1	232	268	0	20	0	39	0	0	20
Klrg1__core_library.2.lib30	Klrg1	56	50	0	0	0	0	0	0	0
Klrg1__core_library.3.lib30	Klrg1	280	318	0	0	0	0	0	0	0
Klrg1__core_library.4.lib30	Klrg1	339	331	0	0	0	39	0	0	0
Klrg1__core_library.5.lib30	Klrg1	149	155	0	0	0	0	0	0	0
Klrg1__core_library.6.lib30	Klrg1	153	129	0	0	0	0	0	0	0
Klrg1__core_library.7.lib30	Klrg1	381	372	19	0	20	39	0	0	0
Lag3__positive_controls.lib30	Lag3	194	213	0	0	0	0	0	0	39
Lag3__positive_controls.1.lib30	Lag3	413	370	0	0	20	0	0	0	0
Lag3__positive_controls.2.lib30	Lag3	123	123	0	20	20	0	0	0	20
Lag3__positive_controls.3.lib30	Lag3	431	453	0	0	0	0	0	0	39
Lag3__positive_controls.4.lib30	Lag3	274	259	0	0	20	0	0	0	0
Lag3__positive_controls.5.lib30	Lag3	271	269	0	20	0	20	0	0	0
Lag3__positive_controls.6.lib30	Lag3	181	187	0	0	0	0	0	0	0
Lag3__positive_controls.7.lib30	Lag3	241	221	0	20	0	20	0	0	0
Lag3__positive_controls.8.lib30	Lag3	265	269	0	0	20	20	0	20	20
Lag3__positive_controls.9.lib30	Lag3	172	175	0	0	0	39	0	0	0
Lag3__positive_controls.10.lib30	Lag3	191	196	0	0	0	0	0	0	0
Rasgef1a__core_library.lib30	Rasgef1a	270	240	0	0	0	0	0	0	20
Rasgef1a__core_library.1.lib30	Rasgef1a	169	190	0	0	0	0	0	0	0
Rasgef1a__core_library.2.lib30	Rasgef1a	191	203	0	0	0	20	0	0	20
Rasgef1a__core_library.3.lib30	Rasgef1a	261	239	0	0	0	0	0	20	0
Rasgef1a__core_library.4.lib30	Rasgef1a	198	183	0	0	0	0	0	0	0
Rasgef1a__core_library.5.lib30	Rasgef1a	245	247	0	0	0	20	0	0	20
Rasgef1a__core_library.6.lib30	Rasgef1a	246	256	0	0	0	39	0	0	0
Rasgef1a__core_library.7.lib30	Rasgef1a	191	202	0	0	0	0	20	0	0
Itpr2__core_library.lib30	Itpr2	321	321	0	0	0	20	0	20	0
Itpr2__core_library.1.lib30	Itpr2	184	180	0	0	0	0	20	0	0
Itpr2__core_library.2.lib30	Itpr2	139	139	0	0	0	0	0	0	20
Itpr2__core_library.3.lib30	Itpr2	182	171	0	20	0	20	0	0	0
Itpr2__core_library.4.lib30	Itpr2	171	190	0	0	0	0	0	0	0
Itpr2__core_library.5.lib30	Itpr2	153	155	0	0	0	0	0	0	20
Itpr2__core_library.6.lib30	Itpr2	214	220	0	0	0	20	20	0	0
Itpr2__core_library.7.lib30	Itpr2	326	311	0	0	0	39	0	20	0
Cd9__core_library.lib30	Cd9	127	145	0	0	0	0	0	0	0
Cd9__core_library.1.lib30	Cd9	279	275	0	0	0	0	0	0	0
Cd9__core_library.2.lib30	Cd9	323	289	0	0	0	0	0	0	39
Cd9__core_library.3.lib30	Cd9	204	219	0	0	0	0	0	0	0
Cd9__core_library.4.lib30	Cd9	82	91	0	0	20	20	0	0	0
Cd9__core_library.5.lib30	Cd9	301	283	0	0	0	20	0	0	58
Cd9__core_library.6.lib30	Cd9	442	407	0	0	0	39	0	20	20
Cd9__core_library.7.lib30	Cd9	122	126	0	0	0	0	0	0	0
Pglyrp1__core_library.lib30	Pglyrp1	246	234	0	0	0	39	0	0	0
Pglyrp1__core_library.1.lib30	Pglyrp1	195	160	0	0	20	0	0	0	0
Pglyrp1__core_library.2.lib30	Pglyrp1	269	265	0	0	0	20	0	0	20
Pglyrp1__core_library.3.lib30	Pglyrp1	146	165	0	0	0	0	0	20	0
Pglyrp1__core_library.4.lib30	Pglyrp1	425	432	0	0	0	0	0	0	0
Pglyrp1__core_library.5.lib30	Pglyrp1	131	126	0	0	0	20	20	0	0
Pglyrp1__core_library.6.lib30	Pglyrp1	285	266	0	0	0	39	0	0	0
Pglyrp1__core_library.7.lib30	Pglyrp1	238	233	0	0	0	0	0	0	0
Gas2__core_library.lib30	Gas2	305	347	0	0	0	0	0	0	0
Gas2__core_library.1.lib30	Gas2	148	157	0	0	0	0	20	0	0
Gas2__core_library.2.lib30	Gas2	205	208	0	0	20	0	0	0	20
Gas2__core_library.3.lib30	Gas2	199	182	0	0	0	0	0	0	20
Gas2__core_library.4.lib30	Gas2	169	183	0	39	0	0	0	0	20
Gas2__core_library.5.lib30	Gas2	123	125	0	0	0	0	0	0	20
Gas2__core_library.6.lib30	Gas2	114	111	0	0	0	20	0	0	20
Gas2__core_library.7.lib30	Gas2	293	305	0	0	0	0	0	0	0
Nfkbib__core_library.lib30	Nfkbib	60	60	0	0	0	0	0	0	0
Nfkbib__core_library.1.lib30	Nfkbib	214	179	0	0	0	20	0	0	0
Nfkbib__core_library.2.lib30	Nfkbib	137	141	0	0	0	0	0	0	0
Nfkbib__core_library.3.lib30	Nfkbib	269	243	37	0	0	0	0	20	20
Nfkbib__core_library.4.lib30	Nfkbib	279	287	0	0	0	0	20	20	0
Nfkbib__core_library.5.lib30	Nfkbib	159	173	0	20	0	0	0	0	0
Nfkbib__core_library.6.lib30	Nfkbib	359	367	0	0	0	0	0	0	0
Nfkbib__core_library.7.lib30	Nfkbib	137	126	0	0	0	0	0	0	0
Lat__core_library.lib30	Lat	513	509	0	0	20	20	20	0	0
Lat__core_library.1.lib30	Lat	292	288	0	0	20	0	0	0	0
Lat__core_library.2.lib30	Lat	234	252	0	0	0	0	0	0	0
Lat__core_library.3.lib30	Lat	239	230	0	0	0	0	0	0	0
Lat__core_library.4.lib30	Lat	283	278	0	0	0	20	0	0	0
Lat__core_library.5.lib30	Lat	375	328	0	0	0	0	0	0	0
Lat__core_library.6.lib30	Lat	224	186	0	0	0	0	0	0	0
Lat__core_library.7.lib30	Lat	211	193	0	0	0	0	0	20	39
Stim1__core_library.lib30	Stim1	232	259	0	0	0	20	39	0	20
Stim1__core_library.1.lib30	Stim1	298	276	0	0	0	0	0	0	0
Stim1__core_library.2.lib30	Stim1	218	215	0	0	0	0	0	0	0
Stim1__core_library.3.lib30	Stim1	282	287	0	0	0	0	0	0	20
Stim1__core_library.4.lib30	Stim1	180	179	0	0	0	0	0	0	0
Stim1__core_library.5.lib30	Stim1	277	271	0	20	0	20	0	0	20
Stim1__core_library.6.lib30	Stim1	178	178	0	0	0	20	0	0	0
Stim1__core_library.7.lib30	Stim1	175	173	0	0	0	0	0	0	0
Was__core_library.lib30	Was	186	194	0	0	0	0	0	0	0
Was__core_library.1.lib30	Was	281	289	0	0	0	0	0	0	0
Was__core_library.2.lib30	Was	92	86	0	0	0	0	0	20	0
Was__core_library.3.lib30	Was	298	285	0	0	0	0	0	20	0
Was__core_library.4.lib30	Was	99	127	0	0	0	0	0	0	0
Was__core_library.5.lib30	Was	202	195	0	0	0	20	0	0	0
Was__core_library.6.lib30	Was	165	187	0	0	0	0	0	0	0
Was__core_library.7.lib30	Was	210	213	0	0	20	0	0	0	0
Itm2a__core_library.lib30	Itm2a	136	132	0	0	0	0	0	0	0
Itm2a__core_library.1.lib30	Itm2a	63	77	0	0	0	20	0	0	0
Itm2a__core_library.2.lib30	Itm2a	141	166	0	0	0	39	0	0	0
Itm2a__core_library.3.lib30	Itm2a	344	351	0	0	20	20	0	0	0
Itm2a__core_library.4.lib30	Itm2a	125	129	0	20	0	0	0	0	0
Itm2a__core_library.5.lib30	Itm2a	105	103	0	0	0	0	0	0	0
Itm2a__core_library.6.lib30	Itm2a	381	329	0	0	20	20	0	0	0
Itm2a__core_library.7.lib30	Itm2a	139	119	0	0	20	0	0	0	0
Il2rg__core_library.lib30	Il2rg	78	79	0	0	0	0	0	0	0
Il2rg__core_library.1.lib30	Il2rg	140	148	0	0	0	0	0	0	0
Il2rg__core_library.2.lib30	Il2rg	231	237	0	0	0	0	0	0	0
Gpm6b__core_library.lib30	Gpm6b	251	229	0	0	0	0	0	0	20
Gpm6b__core_library.1.lib30	Gpm6b	125	121	0	0	0	0	0	0	0
Gpm6b__core_library.2.lib30	Gpm6b	225	207	0	0	0	0	0	0	20
Gpm6b__core_library.3.lib30	Gpm6b	213	214	0	0	0	0	0	0	0
Gpm6b__core_library.4.lib30	Gpm6b	130	125	0	0	0	0	0	0	0
Gpm6b__core_library.5.lib30	Gpm6b	478	419	0	0	39	20	0	0	0
Gpm6b__core_library.6.lib30	Gpm6b	141	136	0	0	0	20	0	0	20
Gpm6b__core_library.7.lib30	Gpm6b	161	167	0	0	0	0	0	0	20
Rnf128__core_library.lib30	Rnf128	265	284	0	0	0	39	0	20	0
Rnf128__core_library.1.lib30	Rnf128	142	122	0	0	0	0	0	0	0
Rnf128__core_library.2.lib30	Rnf128	203	184	0	0	0	0	0	20	0
Rnf128__core_library.3.lib30	Rnf128	181	185	0	0	0	39	0	39	20
Rnf128__core_library.4.lib30	Rnf128	232	225	0	0	0	20	20	0	0
Rnf128__core_library.5.lib30	Rnf128	123	105	0	0	20	0	0	0	0
Rnf128__core_library.6.lib30	Rnf128	233	227	0	0	0	0	0	0	20
Rnf128__core_library.7.lib30	Rnf128	195	187	0	0	20	20	0	0	20
Ikbkb__core_library.lib30	Ikbkb	283	284	0	0	0	0	0	0	0
Ikbkb__core_library.1.lib30	Ikbkb	162	143	0	0	0	0	0	20	0
Ikbkb__core_library.2.lib30	Ikbkb	180	170	0	0	0	0	0	0	0
Ikbkb__core_library.3.lib30	Ikbkb	160	168	0	0	0	20	0	0	20
Ikbkb__core_library.4.lib30	Ikbkb	147	169	0	0	0	0	0	0	0
Ikbkb__core_library.5.lib30	Ikbkb	290	272	0	0	0	0	0	0	0
Ikbkb__core_library.6.lib30	Ikbkb	278	270	0	0	0	0	0	0	0
Ikbkb__core_library.7.lib30	Ikbkb	350	319	0	0	0	0	0	0	0
Sfrp1__core_library.lib30	Sfrp1	198	203	0	0	0	0	0	0	0
Sfrp1__core_library.1.lib30	Sfrp1	173	177	0	0	0	0	0	0	20
Sfrp1__core_library.2.lib30	Sfrp1	120	131	0	0	0	0	0	0	39
Sfrp1__core_library.3.lib30	Sfrp1	210	210	0	0	0	0	0	20	0
Sfrp1__core_library.4.lib30	Sfrp1	238	236	0	0	0	0	0	20	0
Sfrp1__core_library.5.lib30	Sfrp1	143	129	0	0	0	0	0	20	0
Sfrp1__core_library.6.lib30	Sfrp1	187	195	0	0	0	39	0	0	0
Sfrp1__core_library.7.lib30	Sfrp1	224	243	0	0	0	39	0	20	0
Vps37a__core_library.lib30	Vps37a	252	228	0	0	0	0	0	0	20
Vps37a__core_library.1.lib30	Vps37a	60	82	0	0	0	0	0	0	0
Vps37a__core_library.2.lib30	Vps37a	196	225	0	0	0	0	0	0	0
Vps37a__core_library.3.lib30	Vps37a	130	144	0	0	0	20	0	0	20
Vps37a__core_library.4.lib30	Vps37a	208	202	0	0	0	0	0	0	0
Vps37a__core_library.5.lib30	Vps37a	156	154	0	0	0	0	0	20	0
Vps37a__core_library.6.lib30	Vps37a	252	272	0	0	0	0	0	0	20
Vps37a__core_library.7.lib30	Vps37a	119	127	0	20	20	0	0	0	0
Casp3__core_library.lib30	Casp3	224	261	0	0	0	20	0	0	39
Casp3__core_library.1.lib30	Casp3	156	148	0	0	0	0	0	0	0
Casp3__core_library.2.lib30	Casp3	188	166	0	0	0	0	0	0	0
Casp3__core_library.3.lib30	Casp3	184	168	0	0	0	0	0	20	0
Casp3__core_library.4.lib30	Casp3	100	98	0	0	0	0	0	0	0
Casp3__core_library.5.lib30	Casp3	205	197	0	0	0	20	0	39	0
Casp3__core_library.6.lib30	Casp3	244	213	0	0	0	39	0	0	20
Casp3__core_library.7.lib30	Casp3	162	170	0	0	0	0	0	0	39
Jak3__core_library.lib30	Jak3	115	122	0	0	0	39	0	0	0
Jak3__core_library.1.lib30	Jak3	211	243	0	0	0	0	0	0	0
Jak3__core_library.2.lib30	Jak3	308	272	0	0	0	39	0	0	0
Jak3__core_library.3.lib30	Jak3	279	288	0	0	0	0	0	0	0
Jak3__core_library.4.lib30	Jak3	183	190	0	0	0	0	0	0	0
Jak3__core_library.5.lib30	Jak3	152	162	0	0	0	0	0	0	0
Jak3__core_library.6.lib30	Jak3	110	120	0	0	0	0	0	0	0
Jak3__core_library.7.lib30	Jak3	191	167	0	0	0	0	0	20	0
Nfatc3__core_library.lib30	Nfatc3	152	173	0	0	0	0	0	0	0
Nfatc3__core_library.1.lib30	Nfatc3	84	96	0	0	0	0	0	0	0
Nfatc3__core_library.2.lib30	Nfatc3	261	287	0	0	0	0	0	0	0
Nfatc3__core_library.3.lib30	Nfatc3	277	264	0	0	39	39	0	0	0
Nfatc3__core_library.4.lib30	Nfatc3	204	199	0	0	0	20	0	0	0
Nfatc3__core_library.5.lib30	Nfatc3	268	258	0	0	0	20	0	20	0
Nfatc3__core_library.6.lib30	Nfatc3	213	242	0	0	0	20	0	20	0
Nfatc3__core_library.7.lib30	Nfatc3	304	266	0	0	0	20	0	0	20
Gnpat__core_library.lib30	Gnpat	255	258	0	0	0	0	0	0	0
Gnpat__core_library.1.lib30	Gnpat	209	229	0	0	20	0	0	0	0
Gnpat__core_library.2.lib30	Gnpat	148	133	0	0	0	0	0	0	0
Gnpat__core_library.3.lib30	Gnpat	339	332	0	0	0	0	0	20	0
Gnpat__core_library.4.lib30	Gnpat	231	224	0	0	0	0	0	0	0
Gnpat__core_library.5.lib30	Gnpat	198	203	0	0	0	20	0	20	0
Gnpat__core_library.6.lib30	Gnpat	335	350	19	0	0	20	0	0	0
Gnpat__core_library.7.lib30	Gnpat	163	159	0	0	20	20	0	0	0
Crtam__core_library.lib30	Crtam	183	192	0	0	0	0	0	20	0
Crtam__core_library.1.lib30	Crtam	185	207	0	0	0	0	0	0	0
Crtam__core_library.2.lib30	Crtam	244	200	0	0	0	0	0	0	0
Crtam__core_library.3.lib30	Crtam	218	196	0	0	0	0	0	20	0
Crtam__core_library.4.lib30	Crtam	258	240	19	0	0	0	0	20	0
Crtam__core_library.5.lib30	Crtam	185	200	0	0	0	0	0	0	0
Crtam__core_library.6.lib30	Crtam	291	274	0	0	0	0	0	0	0
Crtam__core_library.7.lib30	Crtam	215	228	0	0	20	0	20	20	20
Acat1__core_library.lib30	Acat1	259	241	0	0	0	0	20	0	0
Acat1__core_library.1.lib30	Acat1	265	261	0	0	0	20	0	20	20
Acat1__core_library.2.lib30	Acat1	234	198	0	0	0	20	0	0	0
Acat1__core_library.3.lib30	Acat1	205	208	0	0	0	0	20	0	20
Acat1__core_library.4.lib30	Acat1	235	245	0	0	0	0	0	0	0
Acat1__core_library.5.lib30	Acat1	275	271	0	0	0	20	0	0	0
Acat1__core_library.6.lib30	Acat1	252	267	0	0	0	0	0	0	0
Acat1__core_library.7.lib30	Acat1	308	279	19	0	20	0	0	20	0
Cd3e__core_library.lib30	Cd3e	265	270	0	0	0	20	0	0	20
Cd3e__core_library.1.lib30	Cd3e	278	267	0	0	0	0	0	0	0
Cd3e__core_library.2.lib30	Cd3e	219	194	0	0	0	0	0	0	0
Cd3e__core_library.3.lib30	Cd3e	243	235	0	0	20	0	20	0	0
Cd3e__core_library.4.lib30	Cd3e	313	313	0	0	0	0	20	0	0
Cd3e__core_library.5.lib30	Cd3e	248	232	0	0	0	20	0	0	0
Cd3e__core_library.6.lib30	Cd3e	294	285	0	0	0	0	0	0	20
Cd3e__core_library.7.lib30	Cd3e	259	235	0	0	0	0	0	0	0
Cd3g__core_library.8.lib30	Cd3g	202	223	0	0	0	20	0	20	0
Cd3g__core_library.9.lib30	Cd3g	199	224	0	0	0	20	0	0	20
Cd3g__core_library.10.lib30	Cd3g	208	193	0	0	0	0	0	0	0
Cd3g__core_library.11.lib30	Cd3g	182	165	0	0	0	0	0	20	0
Cd3g__core_library.12.lib30	Cd3g	172	181	0	20	0	0	0	0	0
Icam5__core_library.lib30	Icam5	196	174	0	0	0	20	0	0	0
Icam5__core_library.1.lib30	Icam5	89	96	0	0	0	0	0	0	0
Icam5__core_library.2.lib30	Icam5	96	94	0	0	0	0	0	0	0
Icam5__core_library.3.lib30	Icam5	339	302	0	0	0	0	0	0	0
Icam5__core_library.4.lib30	Icam5	137	128	0	0	0	0	0	0	0
Icam5__core_library.5.lib30	Icam5	136	152	0	0	0	0	0	0	0
Icam5__core_library.6.lib30	Icam5	111	106	0	0	0	0	0	0	0
Icam5__core_library.7.lib30	Icam5	168	182	0	0	0	0	0	0	39
Plscr1__core_library.lib30	Plscr1	287	291	0	0	0	20	0	0	20
Plscr1__core_library.1.lib30	Plscr1	218	243	0	0	0	20	0	0	20
Plscr1__core_library.2.lib30	Plscr1	301	279	0	0	0	20	0	0	0
Plscr1__core_library.3.lib30	Plscr1	249	243	0	0	0	20	0	39	0
Plscr1__core_library.4.lib30	Plscr1	212	227	0	0	0	0	0	0	0
Eomes__core_library.lib30	Eomes	146	162	0	0	0	39	0	0	0
Eomes__core_library.1.lib30	Eomes	183	162	0	0	0	20	0	0	0
Eomes__core_library.2.lib30	Eomes	189	189	0	0	0	20	0	0	20
Eomes__core_library.3.lib30	Eomes	287	279	0	0	0	0	20	0	0
Eomes__core_library.4.lib30	Eomes	225	246	0	0	20	0	0	20	20
Eomes__core_library.5.lib30	Eomes	112	113	0	0	0	0	0	0	0
Eomes__core_library.6.lib30	Eomes	253	238	0	20	0	0	0	0	0
Eomes__core_library.7.lib30	Eomes	140	128	0	0	0	20	0	0	0
Pik3cb__core_library.lib30	Pik3cb	106	135	0	0	0	0	0	0	0
Pik3cb__core_library.1.lib30	Pik3cb	233	234	0	0	0	0	0	0	0
Pik3cb__core_library.2.lib30	Pik3cb	122	134	0	0	0	0	0	0	20
Pik3cb__core_library.3.lib30	Pik3cb	233	247	0	0	0	39	0	0	20
Pik3cb__core_library.4.lib30	Pik3cb	243	249	0	0	0	0	20	0	0
Pik3cb__core_library.5.lib30	Pik3cb	309	301	0	0	0	0	0	0	0
Pik3cb__core_library.6.lib30	Pik3cb	209	188	0	0	0	0	0	0	0
Pik3cb__core_library.7.lib30	Pik3cb	179	176	0	0	0	0	0	0	20
Nck1__core_library.lib30	Nck1	202	217	0	0	0	20	0	39	39
Nck1__core_library.1.lib30	Nck1	223	202	0	0	0	0	0	0	0
Nck1__core_library.2.lib30	Nck1	191	175	0	0	0	0	0	0	0
Nck1__core_library.3.lib30	Nck1	142	148	0	0	0	0	0	0	0
Nck1__core_library.4.lib30	Nck1	181	182	0	0	0	0	0	0	0
Nck1__core_library.5.lib30	Nck1	131	131	0	0	0	20	0	0	0
Nck1__core_library.6.lib30	Nck1	307	267	0	0	0	0	0	0	20
Nck1__core_library.7.lib30	Nck1	135	147	0	0	0	0	0	20	0
Pon2__core_library.lib30	Pon2	259	253	0	0	0	20	0	0	0
Pon2__core_library.1.lib30	Pon2	233	218	0	0	0	0	0	20	0
Pon2__core_library.2.lib30	Pon2	158	165	19	0	0	0	20	0	39
Pon2__core_library.3.lib30	Pon2	281	279	0	0	0	20	0	0	0
Pon2__core_library.4.lib30	Pon2	384	389	0	0	0	0	0	0	0
Pon2__core_library.5.lib30	Pon2	233	230	0	0	20	0	0	0	0
Pon2__core_library.6.lib30	Pon2	274	277	0	0	0	20	20	0	0
Pon2__core_library.7.lib30	Pon2	415	403	0	0	20	20	0	20	0
Malt1__core_library.lib30	Malt1	285	323	0	0	0	0	0	0	20
Malt1__core_library.1.lib30	Malt1	217	209	0	0	0	20	0	0	0
Malt1__core_library.2.lib30	Malt1	172	175	0	0	0	39	0	0	0
Malt1__core_library.3.lib30	Malt1	303	295	0	0	39	20	0	0	0
Malt1__core_library.4.lib30	Malt1	276	243	0	20	20	0	0	0	0
Malt1__core_library.5.lib30	Malt1	298	271	0	0	0	0	0	0	0
Malt1__core_library.6.lib30	Malt1	248	237	0	0	0	0	0	0	0
Malt1__core_library.7.lib30	Malt1	160	165	0	0	0	0	0	20	0
Alox12b__core_library.lib30	Alox12b	228	219	0	0	0	0	0	0	0
Alox12b__core_library.1.lib30	Alox12b	274	290	0	0	0	77	0	0	0
Alox12b__core_library.2.lib30	Alox12b	176	185	0	0	0	20	0	0	0
Alox12b__core_library.3.lib30	Alox12b	148	163	0	0	0	0	0	0	0
Alox12b__core_library.4.lib30	Alox12b	224	222	0	0	0	20	0	0	20
Alox12b__core_library.5.lib30	Alox12b	343	335	0	0	0	0	0	0	0
Alox12b__core_library.6.lib30	Alox12b	275	268	0	0	0	20	0	0	0
Alox12b__core_library.7.lib30	Alox12b	176	196	0	0	0	0	0	0	0
Nfatc1__core_library.lib30	Nfatc1	97	119	0	0	0	0	0	0	0
Nfatc1__core_library.1.lib30	Nfatc1	397	414	0	0	20	0	0	0	0
Nfatc1__core_library.2.lib30	Nfatc1	196	202	0	0	0	0	20	0	0
Nfatc1__core_library.3.lib30	Nfatc1	172	175	0	0	0	0	0	0	0
Nfatc1__core_library.4.lib30	Nfatc1	261	267	0	0	20	0	0	0	0
Nfatc1__core_library.5.lib30	Nfatc1	170	175	0	0	0	0	20	0	0
Nfatc1__core_library.6.lib30	Nfatc1	114	131	0	0	0	0	0	0	0
Nfatc1__core_library.7.lib30	Nfatc1	141	117	0	0	0	0	0	0	0
Tbc1d4__core_library.lib30	Tbc1d4	229	217	0	0	0	0	0	20	0
Tbc1d4__core_library.1.lib30	Tbc1d4	317	271	0	0	0	0	0	20	20
Tbc1d4__core_library.2.lib30	Tbc1d4	184	169	0	0	20	0	0	0	0
Tbc1d4__core_library.3.lib30	Tbc1d4	149	155	0	0	0	0	0	0	0
Tbc1d4__core_library.4.lib30	Tbc1d4	142	128	0	0	0	0	0	0	0
Tbc1d4__core_library.5.lib30	Tbc1d4	215	205	0	0	20	0	0	0	0
Tbc1d4__core_library.6.lib30	Tbc1d4	199	198	0	0	0	0	0	0	20
Tbc1d4__core_library.7.lib30	Tbc1d4	276	276	0	0	0	20	0	0	0
Tie1__core_library.lib30	Tie1	144	144	0	0	0	0	0	0	0
Tie1__core_library.1.lib30	Tie1	168	168	0	20	0	0	0	0	0
Tie1__core_library.2.lib30	Tie1	154	172	0	0	0	0	0	0	0
Tie1__core_library.3.lib30	Tie1	124	120	0	0	0	0	0	0	0
Tie1__core_library.4.lib30	Tie1	250	268	0	0	0	20	0	0	39
Tie1__core_library.5.lib30	Tie1	151	176	0	0	20	20	0	0	20
Tie1__core_library.6.lib30	Tie1	135	140	0	0	0	0	0	20	0
Tie1__core_library.7.lib30	Tie1	251	275	0	0	0	0	0	0	0
Lpcat2__core_library.lib30	Lpcat2	179	160	0	0	0	0	0	0	20
Lpcat2__core_library.1.lib30	Lpcat2	220	235	0	0	0	0	0	20	0
Lpcat2__core_library.2.lib30	Lpcat2	191	215	0	0	0	0	0	0	20
Lpcat2__core_library.3.lib30	Lpcat2	217	201	0	0	0	0	0	0	20
Lpcat2__core_library.4.lib30	Lpcat2	257	252	0	0	0	0	0	0	0
Lpcat2__core_library.5.lib30	Lpcat2	143	134	0	0	0	20	0	0	0
Lpcat2__core_library.6.lib30	Lpcat2	110	128	0	0	0	39	0	0	0
Lpcat2__core_library.7.lib30	Lpcat2	309	327	0	0	0	39	0	0	39
Map2k4__core_library.lib30	Map2k4	321	308	0	0	0	0	0	0	0
Map2k4__core_library.1.lib30	Map2k4	170	179	0	0	0	0	0	0	0
Map2k4__core_library.2.lib30	Map2k4	311	279	0	0	20	0	0	0	0
Map2k4__core_library.3.lib30	Map2k4	162	178	0	0	0	0	0	20	20
Map2k4__core_library.4.lib30	Map2k4	137	143	0	0	0	0	0	0	20
Map2k4__core_library.5.lib30	Map2k4	63	81	0	0	0	0	0	0	0
Map2k4__core_library.6.lib30	Map2k4	267	273	0	0	0	0	0	0	0
Map2k4__core_library.7.lib30	Map2k4	150	157	0	0	0	0	0	0	20
Casp4__core_library.lib30	Casp4	212	214	0	0	0	0	0	20	0
Casp4__core_library.1.lib30	Casp4	280	228	0	0	20	20	0	0	0
Casp4__core_library.2.lib30	Casp4	316	323	0	0	20	0	0	0	20
Casp4__core_library.3.lib30	Casp4	235	224	0	0	0	0	0	0	0
Casp4__core_library.4.lib30	Casp4	187	174	0	20	0	0	0	0	0
Casp4__core_library.5.lib30	Casp4	141	154	0	0	0	0	0	0	0
Casp4__core_library.6.lib30	Casp4	250	233	0	0	20	0	0	20	0
Casp4__core_library.7.lib30	Casp4	81	74	0	0	0	0	0	0	0
Vav3__core_library.lib30	Vav3	207	210	0	0	20	0	0	20	0
Vav3__core_library.1.lib30	Vav3	258	253	0	0	0	20	20	0	0
Vav3__core_library.2.lib30	Vav3	149	147	0	0	0	20	0	0	0
Vav3__core_library.3.lib30	Vav3	179	170	0	0	0	0	0	0	0
Vav3__core_library.4.lib30	Vav3	138	128	0	0	0	0	0	0	0
Vav3__core_library.5.lib30	Vav3	242	247	19	0	0	0	0	20	20
Vav3__core_library.6.lib30	Vav3	436	437	0	0	20	0	0	0	0
Vav3__core_library.7.lib30	Vav3	132	159	0	0	0	0	0	0	20
Egr3__core_library.lib30	Egr3	304	287	0	0	0	0	0	0	0
Egr3__core_library.1.lib30	Egr3	276	243	0	0	0	0	0	0	0
Egr3__core_library.2.lib30	Egr3	169	149	0	0	0	0	0	20	0
Egr3__core_library.3.lib30	Egr3	192	173	0	0	20	0	20	0	0
Egr3__core_library.4.lib30	Egr3	235	245	0	0	0	39	0	0	39
Egr3__core_library.5.lib30	Egr3	70	78	0	0	0	0	0	0	0
Egr3__core_library.6.lib30	Egr3	194	207	0	0	0	20	0	0	0
Egr3__core_library.7.lib30	Egr3	362	352	0	0	0	0	0	0	0
Vav1__core_library.lib30	Vav1	365	369	0	0	0	20	0	0	0
Vav1__core_library.1.lib30	Vav1	331	342	0	0	0	39	0	0	0
Vav1__core_library.2.lib30	Vav1	195	183	0	0	0	0	0	0	0
Vav1__core_library.3.lib30	Vav1	211	202	0	0	0	0	0	0	0
Vav1__core_library.4.lib30	Vav1	7	4	0	0	0	0	0	0	0
Vav1__core_library.5.lib30	Vav1	205	189	0	0	0	0	0	0	0
Vav1__core_library.6.lib30	Vav1	193	203	0	0	0	20	0	0	0
Vav1__core_library.7.lib30	Vav1	349	333	0	0	0	39	0	20	20
Cbl__core_library.lib30	Cbl	140	136	0	0	0	0	0	0	0
Cbl__core_library.1.lib30	Cbl	229	241	0	0	0	0	0	0	0
Cbl__core_library.2.lib30	Cbl	232	234	0	0	0	39	0	0	0
Cbl__core_library.3.lib30	Cbl	163	135	0	0	0	0	0	0	0
Cbl__core_library.4.lib30	Cbl	233	248	0	0	0	39	20	20	0
Cbl__core_library.5.lib30	Cbl	229	201	0	0	0	0	0	0	20
Cbl__core_library.6.lib30	Cbl	256	241	0	0	0	0	0	0	39
Cbl__core_library.7.lib30	Cbl	142	135	0	0	0	0	0	0	0
Ptpn13__core_library.lib30	Ptpn13	281	306	0	0	0	20	0	0	0
Ptpn13__core_library.1.lib30	Ptpn13	222	240	0	0	0	0	0	0	0
Ptpn13__core_library.2.lib30	Ptpn13	114	130	0	0	0	20	0	0	0
Ptpn13__core_library.3.lib30	Ptpn13	115	125	0	0	0	0	0	20	0
Ptpn13__core_library.4.lib30	Ptpn13	147	151	0	0	0	20	0	0	0
Ptpn13__core_library.5.lib30	Ptpn13	158	174	0	0	0	20	0	0	0
Ptpn13__core_library.6.lib30	Ptpn13	161	175	0	0	0	58	0	0	39
Ptpn13__core_library.7.lib30	Ptpn13	257	286	0	0	0	20	0	39	20
Tmem109__core_library.lib30	Tmem109	187	199	0	0	0	0	0	0	0
Tmem109__core_library.1.lib30	Tmem109	173	174	0	0	0	0	0	0	39
Tmem109__core_library.2.lib30	Tmem109	220	214	0	0	20	20	0	0	0
Tmem109__core_library.3.lib30	Tmem109	198	169	0	0	20	0	0	20	0
Tmem109__core_library.4.lib30	Tmem109	140	161	0	0	20	0	20	0	20
Tmem109__core_library.5.lib30	Tmem109	141	153	0	0	0	0	20	0	0
Tmem109__core_library.6.lib30	Tmem109	248	225	0	20	0	0	0	0	39
Tmem109__core_library.7.lib30	Tmem109	294	281	0	0	0	0	0	0	0
Art3__core_library.lib30	Art3	204	205	0	0	0	0	0	0	0
Art3__core_library.1.lib30	Art3	132	146	0	0	0	0	0	0	0
Art3__core_library.2.lib30	Art3	175	201	0	0	20	0	0	0	0
Art3__core_library.3.lib30	Art3	275	260	0	0	0	20	20	0	0
Art3__core_library.4.lib30	Art3	188	209	0	0	20	0	0	0	58
Art3__core_library.5.lib30	Art3	161	138	0	0	0	0	0	0	0
Art3__core_library.6.lib30	Art3	149	140	0	0	0	0	0	20	0
Art3__core_library.7.lib30	Art3	120	123	0	0	0	20	0	0	20
Zc4h2__core_library.lib30	Zc4h2	228	244	0	20	0	0	0	0	0
Zc4h2__core_library.1.lib30	Zc4h2	212	222	0	0	0	39	0	0	0
Zc4h2__core_library.2.lib30	Zc4h2	379	381	0	0	20	0	0	0	20
Zc4h2__core_library.3.lib30	Zc4h2	113	113	0	0	0	20	0	0	0
Zc4h2__core_library.4.lib30	Zc4h2	309	341	0	0	0	20	0	0	20
Zc4h2__core_library.5.lib30	Zc4h2	142	163	0	0	0	0	0	0	0
Zc4h2__core_library.6.lib30	Zc4h2	227	210	0	0	0	0	0	0	0
Zc4h2__core_library.7.lib30	Zc4h2	320	326	0	0	20	20	20	0	20
Galm__core_library.lib30	Galm	151	156	0	0	0	20	0	0	0
Galm__core_library.1.lib30	Galm	258	245	0	0	0	0	0	0	0
Galm__core_library.2.lib30	Galm	102	104	0	0	0	0	0	0	0
Galm__core_library.3.lib30	Galm	153	172	0	0	0	0	0	0	20
Galm__core_library.4.lib30	Galm	190	200	0	0	20	0	0	0	0
Galm__core_library.5.lib30	Galm	162	150	0	0	0	0	0	0	0
Galm__core_library.6.lib30	Galm	317	295	0	0	0	20	0	0	20
Galm__core_library.7.lib30	Galm	287	307	0	0	0	0	0	0	0
Isg15__core_library.lib30	Isg15	117	124	0	0	0	20	0	20	0
Isg15__core_library.1.lib30	Isg15	106	112	0	0	20	20	0	0	0
Isg15__core_library.2.lib30	Isg15	271	281	0	0	0	0	20	0	58
Isg15__core_library.3.lib30	Isg15	167	151	0	0	0	0	0	0	20
Isg15__core_library.4.lib30	Isg15	429	424	0	20	0	20	0	0	0
Isg15__core_library.5.lib30	Isg15	267	229	0	0	20	0	0	0	20
Isg15__core_library.6.lib30	Isg15	238	245	0	0	0	20	0	0	0
Isg15__core_library.7.lib30	Isg15	262	279	0	0	0	20	0	0	0
Gadd45a__core_library.lib30	Gadd45a	280	282	0	0	0	0	0	0	0
Gadd45a__core_library.1.lib30	Gadd45a	126	132	0	0	0	0	0	0	0
Gadd45a__core_library.2.lib30	Gadd45a	291	258	0	0	39	0	20	0	20
Gadd45a__core_library.3.lib30	Gadd45a	203	181	0	0	0	0	0	0	0
Gadd45a__core_library.4.lib30	Gadd45a	208	249	0	0	0	20	20	0	0
Gadd45a__core_library.5.lib30	Gadd45a	223	217	0	0	39	20	0	0	0
Elf1__core_library.lib30	Elf1	193	208	0	0	0	0	0	0	0
Elf1__core_library.1.lib30	Elf1	186	169	0	0	0	0	0	0	0
Elf1__core_library.2.lib30	Elf1	92	72	0	0	0	0	0	0	20
Elf1__core_library.3.lib30	Elf1	196	199	0	20	0	0	0	0	0
Elf1__core_library.4.lib30	Elf1	96	103	0	0	0	0	0	0	0
Elf1__core_library.5.lib30	Elf1	208	195	0	0	0	0	0	0	0
Elf1__core_library.6.lib30	Elf1	366	375	0	0	0	0	20	0	0
Elf1__core_library.7.lib30	Elf1	201	198	0	0	20	20	0	0	0
Eea1__core_library.lib30	Eea1	143	130	0	0	0	0	0	0	0
Eea1__core_library.1.lib30	Eea1	174	166	0	0	0	0	0	0	20
Eea1__core_library.2.lib30	Eea1	194	197	0	0	0	0	0	20	0
Eea1__core_library.3.lib30	Eea1	223	208	0	0	0	0	20	20	0
Eea1__core_library.4.lib30	Eea1	140	121	0	0	0	20	0	20	0
Eea1__core_library.5.lib30	Eea1	345	343	0	0	39	0	20	20	0
Eea1__core_library.6.lib30	Eea1	234	224	0	0	0	20	20	0	20
Eea1__core_library.7.lib30	Eea1	269	276	0	0	0	39	0	20	0
Card11__core_library.lib30	Card11	334	305	0	0	0	0	0	0	0
Card11__core_library.1.lib30	Card11	132	122	0	0	0	0	0	0	0
Card11__core_library.2.lib30	Card11	480	439	0	0	0	0	20	0	0
Card11__core_library.3.lib30	Card11	194	185	0	0	0	0	0	0	0
Card11__core_library.4.lib30	Card11	154	167	0	0	20	0	0	0	20
Card11__core_library.5.lib30	Card11	184	178	19	0	0	0	0	0	0
Card11__core_library.6.lib30	Card11	276	295	0	0	0	0	0	0	77
Card11__core_library.7.lib30	Card11	145	155	0	0	0	0	0	0	0
Smpd1__core_library.lib30	Smpd1	445	416	0	0	20	0	20	0	20
Smpd1__core_library.1.lib30	Smpd1	360	345	0	0	0	20	0	0	0
Smpd1__core_library.2.lib30	Smpd1	174	198	0	0	0	0	0	0	20
Smpd1__core_library.3.lib30	Smpd1	258	240	0	0	39	20	0	0	0
Smpd1__core_library.4.lib30	Smpd1	181	175	0	0	0	20	20	20	20
Smpd1__core_library.5.lib30	Smpd1	249	230	0	0	0	0	0	0	0
Smpd1__core_library.6.lib30	Smpd1	157	181	0	0	0	0	0	0	0
Smpd1__core_library.7.lib30	Smpd1	212	212	0	0	0	20	0	0	20
Tap1__core_library.lib30	Tap1	236	245	0	0	0	0	0	0	20
Tap1__core_library.1.lib30	Tap1	321	293	0	0	0	20	0	0	0
Tap1__core_library.2.lib30	Tap1	262	242	0	0	0	0	0	0	0
Tap1__core_library.3.lib30	Tap1	276	249	0	0	0	0	0	0	0
Tap1__core_library.4.lib30	Tap1	141	165	0	0	0	0	0	0	20
Tap1__core_library.5.lib30	Tap1	123	121	0	0	0	0	0	0	0
Tap1__core_library.6.lib30	Tap1	170	182	0	0	0	0	0	0	0
Tap1__core_library.7.lib30	Tap1	197	195	0	0	0	0	0	0	0
Map4k1__core_library.lib30	Map4k1	373	361	0	0	39	39	0	0	0
Map4k1__core_library.1.lib30	Map4k1	129	139	0	0	0	20	0	0	0
Map4k1__core_library.2.lib30	Map4k1	302	268	19	0	0	39	0	0	0
Map4k1__core_library.3.lib30	Map4k1	152	147	0	0	20	0	0	0	20
Map4k1__core_library.4.lib30	Map4k1	92	116	0	0	0	20	0	0	0
Map4k1__core_library.5.lib30	Map4k1	250	221	0	0	0	0	0	0	0
Map4k1__core_library.6.lib30	Map4k1	189	193	0	0	0	0	0	0	0
Map4k1__core_library.7.lib30	Map4k1	165	188	0	0	0	20	0	0	20
Icam1__core_library.lib30	Icam1	221	222	0	0	0	0	0	0	0
Icam1__core_library.1.lib30	Icam1	246	269	0	0	0	0	0	0	20
Icam1__core_library.2.lib30	Icam1	302	296	0	0	0	58	0	0	20
Icam1__core_library.3.lib30	Icam1	345	349	0	0	0	20	20	0	20
Icam1__core_library.4.lib30	Icam1	250	262	0	0	0	20	0	0	0
Icam1__core_library.5.lib30	Icam1	281	248	0	0	0	0	0	0	0
Icam1__core_library.6.lib30	Icam1	303	306	0	0	0	20	20	0	0
Icam1__core_library.7.lib30	Icam1	151	131	0	0	0	20	0	0	0
Endod1__core_library.lib30	Endod1	213	225	0	0	20	0	0	0	0
Endod1__core_library.1.lib30	Endod1	218	235	0	0	0	0	39	39	0
Endod1__core_library.2.lib30	Endod1	267	259	0	0	0	0	0	0	20
Endod1__core_library.3.lib30	Endod1	206	202	0	0	0	20	0	0	0
Endod1__core_library.4.lib30	Endod1	191	179	0	0	0	0	0	0	0
Endod1__core_library.5.lib30	Endod1	264	269	0	0	0	0	0	0	0
Endod1__core_library.6.lib30	Endod1	296	317	0	0	20	39	0	0	0
Endod1__core_library.7.lib30	Endod1	270	271	0	0	0	20	0	0	20
Ptger2__core_library.lib30	Ptger2	173	172	0	0	0	0	0	20	0
Ptger2__core_library.1.lib30	Ptger2	122	120	0	20	0	0	0	0	0
Ptger2__core_library.2.lib30	Ptger2	294	285	0	0	0	20	0	0	0
Ptger2__core_library.3.lib30	Ptger2	326	306	0	20	20	20	0	0	39
Ptger2__core_library.4.lib30	Ptger2	172	195	0	0	0	20	20	0	39
Ptger2__core_library.5.lib30	Ptger2	246	251	0	0	0	0	0	0	0
Ptger2__core_library.6.lib30	Ptger2	206	213	0	0	0	0	20	0	0
Ptger2__core_library.7.lib30	Ptger2	249	222	0	0	20	20	0	0	0
Egr2__core_library.lib30	Egr2	317	293	0	0	0	0	0	0	20
Egr2__core_library.1.lib30	Egr2	131	140	0	0	20	0	0	20	0
Egr2__core_library.2.lib30	Egr2	234	205	0	0	0	0	0	0	20
Egr2__core_library.3.lib30	Egr2	218	204	0	0	0	20	0	20	0
Egr2__core_library.4.lib30	Egr2	173	180	0	0	0	0	0	0	20
Egr2__core_library.5.lib30	Egr2	235	219	0	0	0	20	0	0	0
Egr2__core_library.6.lib30	Egr2	246	219	0	0	0	0	0	0	58
Egr2__core_library.7.lib30	Egr2	124	130	0	0	20	0	0	20	0
Socs1__core_library.lib30	Socs1	183	218	19	39	20	173	78	20	115
Socs1__core_library.1.lib30	Socs1	287	247	37	77	20	116	156	135	210
Socs1__core_library.2.lib30	Socs1	247	245	0	77	20	154	195	174	229
Socs1__core_library.3.lib30	Socs1	208	202	37	20	58	58	98	58	172
Socs1__core_library.4.lib30	Socs1	237	215	0	39	58	154	59	58	153
Socs1__core_library.5.lib30	Socs1	160	163	37	0	20	39	20	78	0
Socs1__core_library.6.lib30	Socs1	283	256	0	20	39	58	39	58	172
Socs1__core_library.7.lib30	Socs1	152	130	19	0	39	58	39	58	96
Ttc39b__core_library.lib30	Ttc39b	211	214	0	0	0	20	0	20	0
Ttc39b__core_library.1.lib30	Ttc39b	194	222	0	0	0	0	0	20	20
Ttc39b__core_library.2.lib30	Ttc39b	341	339	0	0	0	0	0	0	0
Ttc39b__core_library.3.lib30	Ttc39b	254	243	0	0	0	0	20	0	20
Ttc39b__core_library.4.lib30	Ttc39b	194	192	0	0	0	0	20	20	0
Ttc39b__core_library.5.lib30	Ttc39b	189	179	0	0	0	20	0	0	39
Ttc39b__core_library.6.lib30	Ttc39b	179	178	0	0	0	0	0	0	0
Ttc39b__core_library.7.lib30	Ttc39b	204	207	0	0	0	20	0	0	39
F11r__core_library.lib30	F11r	305	299	0	0	0	0	0	0	39
F11r__core_library.1.lib30	F11r	211	214	0	0	0	0	0	0	0
F11r__core_library.2.lib30	F11r	244	261	0	20	0	20	20	0	20
F11r__core_library.3.lib30	F11r	215	204	0	0	20	0	0	0	39
F11r__core_library.4.lib30	F11r	294	266	0	0	0	0	0	0	0
F11r__core_library.5.lib30	F11r	275	268	0	20	0	20	0	0	20
F11r__core_library.6.lib30	F11r	300	343	0	0	0	0	0	39	20
F11r__core_library.7.lib30	F11r	137	110	0	0	0	0	0	0	0
Sema7a__core_library.lib30	Sema7a	306	324	0	0	0	0	0	0	0
Sema7a__core_library.1.lib30	Sema7a	139	125	0	0	0	0	0	0	20
Sema7a__core_library.2.lib30	Sema7a	466	427	0	0	0	20	0	0	0
Sema7a__core_library.3.lib30	Sema7a	225	199	0	20	0	20	0	0	0
Sema7a__core_library.4.lib30	Sema7a	271	238	0	0	0	39	0	0	0
Sema7a__core_library.5.lib30	Sema7a	175	160	0	0	0	0	0	0	0
Sema7a__core_library.6.lib30	Sema7a	147	155	0	0	0	20	0	0	0
Sema7a__core_library.7.lib30	Sema7a	178	200	0	0	0	0	0	20	20
Cd160__core_library.lib30	Cd160	165	161	0	0	0	0	0	0	0
Cd160__core_library.1.lib30	Cd160	325	313	0	0	20	0	0	0	0
Cd160__core_library.2.lib30	Cd160	414	380	0	0	0	20	0	0	20
Cd160__core_library.3.lib30	Cd160	254	260	0	0	0	0	0	20	20
Cd160__core_library.4.lib30	Cd160	124	130	0	0	0	0	0	0	20
Cd160__core_library.5.lib30	Cd160	309	306	0	0	0	0	0	0	0
Cd160__core_library.6.lib30	Cd160	264	250	0	0	0	0	20	0	20
Cd160__core_library.7.lib30	Cd160	258	254	0	0	0	0	0	20	0
Ephx1__core_library.lib30	Ephx1	187	169	0	0	20	0	0	0	20
Ephx1__core_library.1.lib30	Ephx1	214	215	0	0	0	0	0	20	0
Ephx1__core_library.2.lib30	Ephx1	171	193	0	0	0	20	20	20	0
Ephx1__core_library.3.lib30	Ephx1	291	338	0	0	0	20	0	20	0
Ephx1__core_library.4.lib30	Ephx1	108	119	0	0	0	0	20	0	0
Ephx1__core_library.5.lib30	Ephx1	227	224	0	0	0	0	0	0	20
Ephx1__core_library.6.lib30	Ephx1	203	201	0	0	0	0	0	0	20
Ephx1__core_library.7.lib30	Ephx1	240	260	0	0	0	0	0	0	20
Nrn1__core_library.lib30	Nrn1	192	188	0	0	20	20	0	0	20
Nrn1__core_library.1.lib30	Nrn1	258	257	0	0	0	0	0	0	0
Nrn1__core_library.2.lib30	Nrn1	250	253	0	0	0	0	0	0	0
Nrn1__core_library.3.lib30	Nrn1	288	259	0	0	0	0	0	20	20
Nrn1__core_library.4.lib30	Nrn1	228	228	0	0	0	0	0	0	0
Nrn1__core_library.5.lib30	Nrn1	187	187	0	0	0	0	0	0	0
Nrn1__core_library.6.lib30	Nrn1	130	137	0	0	0	0	20	20	0
Nrn1__core_library.7.lib30	Nrn1	209	223	0	0	0	0	0	97	0
Stim2__core_library.lib30	Stim2	243	235	0	0	0	0	0	0	0
Stim2__core_library.1.lib30	Stim2	265	258	0	0	0	0	0	0	0
Stim2__core_library.2.lib30	Stim2	120	128	0	0	0	0	20	20	0
Stim2__core_library.3.lib30	Stim2	181	193	0	0	0	20	0	20	39
Stim2__core_library.4.lib30	Stim2	283	290	0	0	0	20	0	0	0
Stim2__core_library.5.lib30	Stim2	0	3	0	0	0	0	0	0	0
Stim2__core_library.6.lib30	Stim2	271	298	0	0	0	39	0	20	20
Stim2__core_library.7.lib30	Stim2	168	150	0	0	0	0	0	0	0
Il18__core_library.lib30	Il18	120	132	0	0	0	0	0	20	0
Il18__core_library.1.lib30	Il18	253	204	0	0	0	20	0	20	0
Il18__core_library.2.lib30	Il18	179	184	0	0	0	0	0	20	0
Il18__core_library.3.lib30	Il18	166	179	0	0	0	39	0	0	20
Il18__core_library.4.lib30	Il18	161	178	0	0	0	0	0	0	0
Il18__core_library.5.lib30	Il18	221	207	0	20	0	0	0	0	0
Il18__core_library.6.lib30	Il18	286	287	0	0	0	0	0	20	0
Il18__core_library.7.lib30	Il18	359	348	0	0	0	0	0	0	0
Isg20__core_library.lib30	Isg20	329	316	19	0	20	20	0	0	20
Isg20__core_library.1.lib30	Isg20	252	270	0	0	0	0	20	0	0
Isg20__core_library.2.lib30	Isg20	131	132	0	0	0	0	0	0	0
Isg20__core_library.3.lib30	Isg20	141	152	0	0	0	0	20	20	0
Isg20__core_library.4.lib30	Isg20	198	215	0	0	0	0	0	0	0
Isg20__core_library.5.lib30	Isg20	194	221	0	0	0	20	0	0	0
Isg20__core_library.6.lib30	Isg20	191	176	0	0	0	0	0	0	20
Isg20__core_library.7.lib30	Isg20	283	268	0	0	0	0	0	20	0
Tcta__core_library.lib30	Tcta	77	82	0	0	0	0	0	0	0
Tcta__core_library.1.lib30	Tcta	9	6	0	0	0	0	0	0	0
Tcta__core_library.2.lib30	Tcta	306	313	0	0	0	20	20	0	20
Tcta__core_library.3.lib30	Tcta	305	291	0	0	0	0	0	0	0
Tcta__core_library.4.lib30	Tcta	136	138	0	0	0	39	0	0	0
Tcta__core_library.5.lib30	Tcta	200	170	0	0	0	0	0	0	0
Tcta__core_library.6.lib30	Tcta	232	208	0	0	0	20	0	0	0
Tcta__core_library.7.lib30	Tcta	301	278	0	0	0	0	0	0	0
Foxp3__core_library.lib30	Foxp3	214	219	0	0	0	0	0	0	0
Foxp3__core_library.1.lib30	Foxp3	239	249	0	0	0	0	0	0	0
Foxp3__core_library.2.lib30	Foxp3	144	121	0	0	0	0	0	0	0
Foxp3__core_library.3.lib30	Foxp3	258	274	0	0	20	0	0	0	20
Foxp3__core_library.4.lib30	Foxp3	136	140	0	0	0	0	0	0	20
Foxp3__core_library.5.lib30	Foxp3	125	107	0	20	20	0	0	0	0
Foxp3__core_library.6.lib30	Foxp3	207	206	0	0	0	0	0	0	0
Foxp3__core_library.7.lib30	Foxp3	161	169	0	0	0	20	20	0	0
Orai2__core_library.lib30	Orai2	214	197	0	0	0	0	0	0	0
Orai2__core_library.1.lib30	Orai2	174	176	0	0	0	20	0	0	0
Orai2__core_library.2.lib30	Orai2	233	231	0	0	0	0	0	20	0
Orai2__core_library.3.lib30	Orai2	208	191	0	0	0	0	0	20	0
Orai2__core_library.4.lib30	Orai2	286	292	0	0	0	20	0	0	0
Orai2__core_library.5.lib30	Orai2	108	139	0	0	0	0	0	0	0
Orai2__core_library.6.lib30	Orai2	149	192	0	0	20	0	0	0	0
Orai2__core_library.7.lib30	Orai2	193	179	0	0	0	0	0	0	0
Fgl2__core_library.lib30	Fgl2	159	181	0	0	0	20	0	20	0
Fgl2__core_library.1.lib30	Fgl2	373	369	0	0	0	0	0	20	20
Fgl2__core_library.2.lib30	Fgl2	244	252	0	0	0	20	0	0	0
Fgl2__core_library.3.lib30	Fgl2	305	296	0	0	20	39	20	0	0
Fgl2__core_library.4.lib30	Fgl2	266	287	0	0	0	0	0	0	0
Fgl2__core_library.5.lib30	Fgl2	327	318	0	0	0	0	0	0	0
Fgl2__core_library.6.lib30	Fgl2	237	222	0	0	0	0	0	39	20
Fgl2__core_library.7.lib30	Fgl2	228	259	0	0	0	0	20	20	0
Pik3cd__core_library.lib30	Pik3cd	110	124	0	0	0	0	0	0	0
Pik3cd__core_library.1.lib30	Pik3cd	189	175	0	0	0	0	0	0	0
Pik3cd__core_library.2.lib30	Pik3cd	199	165	0	0	0	20	0	20	20
Pik3cd__core_library.3.lib30	Pik3cd	177	158	0	0	0	0	0	0	0
Pik3cd__core_library.4.lib30	Pik3cd	209	215	0	0	0	0	0	0	0
Pik3cd__core_library.5.lib30	Pik3cd	198	178	0	0	0	0	0	0	20
Pik3cd__core_library.6.lib30	Pik3cd	163	151	0	0	0	0	0	0	0
Pik3cd__core_library.7.lib30	Pik3cd	245	228	0	0	0	0	0	0	0
Ptger4__core_library.lib30	Ptger4	273	278	0	20	0	0	0	0	0
Ptger4__core_library.1.lib30	Ptger4	109	124	0	0	0	0	0	0	0
Ptger4__core_library.2.lib30	Ptger4	178	180	0	0	0	39	0	0	20
Ptger4__core_library.3.lib30	Ptger4	225	224	0	0	0	154	0	0	0
Ptger4__core_library.4.lib30	Ptger4	209	199	0	20	0	0	0	0	20
Ptger4__core_library.5.lib30	Ptger4	129	140	0	20	0	0	0	0	0
Ptger4__core_library.6.lib30	Ptger4	270	264	0	0	20	0	0	20	0
Ptger4__core_library.7.lib30	Ptger4	160	166	0	0	0	0	0	0	20
Pacsin1__core_library.lib30	Pacsin1	255	275	0	0	0	0	0	0	20
Pacsin1__core_library.1.lib30	Pacsin1	143	164	0	0	0	20	0	0	0
Pacsin1__core_library.2.lib30	Pacsin1	159	161	0	0	0	0	0	0	0
Pacsin1__core_library.3.lib30	Pacsin1	240	246	0	0	20	20	0	0	0
Pacsin1__core_library.4.lib30	Pacsin1	139	155	0	0	0	20	0	0	0
Pacsin1__core_library.5.lib30	Pacsin1	129	124	0	0	0	20	0	20	0
Pacsin1__core_library.6.lib30	Pacsin1	211	209	0	0	0	20	0	0	0
Pacsin1__core_library.7.lib30	Pacsin1	249	264	0	0	0	0	0	0	0
Dgkz__core_library.lib30	Dgkz	194	198	0	0	0	20	0	20	20
Dgkz__core_library.1.lib30	Dgkz	140	159	0	0	0	0	0	0	20
Dgkz__core_library.2.lib30	Dgkz	239	251	0	20	0	39	0	0	20
Dgkz__core_library.3.lib30	Dgkz	108	124	0	0	0	0	0	0	0
Dgkz__core_library.4.lib30	Dgkz	151	150	0	0	0	0	0	0	0
Dgkz__core_library.5.lib30	Dgkz	337	343	0	0	20	0	0	0	20
Dgkz__core_library.6.lib30	Dgkz	253	247	0	0	0	20	0	0	39
Dgkz__core_library.7.lib30	Dgkz	245	273	0	0	0	0	0	0	20
Lat2__core_library.lib30	Lat2	164	170	0	0	0	0	0	0	0
Lat2__core_library.1.lib30	Lat2	296	297	0	0	20	0	0	0	20
Lat2__core_library.2.lib30	Lat2	176	158	0	0	0	0	0	0	0
Lat2__core_library.3.lib30	Lat2	185	185	0	0	0	0	20	0	0
Lat2__core_library.4.lib30	Lat2	377	391	0	0	0	20	20	0	20
Lat2__core_library.5.lib30	Lat2	208	209	0	0	0	20	0	0	20
Lat2__core_library.6.lib30	Lat2	197	201	0	0	0	0	0	58	0
Lat2__core_library.7.lib30	Lat2	267	238	0	0	0	0	0	20	0
Ttc3__core_library.lib30	Ttc3	338	307	0	0	0	0	0	0	20
Ttc3__core_library.1.lib30	Ttc3	165	171	0	0	0	0	0	20	20
Ttc3__core_library.2.lib30	Ttc3	150	167	0	0	0	0	0	0	0
Ttc3__core_library.3.lib30	Ttc3	193	169	0	0	0	20	0	0	0
Ttc3__core_library.4.lib30	Ttc3	246	229	0	0	0	20	0	20	0
Ttc3__core_library.5.lib30	Ttc3	239	232	0	0	0	20	0	20	0
Ttc3__core_library.6.lib30	Ttc3	175	195	0	0	0	20	20	20	0
Ttc3__core_library.7.lib30	Ttc3	254	270	0	0	20	0	0	0	0
Tox__core_library.lib30	Tox	119	109	0	0	0	0	0	0	0
Tox__core_library.1.lib30	Tox	270	268	0	0	0	20	0	20	0
Tox__core_library.2.lib30	Tox	190	174	0	0	0	0	0	0	0
Tox__core_library.3.lib30	Tox	254	278	0	0	20	0	0	0	0
Tox__core_library.4.lib30	Tox	394	382	0	0	20	0	0	78	0
Tox__core_library.5.lib30	Tox	333	309	0	0	0	39	0	0	0
Tox__core_library.6.lib30	Tox	174	185	0	0	0	0	20	0	0
Tox__core_library.7.lib30	Tox	176	163	0	0	0	0	0	0	0
Mdfic__core_library.lib30	Mdfic	216	240	0	0	0	20	0	0	0
Mdfic__core_library.1.lib30	Mdfic	160	168	0	0	0	20	0	0	0
Mdfic__core_library.2.lib30	Mdfic	259	246	0	0	0	39	0	0	20
Mdfic__core_library.3.lib30	Mdfic	120	119	0	0	0	20	0	0	0
Mdfic__core_library.4.lib30	Mdfic	194	212	0	0	0	0	0	0	20
Mdfic__core_library.5.lib30	Mdfic	157	150	0	0	0	0	0	0	20
Mdfic__core_library.6.lib30	Mdfic	303	332	0	0	0	20	39	0	0
Mdfic__core_library.7.lib30	Mdfic	266	234	0	0	20	0	20	0	0
Irf8__core_library.lib30	Irf8	119	122	0	0	0	0	0	20	20
Irf8__core_library.1.lib30	Irf8	268	254	19	0	20	20	0	0	20
Irf8__core_library.2.lib30	Irf8	147	130	0	0	0	0	0	0	0
Irf8__core_library.3.lib30	Irf8	257	262	0	0	0	0	0	20	20
Irf8__core_library.4.lib30	Irf8	182	175	0	0	0	20	0	0	0
Irf8__core_library.5.lib30	Irf8	226	197	0	0	0	0	0	0	0
Irf8__core_library.6.lib30	Irf8	214	220	0	0	0	0	0	0	0
Irf8__core_library.7.lib30	Irf8	334	341	0	0	0	0	0	20	0
Iapp__core_library.lib30	Iapp	185	199	19	0	0	0	0	0	20
[truncated: 7,565 more rows]

## Sheet: mc38_hits
Gene	sgRNA	tumor|beta	tumor|z	tumor|p-value	tumor|fdr	tumor|wald-p-value	tumor|wald-fdr
Socs1	8	3.4113	1.9332	0	0	0.053216	0.065605
Ptpn2	8	2.2372	3.6236	0.0016639	0.25	0.00029053	0.0014085
Bcl2l11	8	1.7378	4.021	0.0091514	0.99914	5.7945e-05	0.00066333
Cblb	8	1.3547	4.1603	0.014143	0.99914	3.1787e-05	0.00051632
Nrgn	8	1.3179	3.5656	0.014975	0.99914	0.00036306	0.0015755
Nr4a3	8	1.3102	4.3648	0.014975	0.99914	1.2722e-05	0.00031207
Stat1	8	1.2857	3.7988	0.014975	0.99914	0.0001454	0.0010098
Ptger4	8	1.1989	2.862	0.020799	0.99914	0.0042103	0.0081233
Tgfbr2	8	1.1947	5.2966	0.020799	0.99914	1.1796e-07	2.363e-05
Rasal1	8	1.1764	3.9863	0.022463	0.99914	6.7102e-05	0.00072663
Sat1	8	1.1548	3.8889	0.024958	0.99914	0.0001007	0.00087798
Nfkbia	8	1.1375	4.0933	0.026622	0.99914	4.2524e-05	0.00059217
Rnf128	8	1.1211	4.1829	0.027454	0.99914	2.8776e-05	0.00050703
Ly6e	8	1.0966	4.5301	0.032446	0.99914	5.8967e-06	0.00027522
Slc12a6	5	1.0899	3.5776	0.069884	0.99914	0.00034675	0.001538
Myb	8	1.0866	3.531	0.03411	0.99914	0.00041401	0.001708
Ptprc	8	1.0451	3.4093	0.044925	0.99914	0.0006512	0.0021386
Eea1	8	1.0438	4.4172	0.044925	0.99914	9.9969e-06	0.0002861
Ptpn13	8	1.0222	3.3593	0.054908	0.99914	0.00078139	0.0024021
Ptpn22	8	1.0061	3.9314	0.064892	0.99914	8.4445e-05	0.00083887
Fzd4	8	0.99529	3.9652	0.069884	0.99914	7.3343e-05	0.00076659
Sept4	5	0.99276	3.4203	0.1198	0.99914	0.00062546	0.0021178
Rgs16	8	0.98872	4.6008	0.074875	0.99914	4.2082e-06	0.00024087
Tnfrsf8	8	0.97992	3.8092	0.079867	0.99914	0.00013939	0.00099732
Penk	8	0.97386	3.4382	0.085691	0.99914	0.00058566	0.0020346
Ak1	8	0.9703	2.9736	0.086522	0.99914	0.0029438	0.0063299
Cd244	8	0.96398	3.8592	0.088186	0.99914	0.00011377	0.0009081
Pdcd1	22	0.96375	6.0764	0.040765	0.99914	1.229e-09	3.6931e-07
Ccr7	8	0.96265	3.5995	0.088186	0.99914	0.00031888	0.0014879
Itch	8	0.95633	4.4175	0.090682	0.99914	9.9848e-06	0.0002861
Ptger2	8	0.95227	3.9399	0.091514	0.99914	8.1505e-05	0.00082327
Tgfbr1	8	0.94945	4.5554	0.092346	0.99914	5.2277e-06	0.0002732
Map3k1	8	0.94643	3.5981	0.095674	0.99914	0.0003206	0.0014879
Tmem109	8	0.94104	3.638	0.1015	0.99914	0.00027477	0.0013938
Nr4a1	8	0.94078	4.1048	0.1015	0.99914	4.0467e-05	0.00058604
Il1rl1	8	0.93665	3.134	0.10233	0.99914	0.0017247	0.0041545
Lrfn4	8	0.93154	4.4657	0.10649	0.99914	7.9806e-06	0.00027522
Fhl2	8	0.92738	4.4493	0.10732	0.99914	8.6153e-06	0.00027581
Taar1	8	0.92496	4.0168	0.11148	0.99914	5.8999e-05	0.00066903
Cdkn2c	8	0.92266	4.1955	0.11398	0.99914	2.7221e-05	0.00049576
Casp3	8	0.9199	3.7011	0.11564	0.99914	0.00021464	0.0012192
Dgkz	8	0.91576	4.3604	0.1173	0.99914	1.2983e-05	0.0003121
Coch	8	0.91575	3.3001	0.1173	0.99914	0.00096647	0.0027468
Gpr12	8	0.91283	4.4648	0.12063	0.99914	8.0139e-06	0.00027522
Il1rl2	8	0.91153	4.6088	0.12146	0.99914	4.0498e-06	0.00024087
Tspan32	8	0.90863	3.3968	0.12479	0.99914	0.00068178	0.002203
Gpr65	8	0.90823	2.9928	0.12479	0.99914	0.0027641	0.0060414
Gzmk	8	0.90729	3.7982	0.12562	0.99914	0.00014573	0.0010098
Klk6	8	0.90682	4.8334	0.12646	0.99914	1.3425e-06	0.00017929
Litaf	8	0.90617	3.7853	0.12729	0.99914	0.0001535	0.0010374
Egr2	8	0.9054	3.394	0.13062	0.99914	0.00068891	0.0022164
Cdkl2	8	0.90465	4.4661	0.13145	0.99914	7.9663e-06	0.00027522
Isg15	8	0.89916	3.2974	0.13727	0.99914	0.00097577	0.0027468
Ttc39b	8	0.8952	3.7811	0.13977	0.99914	0.00015615	0.0010374
Mdh2	8	0.89477	3.7746	0.13977	0.99914	0.00016029	0.0010471
Ceacam19	8	0.8943	4.7721	0.1406	0.99914	1.8234e-06	0.00018691
Dok2	8	0.88842	3.3083	0.14476	0.99914	0.00093854	0.0027184
Ramp1	8	0.88671	4.17	0.14559	0.99914	3.0463e-05	0.00050774
Map4k1	8	0.88574	3.6372	0.14809	0.99914	0.00027557	0.0013938
Skil	8	0.88331	2.9689	0.15141	0.99914	0.0029891	0.0063817
Nr4a2	8	0.8826	3.6959	0.15225	0.99914	0.00021909	0.0012192
Fas	8	0.88165	4.0711	0.15308	0.99914	4.6793e-05	0.00060479
Btnl2	8	0.87833	3.9998	0.15641	0.99914	6.3395e-05	0.00069273
Alcam	8	0.87611	3.7234	0.15807	0.99914	0.00019654	0.0011637
Mdfic	8	0.87282	3.8492	0.16057	0.99914	0.00011852	0.0009081
Hspg2	8	0.8727	4.3217	0.16057	0.99914	1.5483e-05	0.0003579
Klrd1	8	0.86644	4.6829	0.16805	0.99914	2.8284e-06	0.00022665
Sh2d2a	8	0.86474	3.1961	0.17138	0.99914	0.0013931	0.0036011
Inpp5b	8	0.86232	3.0808	0.17304	0.99914	0.0020644	0.0047996
Ddit4	8	0.85926	3.2243	0.17554	0.99914	0.0012626	0.0033282
Nsmaf	8	0.85282	3.6404	0.18552	0.99914	0.00027226	0.0013938
Il18r1	8	0.85119	3.5014	0.18552	0.99914	0.00046274	0.00181
Cd4	8	0.85	3.6208	0.18636	0.99914	0.00029372	0.0014085
Zpbp2	8	0.84757	3.7975	0.18802	0.99914	0.00014618	0.0010098
Sfrp1	8	0.84358	3.0259	0.19551	0.99914	0.0024787	0.0055585
Atf1	8	0.84352	3.3813	0.19551	0.99914	0.00072139	0.0022879
Entpd1	8	0.84229	3.6292	0.19717	0.99914	0.00028427	0.0014004
F11r	8	0.83546	4.1372	0.20549	0.99914	3.5162e-05	0.00055612
Esam	8	0.82842	4.2517	0.21464	0.99914	2.1215e-05	0.0004288
Trim26	8	0.8255	3.2942	0.21963	0.99914	0.00098707	0.0027721
Vpreb2	6	0.82529	4.7674	0.24542	0.99914	1.866e-06	0.00018691
Stim2	8	0.82516	3.1108	0.21963	0.99914	0.0018657	0.0044146
Adgrb3	8	0.82093	4.6505	0.22379	0.99914	3.3109e-06	0.0002341
Art3	8	0.8196	3.2511	0.22463	0.99914	0.0011494	0.0031125
Bcl2a1c	5	0.816	2.9834	0.28369	0.99914	0.0028509	0.0061967
Eomes	8	0.81458	3.5268	0.23211	0.99914	0.00042055	0.001708
Itpr2	8	0.81014	3.8518	0.24126	0.99914	0.00011728	0.0009081
Ephx1	8	0.8094	3.7368	0.24126	0.99914	0.00018634	0.0011323
Jag1	8	0.80256	4.624	0.25458	0.99914	3.765e-06	0.00024087
S100a6	8	0.79943	3.6094	0.25957	0.99914	0.00030692	0.0014524
E2f8	8	0.79905	3.6245	0.2604	0.99914	0.00028948	0.0014085
Cd7	8	0.79586	1.5963	0.2629	0.99914	0.11043	0.12788
Cdkn1a	8	0.79167	3.4818	0.26705	0.99914	0.00049811	0.0018781
Nrcam	8	0.7843	4.3993	0.28369	0.99914	1.0859e-05	0.00029664
Nrn1	8	0.78093	2.4978	0.28952	0.99914	0.012498	0.019088
Il21r	8	0.78003	3.4267	0.29118	0.99914	0.00061102	0.0020881
Ttc3	8	0.77924	3.9432	0.29201	0.99914	8.0415e-05	0.00082318
Robo4	8	0.77843	4.3837	0.29285	0.99914	1.1669e-05	0.00029687
Bdh1	8	0.77802	3.7718	0.29285	0.99914	0.00016208	0.0010531
Tlr4	8	0.7775	4.1672	0.29285	0.99914	3.0836e-05	0.00050774
Izumo1r	8	0.77628	3.8318	0.29451	0.99914	0.0001272	0.00095557
Gaa	8	0.77502	3.4296	0.29784	0.99914	0.00060458	0.0020873
Smpd1	8	0.77386	3.7424	0.2995	0.99914	0.00018227	0.0011323
Rsad2	8	0.76815	3.7749	0.30782	0.99914	0.00016004	0.0010471
Fpr1	8	0.76767	4.4665	0.30865	0.99914	7.9498e-06	0.00027522
Cat	8	0.76573	3.2203	0.31198	0.99914	0.0012808	0.0033623
S100a1	8	0.76564	3.8252	0.31198	0.99914	0.00013067	0.0009577
Cd200	8	0.76477	3.5	0.31281	0.99914	0.0004653	0.00181
Fcrl1	8	0.76473	3.5677	0.31281	0.99914	0.00036008	0.0015739
Tarm1	8	0.76194	3.6331	0.31448	0.99914	0.00028004	0.0013938
Igsf21	8	0.76043	3.7811	0.31531	0.99914	0.00015612	0.0010374
F13b	8	0.75984	4.1244	0.31531	0.99914	3.7172e-05	0.00056232
Gadd45a	6	0.75804	3.1744	0.35025	0.99914	0.0015014	0.0038254
Myom2	8	0.75221	4.4411	0.32612	0.99914	8.949e-06	0.00027581
Cdh6	5	0.75197	3.497	0.38852	0.99914	0.00047053	0.0018245
Cd207	8	0.75192	4.2687	0.32696	0.99914	1.9663e-05	0.0004288
Lpcat2	8	0.75177	2.8446	0.32779	0.99914	0.0044469	0.0085133
Acvr1c	8	0.74974	4.0242	0.33028	0.99914	5.7162e-05	0.00066333
Wfikkn2	8	0.74927	4.3148	0.33361	0.99914	1.5977e-05	0.00036235
Mxi1	8	0.7492	4.2497	0.33444	0.99914	2.1404e-05	0.0004288
Clk1	5	0.74913	3.1546	0.39268	0.99914	0.0016071	0.0039747
Itm2a	8	0.74649	2.5287	0.33694	0.99914	0.011449	0.017872
Hipk2	8	0.74599	3.1724	0.33694	0.99914	0.0015117	0.0038254
Tnfsf11	8	0.74477	3.7405	0.33777	0.99914	0.00018365	0.0011323
Tgif1	8	0.74473	3.3298	0.33777	0.99914	0.00086903	0.0025792
Nup210	8	0.73566	4.5424	0.34942	0.99914	5.5629e-06	0.00027522
Pecam1	9	0.73491	4.6122	0.3203	0.99914	3.9846e-06	0.00024087
Prnp	8	0.732	3.6585	0.35691	0.99914	0.00025373	0.0013377
Smo	8	0.73024	4.1686	0.36106	0.99914	3.0654e-05	0.00050774
Efna5	8	0.73022	3.8997	0.36106	0.99914	9.6301e-05	0.00087798
Cd1d2	5	0.72677	2.9928	0.43178	0.99914	0.0027644	0.0060414
Pdgfb	8	0.72523	3.522	0.36522	0.99914	0.00042826	0.0017274
Map2k1	5	0.71752	1.9905	0.44676	0.99914	0.04654	0.058211
Gas2	8	0.71738	2.6963	0.37438	0.99914	0.0070111	0.012039
Crtac1	8	0.71604	3.8336	0.37687	0.99914	0.00012627	0.00095456
Lat2	8	0.71544	3.0976	0.37854	0.99914	0.0019509	0.0045889
C330007P06Rik	8	0.71492	3.4716	0.3802	0.99914	0.0005174	0.0019048
Clec4e	8	0.71479	4.2318	0.3802	0.99914	2.318e-05	0.0004494
Mapk12	8	0.71423	2.3458	0.3802	0.99914	0.018985	0.026721
Bbs2	8	0.71305	4.4117	0.38103	0.99914	1.0254e-05	0.00028664
Pcdh7	8	0.71299	4.4575	0.38103	0.99914	8.2907e-06	0.00027581
Pik3ca	8	0.71195	2.8903	0.38186	0.99914	0.0038482	0.0076078
Pdk1	8	0.71083	2.9299	0.38519	0.99914	0.0033905	0.0070289
Gprc6a	8	0.70989	4.4692	0.38686	0.99914	7.8523e-06	0.00027522
Rnf11	8	0.70935	3.3728	0.38852	0.99914	0.00074421	0.0023295
Itgae	8	0.7087	3.7261	0.38852	0.99914	0.00019447	0.0011629
Flot2	8	0.7076	3.4406	0.39434	0.99914	0.00058037	0.002022
Fcgr1	8	0.70645	3.7368	0.39684	0.99914	0.00018637	0.0011323
Map3k2	8	0.70474	3.4498	0.401	0.99914	0.00056097	0.0020012
Eda	8	0.70351	3.6063	0.40266	0.99914	0.00031057	0.0014582
Cd9	8	0.702	2.7499	0.40516	0.99914	0.0059616	0.010632
Acvrl1	8	0.70078	4.2706	0.40599	0.99914	1.9491e-05	0.0004288
Cracr2b	8	0.70065	2.7153	0.40599	0.99914	0.0066224	0.011553
Tnfsf4	8	0.69869	3.6836	0.41431	0.99914	0.00023001	0.001251
Treml1	8	0.6981	3.2663	0.41514	0.99914	0.0010895	0.0029763
C3ar1	8	0.69741	4.2618	0.41597	0.99914	2.028e-05	0.0004288
Ccl3	8	0.69452	3.1138	0.42346	0.99914	0.0018467	0.0043781
Fgl2	8	0.69333	3.3853	0.42928	0.99914	0.00071106	0.0022671
Procr	8	0.69291	4.0486	0.43095	0.99914	5.1521e-05	0.00063192
Siglecg	8	0.69197	3.9661	0.43511	0.99914	7.3066e-05	0.00076659
Robo3	8	0.69079	4.2072	0.43594	0.99914	2.5857e-05	0.00047816
L1cam	8	0.68951	3.8632	0.44093	0.99914	0.00011192	0.0009081
Ptgfrn	8	0.68899	2.4814	0.44343	0.99914	0.013088	0.019836
Pdcd6	8	0.68896	4.1117	0.44343	0.99914	3.9273e-05	0.00058279
Ltbr	8	0.68896	3.316	0.44343	0.99914	0.00091306	0.0026574
Itga9	8	0.688	4.1228	0.44509	0.99914	3.7426e-05	0.00056232
Cd70	8	0.68777	3.702	0.44509	0.99914	0.00021394	0.0012192
Cd2	8	0.68726	4.0026	0.44592	0.99914	6.2643e-05	0.0006908
Fcer2a	8	0.68655	3.9048	0.44676	0.99914	9.43e-05	0.00087798
Cd55b	5	0.68598	3.2555	0.49085	0.99914	0.001132	0.0030784
Ceacam16	8	0.68565	4.4885	0.44842	0.99914	7.1712e-06	0.00027522
Crabp2	5	0.68543	2.7531	0.49251	0.99914	0.0059039	0.010576
Muc1	8	0.68528	3.7554	0.45092	0.99914	0.00017309	0.0011042
Tirap	8	0.68384	4.4965	0.45674	0.99914	6.9076e-06	0.00027522
Plscr1	5	0.68367	2.9007	0.4975	0.99914	0.0037233	0.0074716
Ackr1	8	0.68138	3.9015	0.46173	0.99914	9.558e-05	0.00087798
Npc1	8	0.68076	4.0885	0.46173	0.99914	4.3422e-05	0.00059311
Slamf1	8	0.67962	3.7203	0.46339	0.99914	0.00019898	0.0011724
Fstl4	8	0.67856	3.7546	0.46423	0.99914	0.00017362	0.0011042
Tnfrsf9	8	0.67849	4.2073	0.46423	0.99914	2.5844e-05	0.00047816
Gpr4	8	0.67793	3.168	0.46506	0.99914	0.0015348	0.0038677
Nfatc3	8	0.67783	3.7244	0.46506	0.99914	0.00019576	0.0011637
Tnfrsf14	8	0.67744	4.3802	0.46755	0.99914	1.1855e-05	0.00029687
Taok1	5	0.67624	3.1646	0.5025	0.99914	0.0015528	0.0038966
Pold4	8	0.67569	3.3071	0.47255	0.99914	0.00094261	0.0027185
Fzd5	8	0.67466	3.8601	0.47255	0.99914	0.00011332	0.0009081
Tm2d1	8	0.67377	3.5308	0.47504	0.99914	0.00041434	0.001708
Pxdn	8	0.67349	3.47	0.47504	0.99914	0.00052042	0.0019071
C1qb	8	0.67249	3.9662	0.47504	0.99914	7.3013e-05	0.00076659
Cdh2	8	0.67228	3.6403	0.47504	0.99914	0.00027232	0.0013938
Plagl1	8	0.67011	3.1717	0.47587	0.99914	0.0015154	0.0038268
Adamtsl1	8	0.6701	4.2501	0.47587	0.99914	2.1366e-05	0.0004288
Cd46	8	0.66639	3.7403	0.4817	0.99914	0.00018382	0.0011323
Epha5	8	0.66502	4.3477	0.4817	0.99914	1.3757e-05	0.00032422
Rela	8	0.66499	3.2503	0.4817	0.99914	0.0011529	0.0031142
Gpr171	8	0.66448	3.7476	0.4817	0.99914	0.00017851	0.0011293
Wnt10b	8	0.66387	2.2727	0.48253	0.99914	0.023047	0.031373
Sema3a	8	0.66387	3.6313	0.48253	0.99914	0.00028195	0.0013947
Mag	8	0.66266	4.099	0.48419	0.99914	4.1502e-05	0.00059217
Zc4h2	8	0.66195	3.3729	0.48918	0.99914	0.00074389	0.0023295
Fam159a	8	0.66155	3.3581	0.49085	0.99914	0.00078475	0.0024063
Cd79b	8	0.66102	3.4518	0.49251	0.99914	0.00055689	0.0019981
Cd37	8	0.66075	4.0069	0.49251	0.99914	6.1532e-05	0.00068483
Kirrel2	8	0.6602	3.6647	0.49667	0.99914	0.00024763	0.0013229
Endod1	8	0.65959	3.2471	0.4975	0.99914	0.001166	0.0031354
Cd80	8	0.65899	4.7063	0.50083	0.99914	2.5221e-06	0.00022665
Bcan	8	0.65753	2.9014	0.50333	0.99914	0.0037152	0.0074677
Il12b	8	0.65696	4.0386	0.50582	0.99914	5.3779e-05	0.00064643
Ier3	8	0.6563	2.4399	0.50666	0.99914	0.014693	0.021619
Bst1	8	0.6561	2.8972	0.50666	0.99914	0.0037647	0.0075043
Tnfsf14	8	0.65422	3.8302	0.51082	0.99914	0.00012805	0.00095597
Adam19	8	0.65322	3.5201	0.51248	0.99914	0.00043141	0.0017285
Grem1	8	0.65313	3.5873	0.51248	0.99914	0.00033417	0.0015071
Atrn	8	0.65299	3.6758	0.51248	0.99914	0.00023712	0.0012781
Cks1b	6	0.65234	2.6703	0.55574	0.99914	0.0075789	0.012723
Trat1	8	0.65021	3.8887	0.51913	0.99914	0.0001008	0.00087798
Mylk	8	0.64958	3.8061	0.51997	0.99914	0.00014117	0.00099816
Vamp7	8	0.64946	3.6459	0.51997	0.99914	0.00026647	0.0013866
Foxd1	8	0.64761	2.7972	0.52329	0.99914	0.0051552	0.0095039
Lpar4	8	0.64739	3.4411	0.52413	0.99914	0.00057929	0.002022
Gpr37	8	0.64714	3.3326	0.52413	0.99914	0.00086033	0.002566
Pdzk1ip1	8	0.64645	2.8528	0.52745	0.99914	0.0043342	0.008349
Cd59b	5	0.64601	3.3233	0.55824	0.99914	0.00088945	0.0026153
Gpr146	8	0.64572	3.7323	0.52995	0.99914	0.00018977	0.0011463
Hapln2	8	0.64506	3.3443	0.53161	0.99914	0.00082499	0.0024978
Antxr2	8	0.64462	3.866	0.53411	0.99914	0.00011062	0.0009081
Ube2t	8	0.64431	3.1148	0.53494	0.99914	0.0018405	0.0043721
Ticam2	8	0.64407	3.961	0.53661	0.99914	7.463e-05	0.00077333
Irf8	8	0.64399	3.4129	0.53661	0.99914	0.00064282	0.0021286
Slc29a1	8	0.64352	3.1848	0.53661	0.99914	0.0014484	0.0037224
Prlhr	8	0.64343	3.8909	0.53661	0.99914	9.9861e-05	0.00087798
Lamp3	8	0.64326	3.5276	0.53661	0.99914	0.0004193	0.001708
Plxna3	8	0.64261	3.5614	0.53744	0.99914	0.00036882	0.0015776
Arel1	8	0.64114	3.2018	0.54077	0.99914	0.0013656	0.0035453
Adora3	8	0.64101	3.5116	0.5416	0.99914	0.00044537	0.0017726
Gpr35	8	0.64081	3.1505	0.5416	0.99914	0.0016297	0.0039977
Hapln3	8	0.639	3.8704	0.54825	0.99914	0.00010864	0.00090683
Itgam	8	0.63785	3.445	0.55241	0.99914	0.00057097	0.0020143
Isg20	8	0.6366	3.5643	0.55241	0.99914	0.0003648	0.0015773
Gpr183	8	0.6359	3.9352	0.55324	0.99914	8.3142e-05	0.00083281
Tnfsf8	8	0.63513	3.0557	0.55408	0.99914	0.0022456	0.0051316
Ptpre	8	0.63225	3.2852	0.56406	0.99914	0.0010191	0.0028421
Dcc	8	0.63177	3.4898	0.56572	0.99914	0.00048336	0.0018428
Il12rb2	8	0.63106	3.3459	0.56656	0.99914	0.00082023	0.0024897
Opn3	8	0.63044	3.8783	0.56739	0.99914	0.0001052	0.00089828
Gpr158	8	0.62836	3.2351	0.57488	0.99914	0.0012159	0.0032407
Lag3	22	0.62738	4.9988	0.4817	0.99914	5.7698e-07	9.9075e-05
Ccr4	8	0.62724	3.7639	0.57571	0.99914	0.00016726	0.0010809
Taar2	8	0.62562	3.5858	0.57654	0.99914	0.00033602	0.0015071
Hapln1	8	0.62557	3.8743	0.57654	0.99914	0.00010695	0.00089895
Dsc2	8	0.62493	3.8779	0.5782	0.99914	0.00010537	0.00089828
Klrk1	8	0.62476	3.7384	0.5782	0.99914	0.00018519	0.0011323
Gpr34	8	0.62449	4.4935	0.5782	0.99914	7.0063e-06	0.00027522
Fcgrt	9	0.62423	3.3993	0.56156	0.99914	0.00067555	0.0021917
Gpr83	8	0.62383	3.5008	0.5807	0.99914	0.00046391	0.00181
Myd88	8	0.62324	4.0213	0.5807	0.99914	5.7876e-05	0.00066333
Alpk3	8	0.62202	4.043	0.58403	0.99914	5.2761e-05	0.00064059
Sema4a	8	0.62183	3.8889	0.58486	0.99914	0.0001007	0.00087798
Fos	8	0.62163	3.2762	0.58569	0.99914	0.0010523	0.0029144
Lmtk2	8	0.62132	3.5748	0.58569	0.99914	0.00035055	0.0015434
Scn3b	8	0.62107	3.8157	0.58652	0.99914	0.00013579	0.00098322
Cd68	8	0.61856	2.4546	0.59484	0.99914	0.014105	0.020957
Cbl	8	0.6185	3.1515	0.59484	0.99914	0.0016241	0.0039923
Vav3	8	0.61626	3.2734	0.59983	0.99914	0.0010627	0.0029297
Lrp11	8	0.61569	3.8949	0.6015	0.99914	9.8243e-05	0.00087798
Tox	8	0.61532	3.1582	0.60233	0.99914	0.0015872	0.003945
Cd48	8	0.61524	3.1316	0.60233	0.99914	0.0017384	0.0041624
Slc20a2	8	0.61492	3.2684	0.60233	0.99914	0.0010814	0.0029676
Nectin3	8	0.61366	3.3218	0.60233	0.99914	0.00089425	0.0026153
Pon2	8	0.613	2.8917	0.60566	0.99914	0.0038314	0.0075871
Gpr45	8	0.61255	2.899	0.60732	0.99914	0.003743	0.0074985
Cdk2ap1	5	0.61197	2.152	0.63644	0.99914	0.031396	0.040961
Lrig2	8	0.61145	4.0915	0.60982	0.99914	4.2861e-05	0.00059217
Il5ra	8	0.61027	3.6351	0.61231	0.99914	0.00027787	0.0013938
Fzd3	8	0.60866	3.5667	0.61564	0.99914	0.00036148	0.0015743
Aplnr	8	0.60662	4.1538	0.62146	0.99914	3.2699e-05	0.00052406
Plxnb1	8	0.60619	4.1804	0.62313	0.99914	2.9106e-05	0.00050703
Angpt1	8	0.60586	4.0609	0.62313	0.99914	4.8876e-05	0.00061196
Ttn	8	0.60561	3.5536	0.62313	0.99914	0.00037999	0.0016056
Mfap3	8	0.60533	3.4582	0.62396	0.99914	0.00054385	0.0019626
Igdcc3	8	0.60461	4.2392	0.62396	0.99914	2.2428e-05	0.00044193
Cd14	8	0.60442	3.4796	0.62479	0.99914	0.00050212	0.001879
Slc44a1	8	0.60336	3.5434	0.62646	0.99914	0.00039504	0.0016545
Pon1	8	0.60306	3.1323	0.62646	0.99914	0.0017343	0.0041608
Art4	8	0.60236	3.8534	0.62729	0.99914	0.00011649	0.0009081
Ltb	8	0.60198	3.0958	0.62812	0.99914	0.0019629	0.0046082
Scyl2	8	0.60164	2.8287	0.62978	0.99914	0.0046736	0.0088467
Thy1	8	0.60115	3.6204	0.62978	0.99914	0.00029411	0.0014085
Synj2	8	0.59981	2.7373	0.63561	0.99914	0.0061941	0.010901
Vstm2b	8	0.59977	3.3622	0.63561	0.99914	0.0007733	0.0023833
Lrig3	8	0.5988	4.0737	0.63977	0.99914	4.6268e-05	0.0006045
Gipr	8	0.59842	4.2084	0.6406	0.99914	2.5715e-05	0.00047816
Vps37a	8	0.59735	2.6341	0.64226	0.99914	0.0084358	0.013909
Tie1	9	0.5963	3.2136	0.63145	0.99914	0.0013108	0.0034327
Rrh	8	0.59565	3.6966	0.64809	0.99914	0.00021848	0.0012192
Gpr160	8	0.59534	3.4033	0.64809	0.99914	0.00066569	0.0021744
Icam1	8	0.59461	3.2	0.65225	0.99914	0.0013744	0.0035605
Nck1	8	0.59439	2.8187	0.65225	0.99914	0.0048214	0.0090307
Slc4a1	8	0.5931	3.414	0.65308	0.99914	0.00064022	0.0021286
Ceacam18	8	0.59237	4.1916	0.65391	0.99914	2.7703e-05	0.000497
Gucy1b3	8	0.59144	3.8782	0.65641	0.99914	0.00010521	0.00089828
Ifnar1	8	0.59109	4.684	0.65641	0.99914	2.8137e-06	0.00022665
Lepr	8	0.59099	3.527	0.65724	0.99914	0.00042032	0.001708
Cd226	8	0.59087	4.6662	0.6589	0.99914	3.0675e-06	0.00023045
Hmmr	8	0.59053	3.4498	0.65973	0.99914	0.00056107	0.0020012
S100a11	5	0.5904	2.3476	0.66972	0.99914	0.018895	0.026664
Cd81	8	0.58885	3.7445	0.66722	0.99914	0.00018077	0.0011323
Nfatc2	8	0.58855	3.2995	0.66722	0.99914	0.00096848	0.0027468
Mcc	8	0.58841	3.6971	0.66805	0.99914	0.00021805	0.0012192
Eda2r	8	0.58776	4.0558	0.66972	0.99914	4.9955e-05	0.00061903
Gpr39	8	0.58662	4.0811	0.67304	0.99914	4.4823e-05	0.00059863
Trac	8	0.58613	3.4816	0.67388	0.99914	0.00049842	0.0018781
Fcmr	8	0.58603	3.6974	0.67388	0.99914	0.00021779	0.0012192
Scarf1	8	0.58506	3.6934	0.67554	0.99914	0.00022124	0.0012255
Smchd1	8	0.58497	3.5531	0.67554	0.99914	0.00038069	0.0016056
Mas1	8	0.58258	3.6336	0.68552	0.99914	0.00027948	0.0013938
Mxra8	8	0.58083	3.5862	0.68968	0.99914	0.00033553	0.0015071
Pacsin1	8	0.58057	2.7573	0.69135	0.99914	0.0058286	0.010502
Siglec15	8	0.58052	3.6605	0.69135	0.99914	0.00025176	0.0013331
Gpr151	8	0.58038	3.7112	0.69218	0.99914	0.00020631	0.0011995
Tnfrsf12a	8	0.58027	3.8072	0.69301	0.99914	0.00014054	0.00099816
Srpx	8	0.57981	4.3822	0.69468	0.99914	1.175e-05	0.00029687
Adgra2	8	0.57967	4.2601	0.69468	0.99914	2.043e-05	0.0004288
Cd8a	8	0.57893	3.2832	0.69551	0.99914	0.0010265	0.0028562
Cilp	8	0.57844	3.4781	0.69717	0.99914	0.00050492	0.001879
Acat1	8	0.57698	3.593	0.7005	0.99914	0.00032685	0.0015053
Fzd9	8	0.57695	3.5322	0.7005	0.99914	0.00041219	0.001708
Lpar6	8	0.57689	3.4442	0.7005	0.99914	0.00057286	0.0020143
Zbtb9	8	0.5758	3.5268	0.70216	0.99914	0.00042061	0.001708
Gprc5a	8	0.57558	3.6224	0.703	0.99914	0.0002919	0.0014085
Rho	8	0.57545	3.4003	0.703	0.99914	0.00067316	0.0021917
Met	8	0.57476	3.572	0.70466	0.99914	0.00035424	0.001554
Klrg1	8	0.57459	3.4249	0.70466	0.99914	0.00061501	0.0020942
Nrg3	8	0.57457	4.124	0.70466	0.99914	3.724e-05	0.00056232
Nt5e	8	0.57403	3.8257	0.70549	0.99914	0.00013042	0.0009577
Gpr15	8	0.57287	3.6326	0.71048	0.99914	0.00028061	0.0013938
Wbp5	8	0.5727	2.7626	0.71131	0.99914	0.005734	0.010364
Itgax	8	0.57234	3.4666	0.71298	0.99914	0.00052706	0.0019256
Cd38	8	0.57221	3.9113	0.71298	0.99914	9.1785e-05	0.00087672
Lclat1	8	0.57216	3.07	0.71298	0.99914	0.0021409	0.0049393
Lrit1	8	0.57082	3.7848	0.71547	0.99914	0.00015384	0.0010374
Vsig10	8	0.5693	3.7554	0.72213	0.99914	0.00017308	0.0011042
Npcd	8	0.56906	2.9349	0.72379	0.99914	0.0033367	0.0069631
Xdh	8	0.56806	3.3315	0.72629	0.99914	0.00086365	0.0025696
Mapk14	5	0.56758	2.4927	0.72379	0.99914	0.012677	0.019337
G6b	8	0.56739	4.0094	0.72795	0.99914	6.0867e-05	0.00068376
Uts2r	8	0.56622	3.0573	0.72962	0.99914	0.0022333	0.0051231
Gpr85	8	0.56599	3.311	0.73045	0.99914	0.00092976	0.0026995
Myot	8	0.5657	4.7926	0.73045	0.99914	1.6464e-06	0.00018691
Clec1b	8	0.56569	3.9125	0.73045	0.99914	9.1342e-05	0.00087672
Oscar	8	0.56536	3.579	0.73211	0.99914	0.00034495	0.0015357
Stat4	8	0.56486	2.9645	0.73378	0.99914	0.0030322	0.0064508
Gabrq	8	0.56467	3.2448	0.73461	0.99914	0.0011755	0.0031468
C1qtnf4	8	0.56454	3.1616	0.73461	0.99914	0.001569	0.0039128
Art1	8	0.56179	3.6871	0.74126	0.99914	0.00022685	0.0012419
Tapbpl	8	0.55979	3.3479	0.74542	0.99914	0.00081437	0.0024782
Cntn5	8	0.55938	3.0488	0.74626	0.99914	0.0022972	0.0052099
Gpr33	8	0.55921	3.9225	0.74709	0.99914	8.7634e-05	0.00086341
Tigit	8	0.558	3.6151	0.75374	0.99914	0.00030027	0.0014322
Cdh18	8	0.55794	3.6629	0.75374	0.99914	0.0002494	0.0013264
Cd40lg	8	0.55748	2.467	0.75374	0.99914	0.013626	0.020499
Itgb5	8	0.55658	3.1533	0.75541	0.99914	0.0016143	0.0039763
Igsf23	8	0.55624	3.5912	0.75707	0.99914	0.00032914	0.0015058
Fstl5	8	0.55575	3.2273	0.75707	0.99914	0.0012497	0.0033015
Il18	8	0.55505	2.5113	0.75874	0.99914	0.01203	0.018491
Styk1	8	0.55463	3.729	0.76123	0.99914	0.00019225	0.0011554
Tnfrsf11b	8	0.55345	3.8935	0.76622	0.99914	9.8811e-05	0.00087798
Trdv5	8	0.5532	3.4914	0.76622	0.99914	0.00048052	0.0018394
Jun	8	0.5527	3.0191	0.76872	0.99914	0.0025353	0.005633
Gpr18	8	0.55258	3.6394	0.76872	0.99914	0.00027328	0.0013938
Mmp23	8	0.55122	3.7111	0.77205	0.99914	0.00020635	0.0011995
Tnfrsf25	8	0.55107	3.1278	0.77205	0.99914	0.0017612	0.0042087
Gpr173	8	0.54915	3.8539	0.7787	0.99914	0.00011623	0.0009081
Pglyrp1	8	0.54495	2.3425	0.79035	0.99914	0.019158	0.02687
Krt1	8	0.54495	3.049	0.79035	0.99914	0.0022964	0.0052099
Gpr27	8	0.54382	5.4395	0.79617	0.99914	5.3424e-08	1.2843e-05
Tlr6	8	0.54362	3.3733	0.79617	0.99914	0.00074262	0.0023295
Gpr135	8	0.54286	3.8928	0.797	0.99914	9.908e-05	0.00087798
Bmpr2	8	0.54219	3.6112	0.7995	0.99914	0.00030478	0.001448
Mme	8	0.54104	3.9797	0.80283	0.99914	6.9e-05	0.00074052
Treml2	8	0.54067	3.5818	0.80449	0.99914	0.00034128	0.001525
Gls2	8	0.54009	2.4837	0.80532	0.99914	0.013004	0.019736
4930539E08Rik	8	0.54003	2.7079	0.80532	0.99914	0.006771	0.011727
Cmklr1	8	0.53674	2.8019	0.81198	0.99914	0.0050795	0.0094183
Serpine2	8	0.53622	2.4547	0.81198	0.99914	0.014101	0.020957
Nras	7	0.53517	2.1695	0.81697	0.99914	0.030044	0.039468
P2ry6	8	0.53475	3.8198	0.81614	0.99914	0.00013355	0.00097289
Gpr143	8	0.53463	3.4737	0.81614	0.99914	0.00051329	0.0018984
Col12a1	8	0.53441	3.4574	0.81614	0.99914	0.00054534	0.0019626
Mybpc1	8	0.53408	3.2666	0.81697	0.99914	0.0010883	0.0029763
Spn	8	0.53406	3.2473	0.81697	0.99914	0.0011649	0.0031354
Mmd	8	0.5338	3.5895	0.8178	0.99914	0.0003313	0.0015058
Grb2	8	0.5337	3.1171	0.81947	0.99914	0.0018265	0.0043474
Gucy2f	8	0.53328	3.519	0.81947	0.99914	0.00043319	0.0017299
Kir3dl2	8	0.53074	3.7366	0.82363	0.99914	0.00018652	0.0011323
Nectin4	8	0.52968	3.0755	0.82612	0.99914	0.0021018	0.0048678
Mfap3l	8	0.52948	3.9109	0.82862	0.99914	9.195e-05	0.00087672
Rasgef1a	8	0.52892	3.0032	0.83278	0.99914	0.0026718	0.0059035
Gpr88	8	0.52808	4.0855	0.83444	0.99914	4.3983e-05	0.00059402
Nexn	8	0.52697	4.0676	0.8386	0.99914	4.7497e-05	0.00060736
Ier5	8	0.52498	2.1324	0.84526	0.99914	0.032975	0.042804
Tmem25	8	0.52391	3.524	0.84692	0.99914	0.00042514	0.0017206
Igsf8	8	0.52379	3.3824	0.84775	0.99914	0.00071859	0.002285
Prom1	8	0.52323	3.2459	0.84775	0.99914	0.0011707	0.003141
Vcan	8	0.52269	2.9279	0.84775	0.99914	0.0034129	0.0070487
Lrfn2	8	0.52261	4.0943	0.84775	0.99914	4.2343e-05	0.00059217
Foxp3	8	0.52259	2.3749	0.84775	0.99914	0.017551	0.025145
Malt1	8	0.52152	2.4413	0.85191	0.99914	0.014637	0.021587
H2-Oa	8	0.52043	3.1746	0.85441	0.99914	0.0015007	0.0038254
Lsp1	8	0.51963	3.3373	0.85691	0.99914	0.00084582	0.0025417
Nfkbib	8	0.51939	2.968	0.85691	0.99914	0.0029978	0.0063889
Trim45	8	0.51873	3.798	0.8594	0.99914	0.00014587	0.0010098
Celsr3	8	0.51858	2.6799	0.86106	0.99914	0.0073654	0.012487
Cd36	8	0.51751	3.3435	0.86356	0.99914	0.00082737	0.0024987
Selplg	8	0.51731	4.1239	0.86356	0.99914	3.7253e-05	0.00056232
Dgka	8	0.51716	2.6788	0.86356	0.99914	0.0073895	0.01251
Itga5	8	0.51645	3.3634	0.86439	0.99914	0.00076995	0.0023794
Igha	8	0.51584	3.4131	0.86689	0.99914	0.00064234	0.0021286
Pcsk5	8	0.51581	3.5201	0.86689	0.99914	0.00043135	0.0017285
Amigo1	8	0.51506	3.563	0.86855	0.99914	0.0003667	0.0015776
Nlgn1	5	0.51445	2.9519	0.8386	0.99914	0.0031581	0.0066481
Amhr2	8	0.51426	3.0625	0.87354	0.99914	0.0021948	0.0050444
Slamf7	8	0.51411	2.6992	0.87438	0.99914	0.0069511	0.01197
Ccr9	8	0.51399	3.41	0.87438	0.99914	0.00064969	0.0021386
Il1r2	8	0.51388	2.5025	0.87521	0.99914	0.012331	0.018881
Romo1	8	0.51201	2.8652	0.88686	0.99914	0.0041669	0.0080653
Sdc2	8	0.51195	3.562	0.88686	0.99914	0.00036808	0.0015776
Ighm	8	0.51186	2.8923	0.88686	0.99914	0.0038239	0.0075848
Vsig10l	8	0.51118	3.8368	0.88686	0.99914	0.00012464	0.00094823
Ptgdr2	8	0.51108	3.6365	0.88686	0.99914	0.00027639	0.0013938
Psmb9	6	0.51029	2.4018	0.87521	0.99914	0.016315	0.02364
Casp4	8	0.50946	3.2038	0.88852	0.99914	0.0013564	0.0035291
Inpp5d	8	0.50865	2.927	0.89268	0.99914	0.0034228	0.0070493
Plxnc1	8	0.50825	4.0286	0.89268	0.99914	5.6113e-05	0.00066126
Lck	8	0.50824	2.2965	0.89268	0.99914	0.021649	0.029842
Ceacam2	6	0.50806	3.6084	0.8802	0.99914	0.00030814	0.0014525
Lilrb4a	8	0.5079	3.1652	0.89268	0.99914	0.00155	0.0038966
Ahr	22	0.50757	4.39	0.92596	0.99914	1.1335e-05	0.00029687
Bst2	8	0.50707	4.4982	0.89351	0.99914	6.8539e-06	0.00027522
Lifr	8	0.50526	3.1433	0.90017	0.99914	0.0016703	0.0040806
Obsl1	8	0.50513	4.1677	0.90017	0.99914	3.077e-05	0.00050774
Gp1bb	8	0.50449	3.6886	0.90183	0.99914	0.00022547	0.0012419
Ramp3	8	0.50432	3.5461	0.90183	0.99914	0.00039098	0.0016432
Cxcr6	8	0.50327	2.4421	0.90682	0.99914	0.014601	0.021561
Gpm6b	8	0.50217	2.6543	0.90932	0.99914	0.0079468	0.01323
Oxgr1	8	0.50203	3.8272	0.91015	0.99914	0.0001296	0.0009577
Lancl1	8	0.50135	3.1102	0.91181	0.99914	0.0018696	0.0044149
Tacstd2	8	0.50053	3.6519	0.91681	0.99914	0.00026027	0.0013662
Gpld1	8	0.50006	2.5256	0.91764	0.99914	0.01155	0.01796
Igsf11	8	0.49863	3.8513	0.92346	0.99914	0.0001175	0.0009081
Cdh1	8	0.49856	3.8746	0.92346	0.99914	0.00010682	0.00089895
Npy2r	8	0.49816	3.8137	0.92346	0.99914	0.00013688	0.00098521
Ighe	8	0.49796	3.4712	0.92346	0.99914	0.00051819	0.0019048
Cd28	8	0.49656	2.09	0.92346	0.99914	0.036622	0.046829
Ghsr	8	0.49646	3.4265	0.92346	0.99914	0.00061149	0.0020881
Slamf8	8	0.49498	3.4625	0.92762	0.99914	0.00053518	0.0019435
Npffr2	8	0.49465	2.9234	0.92928	0.99914	0.0034628	0.0071076
D130043K22Rik	8	0.49421	2.898	0.93178	0.99914	0.0037551	0.0075043
Fcrl6	8	0.49402	3.4432	0.93261	0.99914	0.00057479	0.0020143
Fras1	8	0.49379	3.6277	0.93261	0.99914	0.00028595	0.0014029
Dsg2	8	0.49359	3.6408	0.93261	0.99914	0.00027175	0.0013938
Rbpj	8	0.49344	3.942	0.93344	0.99914	8.0811e-05	0.00082318
Rtn4r	8	0.49297	3.3633	0.93927	0.99914	0.00077004	0.0023794
Stim1	8	0.4929	2.9727	0.93927	0.99914	0.0029518	0.0063359
Mapk13	8	0.49262	1.8211	0.93927	0.99914	0.068594	0.082168
Ccr6	8	0.49139	2.9268	0.94176	0.99914	0.003425	0.0070493
Crlf1	8	0.49017	2.8687	0.94426	0.99914	0.0041214	0.008016
Adgrl4	8	0.48897	3.1846	0.94842	0.99914	0.0014493	0.0037224
Notch4	8	0.48869	3.6866	0.94842	0.99914	0.0002273	0.0012419
Ephb6	8	0.48859	3.8622	0.94842	0.99914	0.00011237	0.0009081
Kel	8	0.48695	3.423	0.95341	0.99914	0.00061927	0.0021027
Stra6	8	0.48678	2.3172	0.95341	0.99914	0.020492	0.028541
Ffar2	8	0.48677	3.8523	0.95341	0.99914	0.00011703	0.0009081
Lgr4	8	0.48631	3.2856	0.95424	0.99914	0.0010178	0.0028421
Lingo3	8	0.48623	3.436	0.95424	0.99914	0.00059032	0.0020448
Etf1	8	0.48612	2.4572	0.95424	0.99914	0.014003	0.020858
Mdga2	8	0.48523	3.6498	0.95757	0.99914	0.00026244	0.0013715
Tnfrsf18	8	0.48504	3.2328	0.9584	0.99914	0.001226	0.0032531
Tnfrsf17	8	0.48472	3.589	0.96007	0.99914	0.00033198	0.0015058
Oprm1	8	0.48316	3.0223	0.96506	1	0.0025086	0.0056046
Folr2	5	0.4825	2.9938	0.91847	0.99914	0.0027554	0.0060414
S1pr2	8	0.48223	4.0738	0.96922	1	4.6258e-05	0.0006045
Ptprt	8	0.48161	2.7236	0.97171	1	0.0064566	0.011313
Nrxn1	5	0.47986	2.0021	0.92679	0.99914	0.045276	0.056748
Mpzl1	8	0.47952	3.6815	0.97754	1	0.00023188	0.0012555
Sema7a	8	0.47884	2.2588	0.98003	1	0.023896	0.032456
Slc25a24	8	0.47854	2.6772	0.98087	1	0.0074234	0.012532
Mtnr1b	8	0.47837	3.7044	0.98087	1	0.00021186	0.0012184
Adgrb2	8	0.47788	3.5349	0.9817	1	0.00040797	0.0017027
Fzd10	8	0.47716	3.4066	0.98502	1	0.00065774	0.0021542
Cadm2	8	0.47654	3.2511	0.98752	1	0.0011497	0.0031125
Wfikkn1	8	0.4744	3.307	0.99168	1	0.00094311	0.0027185
Lrrn3	8	0.47433	3.4786	0.99168	1	0.00050404	0.001879
Aldh4a1	8	0.47371	3.4289	0.99251	1	0.00060604	0.0020873
Cd3g	13	0.4737	3.5943	0.95258	0.99914	0.00032532	0.001504
Med12	22	0.47369	4.5035	0.90516	0.99914	6.6842e-06	0.00027522
Clmp	8	0.47274	3.299	0.99917	1	0.00097025	0.0027468
Il7r	8	0.47176	3.2202	1	1	0.0012811	0.0033623
Lpar5	8	0.47107	3.5293	0.99917	1	0.00041669	0.001708
Fcrlb	8	0.47057	2.9554	0.99917	1	0.0031231	0.0065975
Tmbim1	8	0.46952	2.5974	0.99834	1	0.0093919	0.015215
Zpbp	8	0.4695	3.0403	0.99834	1	0.0023631	0.0053392
Lpar2	8	0.46935	2.6948	0.9975	1	0.0070423	0.012051
Gprc5c	8	0.46865	3.3748	0.99667	1	0.00073865	0.0023295
Tnfrsf1a	8	0.46862	2.9821	0.99667	1	0.0028626	0.006211
Acvr1	8	0.46791	3.1354	0.99501	1	0.0017159	0.0041545
Adgre5	8	0.46762	3.4276	0.99501	1	0.000609	0.0020881
Lmtk3	8	0.4676	2.9381	0.99501	1	0.0033018	0.0069022
Trpv1	8	0.46731	2.7682	0.99501	1	0.0056368	0.010235
Ski	8	0.46573	2.5351	0.99085	1	0.011243	0.017573
Lrrc4c	8	0.46488	3.1733	0.98835	1	0.0015073	0.0038254
Cxcr4	8	0.46438	2.2069	0.98669	1	0.027319	0.036364
Nrip1	8	0.46416	2.3482	0.98586	1	0.018865	0.026664
Gpr55	8	0.46357	3.4104	0.98336	1	0.00064868	0.0021386
Lrrc24	8	0.46351	4.0647	0.98336	1	4.8102e-05	0.00060862
Gp6	8	0.46253	3.0862	0.98003	1	0.0020271	0.0047313
Kazald1	8	0.46244	3.0291	0.98003	1	0.0024531	0.0055218
Il1r1	8	0.46202	3.1344	0.9792	1	0.001722	0.0041545
Ifngr1	8	0.46184	2.7466	0.9792	1	0.0060208	0.010706
Il11ra1	8	0.46152	2.6189	0.9792	1	0.0088225	0.014448
Opn1sw	8	0.46133	2.2885	0.97837	1	0.022108	0.030336
Mpzl3	8	0.45997	3.3646	0.97587	1	0.00076651	0.0023794
Crtam	8	0.45994	2.8077	0.97587	1	0.0049892	0.0092832
Lrfn3	8	0.45917	3.4892	0.97421	1	0.00048446	0.0018428
Kptn	8	0.45884	3.2887	0.97171	1	0.0010065	0.00282
Clec5a	8	0.45695	2.7432	0.96589	1	0.0060847	0.010803
M6pr	8	0.4566	2.5692	0.96423	1	0.010192	0.016248
Cntnap1	16	0.45627	4.5762	0.86855	0.99914	4.7358e-06	0.00025875
Vsig2	8	0.45624	3.51	0.96256	0.99914	0.00044813	0.0017777
Epor	8	0.4562	3.0994	0.96256	0.99914	0.0019391	0.0045702
Itgb4	8	0.4562	3.7907	0.96256	0.99914	0.00015025	0.001032
Igsf10	8	0.45606	3.3425	0.96173	0.99914	0.00083024	0.0025011
Hapln4	8	0.45586	2.5005	0.96173	0.99914	0.012401	0.018964
Adgrb1	8	0.45555	3.158	0.95923	0.99914	0.0015885	0.003945
Fcgr4	8	0.45543	2.9492	0.95923	0.99914	0.0031862	0.0066955
Btn2a2	8	0.45521	3.503	0.95923	0.99914	0.00046003	0.00181
Spp1	8	0.45391	2.5236	0.95674	0.99914	0.011617	0.018041
Cel	8	0.45384	3.2333	0.95674	0.99914	0.0012239	0.0032531
Cd44	8	0.45325	2.8935	0.95507	0.99914	0.0038094	0.0075684
Sdk2	8	0.45305	3.3878	0.95424	0.99914	0.00070457	0.0022584
Cd276	8	0.4516	3.7108	0.95008	0.99914	0.00020658	0.0011995
Casr	8	0.45094	3.0519	0.94676	0.99914	0.0022743	0.0051874
Cd69	8	0.44921	3.3329	0.94176	0.99914	0.00085934	0.002566
Tnfrsf19	8	0.44677	2.998	0.93594	0.99914	0.0027174	0.0059824
Csf3r	8	0.4462	3.3342	0.93511	0.99914	0.00085533	0.0025639
Slc3a2	8	0.44617	3.8641	0.93511	0.99914	0.00011152	0.0009081
Acvr2b	8	0.44539	2.9706	0.93012	0.99914	0.0029722	0.0063569
Il18rap	8	0.44453	3.5982	0.92845	0.99914	0.00032041	0.0014879
Scg2	8	0.44296	2.2406	0.92762	0.99914	0.025051	0.033644
Slamf9	8	0.44249	2.2805	0.92762	0.99914	0.02258	0.030948
Pcdh1	8	0.44226	3.4172	0.92762	0.99914	0.00063274	0.0021286
Pcdh15	8	0.4421	2.9061	0.92762	0.99914	0.0036591	0.0073797
Clec7a	8	0.44201	3.5536	0.92762	0.99914	0.00038003	0.0016056
Hmcn2	8	0.44195	4.4219	0.92762	0.99914	9.7837e-06	0.0002861
Mrgprf	8	0.44184	2.821	0.92762	0.99914	0.0047872	0.0090191
F2rl2	8	0.44179	3.1374	0.92762	0.99914	0.0017045	0.0041391
P2rx5	8	0.4411	2.5214	0.92679	0.99914	0.011689	0.018106
Lgr5	8	0.44041	4.0317	0.92512	0.99914	5.5376e-05	0.00065903
Hepacam2	8	0.43985	2.9321	0.92263	0.99914	0.0033667	0.0070013
Ptgir	8	0.43945	3.4595	0.9218	0.99914	0.00054118	0.0019593
Ghr	8	0.43934	3.0154	0.9218	0.99914	0.0025662	0.0056807
Rhd	8	0.43871	3.5893	0.91847	0.99914	0.0003316	0.0015058
Il1rapl2	8	0.43863	2.9335	0.91764	0.99914	0.003352	0.0069829
Mypn	8	0.43853	3.2128	0.91764	0.99914	0.0013143	0.0034342
Efna4	8	0.43711	3.3504	0.91181	0.99914	0.00080686	0.0024615
Igsf9b	8	0.43652	2.5847	0.91098	0.99914	0.0097467	0.015683
Pilrb2	6	0.4362	2.5407	0.95674	0.99914	0.011064	0.017339
Egr3	8	0.4356	2.1193	0.90849	0.99914	0.034064	0.044026
Hcar2	8	0.43549	2.9227	0.90849	0.99914	0.0034701	0.0071076
Cd247	8	0.43548	2.2499	0.90849	0.99914	0.024452	0.032951
Itfg1	8	0.43486	2.5968	0.90682	0.99914	0.0094104	0.015224
Lsr	14	0.43341	2.5998	0.80532	0.99914	0.0093274	0.015171
Inppl1	8	0.43321	2.6036	0.90516	0.99914	0.0092258	0.015047
Amigo2	8	0.43267	2.9759	0.90349	0.99914	0.0029209	0.0063032
Epha8	8	0.43188	3.4439	0.90017	0.99914	0.00057346	0.0020143
Gp9	8	0.43015	3.1868	0.8985	0.99914	0.0014385	0.0037104
Sema3g	8	0.42973	3.3045	0.89684	0.99914	0.00095133	0.002732
Emb	8	0.4283	2.8282	0.89185	0.99914	0.004681	0.0088467
Gpr1	8	0.42698	3.0166	0.88935	0.99914	0.0025561	0.0056686
Cdh4	8	0.42669	2.7507	0.88686	0.99914	0.0059465	0.010621
Ccl4	8	0.42652	1.8781	0.88602	0.99914	0.060371	0.073225
Gpr82	8	0.42645	2.8099	0.88519	0.99914	0.0049556	0.0092351
Pde6d	8	0.42622	1.9172	0.88519	0.99914	0.055214	0.067861
Nup210l	8	0.42613	3.9004	0.88436	0.99914	9.6031e-05	0.00087798
Mybph	8	0.4244	2.8334	0.87937	0.99914	0.0046052	0.0087865
6030468B19Rik	8	0.42399	3.328	0.87854	0.99914	0.0008746	0.0025893
Tnfsf10	8	0.42243	2.7893	0.87354	0.99914	0.0052824	0.0096938
Csf2ra	8	0.42203	2.9872	0.87271	0.99914	0.0028155	0.0061309
Ncam2	8	0.42194	3.0744	0.87188	0.99914	0.002109	0.004875
Osmr	8	0.42171	3.3235	0.87022	0.99914	0.00088903	0.0026153
Cd22	8	0.42166	3.4789	0.87022	0.99914	0.00050355	0.001879
Lyve1	8	0.42076	3.5015	0.86689	0.99914	0.00046271	0.00181
Nectin2	8	0.42041	3.849	0.86439	0.99914	0.00011861	0.0009081
Ccdc141	8	0.42029	2.7658	0.86356	0.99914	0.005679	0.010296
Tmem81	8	0.41949	2.9792	0.86273	0.99914	0.0028902	0.0062481
Sema4f	8	0.41827	3.4456	0.86023	0.99914	0.00056976	0.0020143
Unc5a	8	0.41823	2.78	0.86023	0.99914	0.0054365	0.009931
Il6st	8	0.41802	3.3937	0.8594	0.99914	0.00068964	0.0022164
Ffar3	8	0.417	2.7135	0.85691	0.99914	0.0066573	0.011597
Tank	8	0.41609	2.3868	0.85691	0.99914	0.016996	0.024496
Marcks	8	0.41582	2.7387	0.85691	0.99914	0.0061676	0.010886
Obscn	8	0.41546	3.4761	0.85691	0.99914	0.00050874	0.0018874
H2-Ob	8	0.41496	2.4394	0.85524	0.99914	0.014713	0.021619
Fasl	8	0.41372	1.8934	0.85108	0.99914	0.058301	0.071001
Auh	8	0.41349	2.6867	0.85108	0.99914	0.0072155	0.012267
Tspan7	8	0.41234	3.3013	0.84692	0.99914	0.00096251	0.0027468
Ifih1	8	0.41218	2.1747	0.84692	0.99914	0.029651	0.039166
Itgad	8	0.41195	2.8174	0.84692	0.99914	0.0048414	0.0090502
Fcrla	8	0.4119	2.3253	0.84692	0.99914	0.020057	0.027968
Cd180	8	0.41164	2.7041	0.84609	0.99914	0.0068487	0.011845
Cd40	8	0.41142	3.9091	0.84526	0.99914	9.2632e-05	0.00087672
Cd101	8	0.41045	3.0893	0.84443	0.99914	0.0020063	0.004701
Acvr1b	8	0.41039	3.4129	0.84443	0.99914	0.00064281	0.0021286
F2rl3	8	0.41034	3.1743	0.84443	0.99914	0.0015022	0.0038254
Mchr1	8	0.41027	3.0881	0.84443	0.99914	0.0020145	0.0047109
Tlr2	8	0.40975	2.8783	0.84359	0.99914	0.0039977	0.0078517
Il9r	8	0.40932	2.8728	0.84276	0.99914	0.004069	0.0079527
Cyb5r4	8	0.40909	3.3804	0.8411	0.99914	0.00072389	0.0022898
Perp	8	0.40802	2.2527	0.8386	0.99914	0.024276	0.032786
Trio	5	0.40759	2.6279	0.92512	0.99914	0.0085905	0.014126
Ly75	8	0.40744	3.3685	0.83694	0.99914	0.00075568	0.0023593
Enpp3	8	0.40727	2.5066	0.83611	0.99914	0.012191	0.01869
Itgb6	8	0.40672	3.1727	0.83361	0.99914	0.0015101	0.0038254
Adssl1	8	0.40627	2.2562	0.83278	0.99914	0.024057	0.032564
Sv2a	8	0.40576	3.697	0.83111	0.99914	0.00021818	0.0012192
Havcr2	8	0.40509	2.8204	0.82862	0.99914	0.0047969	0.0090234
Ptpru	8	0.40509	1.8312	0.82862	0.99914	0.067067	0.080453
Fndc3b	8	0.40492	2.3031	0.82862	0.99914	0.021274	0.029528
Nfatc4	8	0.40469	2.4463	0.82529	0.99914	0.014434	0.02134
Vav1	8	0.40263	2.186	0.82113	0.99914	0.028812	0.038226
Itih5	8	0.40146	2.1352	0.81864	0.99914	0.032747	0.042599
Capn1	8	0.40123	1.9116	0.8178	0.99914	0.05593	0.06853
Tbc1d4	8	0.40063	2.5503	0.81697	0.99914	0.010764	0.016936
Vav2	8	0.4002	2.3268	0.81697	0.99914	0.019975	0.027887
Adgrf5	8	0.39925	2.8755	0.81614	0.99914	0.004034	0.0079101
Cd302	8	0.39919	3.0432	0.81614	0.99914	0.0023408	0.0052989
Itga2	8	0.39789	3.2821	0.81198	0.99914	0.0010305	0.0028608
Gpr22	8	0.39785	2.9226	0.81198	0.99914	0.003471	0.0071076
Gypc	8	0.39714	3.4924	0.81115	0.99914	0.0004787	0.0018383
Orai1	8	0.39643	2.4284	0.81115	0.99914	0.015166	0.02215
Gpr179	8	0.39618	3.2978	0.81032	0.99914	0.00097438	0.0027468
Clec4n	8	0.39523	2.6261	0.80366	0.99914	0.0086371	0.014163
Vcam1	8	0.39425	2.9716	0.80033	0.99914	0.0029626	0.0063478
Tnfsf15	8	0.39387	3.4159	0.80033	0.99914	0.00063577	0.0021286
Mybphl	8	0.39373	2.8275	0.80033	0.99914	0.0046907	0.0088512
Fam234a	8	0.39229	3.2311	0.79784	0.99914	0.0012333	0.0032652
Igsf1	8	0.39196	3.7082	0.797	0.99914	0.00020876	0.0012064
Ccdc103	8	0.39154	3.0565	0.79534	0.99914	0.0022395	0.0051274
Gnpat	8	0.39149	2.2574	0.79534	0.99914	0.023986	0.032512
Sorl1	8	0.3912	2.4908	0.79534	0.99914	0.012747	0.019394
Itfg2	8	0.39119	3.6235	0.79534	0.99914	0.00029062	0.0014085
Mr1	8	0.39101	2.3588	0.79534	0.99914	0.018335	0.02602
Hepacam	8	0.39087	4.4452	0.79534	0.99914	8.7827e-06	0.00027581
Itgb1	8	0.39066	2.773	0.79534	0.99914	0.0055548	0.010132
Calcr	8	0.39051	2.7894	0.79534	0.99914	0.0052806	0.0096938
Col6a5	8	0.39024	2.7318	0.79534	0.99914	0.0062991	0.011069
Notch2	8	0.38997	2.7907	0.79534	0.99914	0.0052591	0.0096807
Tcta	8	0.38887	1.6295	0.79118	0.99914	0.10321	0.11975
Cldn3	5	0.38853	2.7982	0.87354	0.99914	0.0051383	0.0094873
Gprc5b	8	0.38788	2.6903	0.78869	0.99914	0.0071392	0.012155
Adgrf1	8	0.38781	3.386	0.78869	0.99914	0.00070909	0.0022668
Clec1a	8	0.38658	2.7201	0.78453	0.99914	0.0065254	0.011413
Robo1	8	0.38655	2.9387	0.78453	0.99914	0.0032962	0.0069022
C1qtnf5	8	0.38538	3.5753	0.77953	0.99914	0.0003498	0.0015434
Relb	8	0.38438	2.4496	0.77621	0.99914	0.0143	0.021194
Car2	8	0.38437	2.2657	0.77621	0.99914	0.023469	0.031912
Npffr1	8	0.38381	2.9747	0.77371	0.99914	0.002933	0.0063181
Taar6	7	0.38329	2.7129	0.78536	0.99914	0.0066691	0.011601
Sema3c	8	0.38288	3.1539	0.77288	0.99914	0.0016108	0.0039758
Islr	8	0.38246	3.3042	0.77205	0.99914	0.00095234	0.002732
Pcdha10	8	0.38236	2.9922	0.77121	0.99914	0.0027695	0.0060416
Nmur2	8	0.38215	2.9628	0.77121	0.99914	0.0030485	0.0064739
F2rl1	8	0.38179	3.184	0.76872	0.99914	0.0014526	0.0037229
Fgfr2	12	0.38097	4.1077	0.67471	0.99914	3.9956e-05	0.0005857
Gpr62	8	0.38004	3.02	0.76539	0.99914	0.0025276	0.0056263
Cd300lg	8	0.37989	2.8841	0.76539	0.99914	0.0039256	0.0077354
Alox12b	8	0.37972	1.7605	0.76373	0.99914	0.078326	0.092848
Trim2	8	0.37941	3.0283	0.76373	0.99914	0.0024592	0.0055252
Ildr1	8	0.37918	2.7479	0.76373	0.99914	0.0059975	0.01068
Ffar1	8	0.37915	3.2985	0.76373	0.99914	0.00097216	0.0027468
Ptpn11	8	0.3785	3.4949	0.76206	0.99914	0.00047419	0.0018327
Angpt4	8	0.37836	2.8735	0.76206	0.99914	0.004059	0.0079462
Pdgfc	8	0.37753	2.7298	0.7604	0.99914	0.0063379	0.011121
Itga4	8	0.37646	2.5766	0.75874	0.99914	0.0099772	0.015969
Lingo1	8	0.3758	3.4145	0.75874	0.99914	0.00063894	0.0021286
Igf2r	8	0.375	2.9957	0.75541	0.99914	0.002738	0.0060167
Il13ra2	8	0.37482	2.5432	0.75541	0.99914	0.010983	0.017258
Ildr2	8	0.37481	2.8492	0.75541	0.99914	0.0043829	0.0084292
Dscam	8	0.37467	3.2993	0.75374	0.99914	0.00096911	0.0027468
Card11	8	0.37388	1.5755	0.75125	0.99914	0.11514	0.13256
Cd93	8	0.37325	2.4398	0.74958	0.99914	0.014697	0.021619
Plxna1	8	0.37304	2.6921	0.74875	0.99914	0.0071004	0.012106
Adrb2	8	0.37178	2.4605	0.74626	0.99914	0.013873	0.020715
Ms4a2	8	0.37151	2.47	0.74459	0.99914	0.013513	0.020372
H2-Ab1	8	0.37066	3.0388	0.74376	0.99914	0.0023752	0.0053564
Cd160	8	0.36966	2.2347	0.74293	0.99914	0.025438	0.034093
Irgm2	6	0.36932	1.8526	0.78869	0.99914	0.063941	0.077011
Taar5	8	0.36929	2.7117	0.74293	0.99914	0.0066946	0.011621
Chrm3	8	0.36887	2.738	0.74293	0.99914	0.0061813	0.010894
Cubn	8	0.36763	2.9131	0.73794	0.99914	0.0035789	0.0072667
Izumo1	8	0.36713	2.912	0.7371	0.99914	0.0035917	0.0072681
Itga3	8	0.36697	3.3659	0.7371	0.99914	0.00076282	0.0023754
Iglon5	8	0.36689	3.353	0.7371	0.99914	0.00079939	0.0024449
Tnfrsf11a	8	0.36652	2.9621	0.7371	0.99914	0.0030556	0.0064776
Epha7	8	0.36533	2.8132	0.73544	0.99914	0.0049059	0.0091566
Enpp1	8	0.36526	2.8653	0.73544	0.99914	0.0041659	0.0080653
Gpr21	8	0.36466	2.9194	0.73378	0.99914	0.0035074	0.0071455
Ntsr2	8	0.36463	3.0677	0.73295	0.99914	0.0021573	0.0049676
Adgrg2	8	0.36398	3.0215	0.73128	0.99914	0.002515	0.0056086
Ikzf2	8	0.36365	2.3449	0.73045	0.99914	0.019033	0.026757
Cd109	8	0.36362	2.7642	0.73045	0.99914	0.0057069	0.010331
Gpr25	8	0.36218	3.7757	0.72629	0.99914	0.00015958	0.0010471
Tlr9	8	0.36193	2.0148	0.72546	0.99914	0.043921	0.055455
Bcl10	8	0.36118	2.1885	0.72546	0.99914	0.028633	0.038029
Tnfrsf13b	8	0.36105	2.8784	0.72546	0.99914	0.0039969	0.0078517
Igfn1	8	0.36083	2.5528	0.72546	0.99914	0.010686	0.016856
Lrrn1	8	0.36079	2.8665	0.72546	0.99914	0.0041499	0.0080585
Jam2	8	0.35907	2.8946	0.72213	0.99914	0.0037965	0.0075552
Gpr75	8	0.3588	3.3221	0.7213	0.99914	0.00089351	0.0026153
Socs3	8	0.35863	1.6978	0.71963	0.99914	0.089546	0.10525
Fcrl5	8	0.35757	1.5372	0.71381	0.99914	0.12424	0.14208
Gpr20	8	0.35712	3.4856	0.71048	0.99914	0.00049108	0.0018621
Cntn3	8	0.35672	2.9095	0.70965	0.99914	0.0036204	0.0073139
Dek	8	0.35646	3.4484	0.70882	0.99914	0.00056385	0.0020052
Lrit2	8	0.35592	2.25	0.70632	0.99914	0.024451	0.032951
Rhag	8	0.35541	2.7539	0.70549	0.99914	0.0058892	0.010565
Vsig8	8	0.35513	2.7402	0.70549	0.99914	0.0061409	0.010855
S100a3	8	0.3545	1.6611	0.70466	0.99914	0.096685	0.11294
Adam8	8	0.35442	2.5512	0.70383	0.99914	0.010736	0.016913
Tyrobp	8	0.35413	3.3176	0.70133	0.99914	0.00090798	0.002649
AU040320	8	0.35409	3.5549	0.70133	0.99914	0.00037812	0.0016056
Igsf9	8	0.35407	2.8323	0.70133	0.99914	0.0046217	0.0087992
Sema4d	8	0.35311	2.6752	0.7005	0.99914	0.0074688	0.012573
Fgfrl1	8	0.353	2.6688	0.69967	0.99914	0.0076125	0.012762
Cdon	8	0.35275	2.929	0.69884	0.99914	0.0034006	0.0070353
Chuk	8	0.35203	2.1548	0.698	0.99914	0.031174	0.040818
Rxfp1	8	0.35131	2.8439	0.69717	0.99914	0.004457	0.0085172
Dpp4	8	0.35055	2.6984	0.69551	0.99914	0.0069668	0.01198
Ghrhr	8	0.34971	3.1261	0.69301	0.99914	0.0017714	0.0042247
Cd5	8	0.34941	2.4247	0.69218	0.99914	0.01532	0.022347
Amigo3	8	0.34921	2.7555	0.69218	0.99914	0.0058608	0.01053
Cadm3	8	0.34903	2.4645	0.69135	0.99914	0.013721	0.02059
Jam3	8	0.34899	2.6492	0.69052	0.99914	0.0080677	0.013413
Gpr182	8	0.34772	3.3221	0.68636	0.99914	0.00089346	0.0026153
Ncam1	8	0.34608	2.3973	0.68136	0.99914	0.016519	0.023865
Cd34	8	0.34599	2.8016	0.68136	0.99914	0.0050853	0.0094183
Itgb8	8	0.34491	3.1563	0.6772	0.99914	0.001598	0.0039605
Pla2r1	8	0.34466	3.0247	0.6772	0.99914	0.0024886	0.0055703
Tlr5	8	0.344	2.5726	0.67554	0.99914	0.010095	0.016114
Tnfsf13b	8	0.34365	3.1383	0.67554	0.99914	0.001699	0.0041341
Cd84	8	0.34341	2.1728	0.67554	0.99914	0.029796	0.039313
Ptprj	8	0.34291	2.8305	0.67471	0.99914	0.0046474	0.0088109
Ermap	9	0.34271	2.8308	0.64476	0.99914	0.0046429	0.0088109
Glp2r	8	0.34229	3.781	0.67471	0.99914	0.00015621	0.0010374
C5ar1	8	0.34217	3.1624	0.67471	0.99914	0.0015646	0.0039098
Lrp1	8	0.34156	2.6946	0.67221	0.99914	0.0070479	0.012051
Acan	8	0.34124	3.133	0.67221	0.99914	0.0017303	0.0041597
Nfat5	8	0.34112	1.843	0.67221	0.99914	0.065334	0.078531
Epcam	8	0.34005	3.4644	0.67055	0.99914	0.00053137	0.0019355
Amica1	8	0.33778	2.8193	0.66473	0.99914	0.0048128	0.0090307
Gpr157	8	0.33614	2.0975	0.66057	0.99914	0.035951	0.04607
Ccdc6	8	0.33601	3.5062	0.66057	0.99914	0.00045457	0.0017974
Ncan	8	0.33593	2.912	0.66057	0.99914	0.0035915	0.0072681
Cd72	8	0.33563	2.6625	0.6589	0.99914	0.0077564	0.012967
Sema4b	8	0.3353	2.3726	0.65807	0.99914	0.017664	0.025277
Hrh1	8	0.33462	2.3475	0.65474	0.99914	0.0189	0.026664
Milr1	7	0.33452	2.4625	0.67304	0.99914	0.013797	0.020652
Neo1	8	0.33428	2.76	0.65474	0.99914	0.0057806	0.010433
Btn1a1	8	0.33402	2.9049	0.65474	0.99914	0.0036734	0.0073961
Itga8	8	0.33159	2.2986	0.64975	0.99914	0.021529	0.029779
Gp5	8	0.3313	2.9173	0.64975	0.99914	0.0035307	0.0071809
Adamtsl3	8	0.33057	2.8842	0.64892	0.99914	0.0039244	0.0077354
Tmem192	8	0.32959	2.5963	0.64725	0.99914	0.0094245	0.015226
Lrig1	8	0.32941	1.8398	0.64642	0.99914	0.065805	0.079018
Tmigd1	8	0.32882	3.1639	0.64559	0.99914	0.0015568	0.0038984
BC051142	8	0.3288	2.1714	0.64559	0.99914	0.029901	0.039332
Cdh5	8	0.32867	2.6463	0.64393	0.99914	0.0081372	0.013481
Lrrc19	8	0.32837	2.9298	0.64393	0.99914	0.0033916	0.0070289
Gpr176	8	0.32805	2.346	0.64226	0.99914	0.018976	0.026721
Lpar1	8	0.3279	2.8319	0.64143	0.99914	0.0046265	0.0087992
Mrc1	8	0.32786	2.4367	0.64143	0.99914	0.014822	0.021726
Cd8b1	8	0.32784	2.0957	0.64143	0.99914	0.036107	0.04622
Slc20a1	8	0.32762	2.7712	0.64143	0.99914	0.0055852	0.010172
Anpep	8	0.32741	3.1421	0.6406	0.99914	0.0016772	0.0040893
Gpr153	8	0.32734	2.5272	0.63977	0.99914	0.011497	0.017901
Itgb3	8	0.32711	2.2533	0.63727	0.99914	0.024241	0.032776
Ms4a1	8	0.32703	2.5107	0.63727	0.99914	0.012049	0.018497
Ugt1a7c	6	0.32686	2.0299	0.68386	0.99914	0.042367	0.053661
Ctsd	8	0.32608	1.9062	0.63478	0.99914	0.056625	0.06917
Pik3cg	8	0.32507	2.1272	0.63145	0.99914	0.033407	0.043271
Igsf3	8	0.32439	2.0136	0.62812	0.99914	0.044048	0.055557
S1pr4	8	0.32364	3.1491	0.62812	0.99914	0.0016376	0.004009
Dner	8	0.3236	2.5974	0.62812	0.99914	0.009392	0.015215
Cd274	8	0.32253	3.0509	0.62313	0.99914	0.0022819	0.0051948
Ccrl2	8	0.32246	2.0321	0.62313	0.99914	0.042146	0.053494
Cadm4	8	0.32226	3.0824	0.6223	0.99914	0.0020531	0.0047825
Gpa33	8	0.32167	2.516	0.62146	0.99914	0.011868	0.018289
Cd6	8	0.32141	1.7972	0.6198	0.99914	0.072308	0.08631
Raf1	8	0.32022	1.5201	0.61564	0.99914	0.12849	0.14584
Lax1	8	0.31968	2.9534	0.61481	0.99914	0.0031428	0.0066275
Taar9	8	0.31944	2.6754	0.61481	0.99914	0.0074632	0.012573
Crlf2	8	0.31935	2.6461	0.61481	0.99914	0.0081423	0.013481
Lgr6	8	0.31918	2.5828	0.61398	0.99914	0.0097998	0.015747
Vsig1	8	0.31916	2.3839	0.61398	0.99914	0.01713	0.02463
S1pr3	8	0.3184	2.7687	0.61148	0.99914	0.0056287	0.010235
Lingo4	8	0.31819	3.6647	0.61065	0.99914	0.00024762	0.0013229
Tnf	13	0.31814	2.2346	0.47671	0.99914	0.025442	0.034093
Timd4	8	0.31766	2.3328	0.60899	0.99914	0.019658	0.027475
Clec12a	8	0.31703	2.0833	0.60815	0.99914	0.037224	0.047548
Oprl1	8	0.31681	2.2766	0.60815	0.99914	0.022809	0.031084
Plcg1	8	0.31654	2.2028	0.60483	0.99914	0.027611	0.036712
Gpr6	8	0.31654	1.7767	0.60483	0.99914	0.075623	0.089999
Bsg	8	0.31641	2.3018	0.60399	0.99914	0.021346	0.029594
Grm6	8	0.31598	3.7842	0.60399	0.99914	0.00015422	0.0010374
Relt	8	0.31476	2.8186	0.6015	0.99914	0.0048234	0.0090307
Nrp2	8	0.31415	2.4884	0.60067	0.99914	0.012833	0.019501
Gpr132	8	0.31405	3.1344	0.60067	0.99914	0.0017222	0.0041545
Ceacam20	8	0.31359	2.2479	0.599	0.99914	0.024584	0.03309
Ccl1	8	0.31328	2.0513	0.59817	0.99914	0.040236	0.05121
Tnfsf18	8	0.31259	2.4595	0.59401	0.99914	0.013911	0.020746
Cntn2	8	0.31256	2.5975	0.59401	0.99914	0.0093918	0.015215
Nomo1	8	0.31225	2.3795	0.59235	0.99914	0.017338	0.024899
Hcar1	8	0.31203	2.9565	0.59151	0.99914	0.0031119	0.0065853
H2-Aa	8	0.31014	3.2749	0.58486	0.99914	0.001057	0.0029206
Pik3cb	8	0.30996	1.6402	0.58486	0.99914	0.10097	0.11737
Zfpm1	8	0.30969	1.8586	0.58486	0.99914	0.063086	0.076134
H2-DMa	8	0.30913	2.011	0.58319	0.99914	0.044326	0.05579
Mog	8	0.30796	2.492	0.5782	0.99914	0.012704	0.019354
Grm3	8	0.3075	2.3536	0.5782	0.99914	0.018594	0.026325
Igkc	8	0.30724	2.9798	0.57737	0.99914	0.0028848	0.0062478
Il23r	8	0.30643	2.7568	0.57571	0.99914	0.0058363	0.010502
Cd248	8	0.30603	2.7034	0.57488	0.99914	0.0068638	0.011851
Cd151	8	0.30586	2.6376	0.57488	0.99914	0.0083505	0.013787
Ptprk	8	0.30585	2.134	0.57488	0.99914	0.032845	0.042681
Cd96	8	0.30475	2.5571	0.57238	0.99914	0.010555	0.016672
Ppp3r2	5	0.30431	1.304	0.68303	0.99914	0.19224	0.21122
Cdkn1b	8	0.30331	1.3418	0.56656	0.99914	0.17965	0.1983
Celsr1	8	0.30217	2.7406	0.56323	0.99914	0.0061334	0.010855
Vamp5	8	0.30135	1.9121	0.56073	0.99914	0.055867	0.068523
Lpar3	8	0.29959	2.3578	0.55657	0.99914	0.018382	0.026055
A1bg	8	0.29956	2.5932	0.55657	0.99914	0.0095095	0.015322
Gpr61	8	0.2988	2.3377	0.55657	0.99914	0.019401	0.02718
Adgrg6	8	0.29871	3.2565	0.55491	0.99914	0.0011279	0.0030744
Lingo2	8	0.29866	3.4141	0.55491	0.99914	0.00063986	0.0021286
Cd163	8	0.29812	2.5658	0.55324	0.99914	0.010295	0.016346
Cd300e	8	0.29788	2.6003	0.55324	0.99914	0.0093145	0.015171
Evi2b	6	0.29764	2.5382	0.62313	0.99914	0.011142	0.017439
Itga11	8	0.29734	2.3426	0.55241	0.99914	0.019151	0.02687
Mrgprg	8	0.29607	2.4134	0.54908	0.99914	0.015806	0.022946
Il17ra	8	0.29562	2.2969	0.54825	0.99914	0.021624	0.029841
Map2k7	8	0.29559	1.4017	0.54825	0.99914	0.16101	0.1797
Mrgpre	8	0.29556	2.8709	0.54825	0.99914	0.0040927	0.0079731
Cd83	8	0.29544	1.8176	0.54825	0.99914	0.069123	0.082672
Trem2	8	0.2953	2.385	0.54825	0.99914	0.017077	0.024583
Cd79a	8	0.29484	3.2414	0.54742	0.99914	0.0011893	0.0031769
Celsr2	8	0.294	2.6407	0.54493	0.99914	0.0082734	0.013679
Hmcn1	8	0.29351	2.5197	0.54493	0.99914	0.011747	0.018172
Pdgfrl	8	0.29321	2.627	0.54493	0.99914	0.0086149	0.014146
Grm5	8	0.29314	2.4333	0.54493	0.99914	0.014963	0.02188
Thbd	8	0.29307	3.4927	0.54493	0.99914	0.0004781	0.0018383
Unc5b	8	0.29263	2.4475	0.54493	0.99914	0.014384	0.021292
Igfbpl1	8	0.29231	2.3592	0.54493	0.99914	0.018312	0.026018
Pdcd1lg2	8	0.29117	2.4008	0.53993	0.99914	0.016357	0.02366
Ebp	8	0.29031	2.8975	0.5391	0.99914	0.0037619	0.0075043
Cilp2	8	0.28969	2.6822	0.53744	0.99914	0.0073149	0.012419
Gpr150	8	0.28908	2.6941	0.53577	0.99914	0.0070589	0.012052
Hcrtr1	8	0.28867	1.9219	0.53577	0.99914	0.054624	0.067273
Ccr8	8	0.28762	2.4213	0.53494	0.99914	0.015467	0.022526
Irf4	8	0.28715	1.5466	0.53245	0.99914	0.12197	0.13989
Nek6	5	0.28508	1.4535	0.64892	0.99914	0.1461	0.16381
Vstm2a	8	0.28496	2.3905	0.52662	0.99914	0.016825	0.024278
Tbc1d22a	8	0.28362	1.8444	0.51913	0.99914	0.065121	0.078353
Vstm2l	8	0.28351	3.0022	0.51913	0.99914	0.0026804	0.0059115
Edar	8	0.28315	2.921	0.51747	0.99914	0.0034889	0.0071322
2610528J11Rik	8	0.28303	3.0774	0.51747	0.99914	0.002088	0.0048451
Ap2s1	8	0.28231	2.8455	0.51581	0.99914	0.0044346	0.0085133
Tlr3	8	0.28223	2.9459	0.51498	0.99914	0.0032198	0.0067543
Gm5150	8	0.28209	2.5225	0.51498	0.99914	0.011653	0.018073
Scn1b	8	0.28188	2.2905	0.51414	0.99914	0.021993	0.030212
Acvr2a	8	0.28069	2.4703	0.51414	0.99914	0.013502	0.020372
Tnfsf9	8	0.28023	2.8046	0.51248	0.99914	0.0050373	0.0093583
Ccr1	6	0.27985	2.4016	0.58153	0.99914	0.016324	0.02364
Itga1	8	0.27978	2.5757	0.51165	0.99914	0.010004	0.015991
Nfasc	8	0.27902	2.6736	0.50998	0.99914	0.0075052	0.012617
Lrrc4	8	0.2748	2.6614	0.49917	0.99914	0.007782	0.012992
Mpl	8	0.27422	2.3055	0.49667	0.99914	0.02114	0.029398
Antxr1	8	0.27414	2.225	0.49667	0.99914	0.026078	0.034868
Sema4g	8	0.2741	2.9205	0.49667	0.99914	0.003495	0.0071323
Notch3	8	0.27402	2.4607	0.49584	0.99914	0.013868	0.020715
Sema3d	8	0.27402	2.6042	0.49584	0.99914	0.0092087	0.015039
Icos	8	0.27298	2.362	0.49334	0.99914	0.018174	0.025883
Igfbp7	8	0.27279	2.7407	0.49334	0.99914	0.0061316	0.010855
Scn2b	8	0.27251	2.6063	0.49251	0.99914	0.0091524	0.014968
Azgp1	8	0.27248	2.1306	0.49251	0.99914	0.033122	0.042948
Orai3	8	0.26948	1.6494	0.48669	0.99914	0.099062	0.11538
Vstm4	8	0.26899	2.1584	0.48419	0.99914	0.030898	0.040545
Xpr1	8	0.2685	2.5824	0.48253	0.99914	0.0098121	0.015747
Pinlyp	8	0.26806	2.3657	0.4817	0.99914	0.017994	0.025657
Prkcq	8	0.2679	1.5312	0.4817	0.99914	0.12573	0.14338
Rabgap1l	8	0.26646	1.9205	0.47587	0.99914	0.05479	0.067409
Fam187b	6	0.26622	1.8872	0.55241	0.99914	0.059139	0.071876
Egf	8	0.26576	2.2788	0.47587	0.99914	0.022681	0.031005
Gm1123	8	0.26515	2.2243	0.47255	0.99914	0.026126	0.034893
Vstm5	8	0.26497	2.2923	0.47255	0.99914	0.02189	0.03014
Il27ra	8	0.26493	1.5221	0.47255	0.99914	0.12797	0.14553
Cr1l	8	0.26391	2.751	0.46922	0.99914	0.0059422	0.010621
F2r	8	0.26359	1.9073	0.46839	0.99914	0.056483	0.069137
Npy4r	8	0.26106	2.7114	0.46589	0.99914	0.0066999	0.011621
Lrfn5	8	0.26096	1.9509	0.46589	0.99914	0.051073	0.063353
Nlgn2	8	0.25987	2.233	0.46506	0.99914	0.025547	0.034196
Itga10	8	0.25912	2.5946	0.46506	0.99914	0.0094709	0.015281
Elf1	8	0.25883	1.2394	0.46423	0.99914	0.21519	0.23429
Plaur	8	0.25863	2.0055	0.46339	0.99914	0.044915	0.056472
Gypa	8	0.25843	2.1517	0.46339	0.99914	0.031419	0.040961
Efna3	8	0.25803	2.6599	0.46339	0.99914	0.0078163	0.013031
Nusap1	8	0.25784	1.5845	0.46339	0.99914	0.11307	0.1305
Grm1	8	0.25758	1.9551	0.46339	0.99914	0.050571	0.062796
Cdcp1	8	0.25483	2.0724	0.45674	0.99914	0.038229	0.048729
Scn4b	8	0.25429	2.1159	0.45424	0.99914	0.034357	0.044358
Il6ra	8	0.25302	2.3613	0.45175	0.99914	0.018213	0.025908
Mrgprd	8	0.253	2.7844	0.45175	0.99914	0.0053622	0.0098252
C1qa	8	0.25239	2.559	0.45092	0.99914	0.010497	0.016601
Lrp8	8	0.25169	2.1765	0.45008	0.99914	0.029519	0.039034
Bmi1	8	0.25136	1.2789	0.44925	0.99914	0.20092	0.21995
Cd53	8	0.24966	1.967	0.44426	0.99914	0.049184	0.0612
Igll1	8	0.24902	2.1222	0.44093	0.99914	0.033825	0.043765
Ctla4	16	0.24816	2.463	0.26872	0.99914	0.01378	0.020652
Bmpr1a	8	0.24727	2.8715	0.43677	0.99914	0.0040854	0.0079719
Vpreb3	8	0.24725	2.1043	0.43677	0.99914	0.035356	0.045452
Tnfrsf13c	8	0.24494	2.6951	0.43428	0.99914	0.0070369	0.012051
C1qtnf9	8	0.24486	2.2996	0.43428	0.99914	0.021472	0.029734
Lair1	8	0.24465	2.5145	0.43428	0.99914	0.011919	0.018344
Tfrc	8	0.24453	2.7198	0.43428	0.99914	0.0065326	0.011413
Icam2	8	0.24321	1.3298	0.43261	0.99914	0.1836	0.20228
Lsamp	8	0.24306	2.0304	0.43178	0.99914	0.042318	0.053657
Tlr8	8	0.24213	2.0023	0.42762	0.99914	0.045256	0.056748
Cntn4	8	0.24181	1.7336	0.42679	0.99914	0.082995	0.0979
Dscaml1	8	0.24044	2.421	0.42346	0.99914	0.01548	0.022526
Crip3	8	0.2404	1.7917	0.42346	0.99914	0.073176	0.087259
Csf2rb	5	0.24021	1.8208	0.56822	0.99914	0.068633	0.082168
Papln	8	0.23993	2.703	0.42097	0.99914	0.0068718	0.011851
Il4ra	8	0.23976	1.8969	0.42097	0.99914	0.057844	0.070516
Nrp1	8	0.23943	2.1043	0.42013	0.99914	0.035352	0.045452
Iapp	8	0.23939	1.4768	0.42013	0.99914	0.13974	0.15727
Rcn1	8	0.23938	1.3515	0.42013	0.99914	0.17655	0.19523
Adgrl3	8	0.23886	1.5172	0.41847	0.99914	0.12922	0.14653
Orai2	8	0.23878	1.5	0.41847	0.99914	0.13362	0.15124
Mybpc2	8	0.23745	2.6474	0.41514	0.99914	0.0081117	0.013467
Adgrg1	8	0.23744	2.4696	0.41514	0.99914	0.013525	0.020372
Cd47	8	0.23743	1.353	0.41514	0.99914	0.17607	0.19488
Gpr149	8	0.23716	2.6636	0.41514	0.99914	0.0077298	0.01294
Palld	8	0.23691	2.1713	0.41431	0.99914	0.029908	0.039332
Sell	8	0.23687	2.2912	0.41431	0.99914	0.021953	0.030191
Sema3f	8	0.23678	2.279	0.41431	0.99914	0.022666	0.031005
Tkt	8	0.2363	2.5817	0.41431	0.99914	0.0098314	0.015756
Sucnr1	8	0.23619	2.2974	0.41431	0.99914	0.021594	0.029835
Mcam	8	0.23591	2.1151	0.41348	0.99914	0.034424	0.044396
Gpr50	8	0.23587	2.518	0.41348	0.99914	0.011804	0.018225
Pofut2	8	0.23577	2.7998	0.41348	0.99914	0.0051132	0.0094555
Lrrc4b	8	0.23512	2.5177	0.41265	0.99914	0.011812	0.018225
Vtcn1	8	0.23439	2.2171	0.41265	0.99914	0.026617	0.03547
Madcam1	8	0.2341	2.1556	0.41181	0.99914	0.031117	0.040788
Cd300lb	8	0.23395	2.1532	0.41181	0.99914	0.031302	0.040941
Cadm1	8	0.23393	1.6554	0.41181	0.99914	0.097837	0.11406
Jak3	8	0.23353	0.93116	0.40932	0.99914	0.35177	0.36864
Nfkb1	8	0.23269	1.1625	0.40849	0.99914	0.24502	0.26414
Cd24a	8	0.23236	3.209	0.40765	0.99914	0.0013318	0.0034724
Pfn2	8	0.23186	1.1966	0.40682	0.99914	0.23148	0.24999
Il1rap	8	0.23104	2.1807	0.40599	0.99914	0.029207	0.038664
Il1rapl1	8	0.2303	2.3052	0.40516	0.99914	0.021156	0.029398
Adgra3	8	0.23001	2.5675	0.40349	0.99914	0.010243	0.016285
Cd63	8	0.22833	1.6316	0.40349	0.99914	0.10276	0.11934
Btnl9	8	0.22814	2.1723	0.40349	0.99914	0.029837	0.039324
Dpcr1	8	0.22792	1.7693	0.40349	0.99914	0.076851	0.09119
C1qc	8	0.22782	2.6776	0.40349	0.99914	0.0074141	0.012532
Fcer1g	8	0.22739	1.9047	0.40183	0.99914	0.056816	0.069333
Map2k4	8	0.22611	1.2195	0.40017	0.99914	0.22264	0.24153
Adgrv1	8	0.22587	2.1017	0.40017	0.99914	0.035578	0.04564
Lamp1	8	0.22527	1.9128	0.40017	0.99914	0.055772	0.068476
Speg	8	0.22464	1.7745	0.39933	0.99914	0.075973	0.090326
Cd177	8	0.22405	2.4529	0.39767	0.99914	0.014171	0.021028
Cxcr2	6	0.2231	1.53	0.46589	0.99914	0.12601	0.14343
Cd86	8	0.22238	1.9864	0.39434	0.99914	0.04699	0.058712
Mybpc3	8	0.22172	2.4161	0.39351	0.99914	0.015688	0.022802
Ggt1	8	0.22122	1.9398	0.39185	0.99914	0.052405	0.064805
Cd74	8	0.22042	1.9822	0.39185	0.99914	0.047461	0.059178
Chl1	8	0.21845	2.5644	0.38852	0.99914	0.010334	0.016388
Gucy1a3	8	0.21805	2.541	0.38769	0.99914	0.011053	0.017339
Gucy2e	8	0.21798	2.4353	0.38769	0.99914	0.014881	0.021787
Mill2	6	0.21759	1.9063	0.45341	0.99914	0.056607	0.06917
Sema4c	8	0.21693	1.9362	0.38686	0.99914	0.052845	0.065216
C130060K24Rik	8	0.21685	1.4965	0.38686	0.99914	0.13452	0.15182
Lrit3	8	0.21618	2.3674	0.38519	0.99914	0.017915	0.025574
Cxcr5	8	0.2146	1.966	0.38103	0.99914	0.049299	0.061279
Il3ra	8	0.21173	2.5625	0.37271	0.99914	0.010391	0.016456
Ikbkg	8	0.21171	1.1697	0.37271	0.99914	0.24212	0.26125
Btla	8	0.21161	1.5924	0.37271	0.99914	0.1113	0.12876
Kirrel3	8	0.20873	3.2691	0.36689	0.99914	0.001079	0.0029676
Il10rb	6	0.20719	2.0047	0.43344	0.99914	0.044995	0.056514
Cd3e	8	0.20712	1.4492	0.36522	0.99914	0.14727	0.16498
Plk4	8	0.20707	0.95738	0.36522	0.99914	0.33838	0.35584
Cd19	8	0.20697	1.9833	0.36522	0.99914	0.047339	0.059088
Cd82	8	0.20529	2.2469	0.36106	0.99914	0.024644	0.033134
Cntn1	8	0.20453	2.1121	0.35857	0.99914	0.034674	0.044671
Adgrl1	8	0.20425	1.5885	0.35857	0.99914	0.11217	0.12965
Gpr162	8	0.20376	2.4369	0.35857	0.99914	0.014812	0.021726
Efemp1	8	0.20341	1.8111	0.35774	0.99914	0.070126	0.083788
Svep1	8	0.20328	2.4767	0.35774	0.99914	0.013261	0.02005
Sema3e	8	0.20208	2.1846	0.35524	0.99914	0.028916	0.038321
Galm	8	0.20036	1.2299	0.35358	0.99914	0.21875	0.23774
Negr1	8	0.19893	2.0111	0.35108	0.99914	0.044314	0.05579
Slc22a17	8	0.19855	2.2771	0.35108	0.99914	0.022781	0.031081
Gpr142	8	0.19757	1.5843	0.34942	0.99914	0.11313	0.1305
Il18bp	8	0.19671	2.1035	0.34859	0.99914	0.035424	0.045491
Islr2	8	0.19591	1.8722	0.34526	0.99914	0.061173	0.074122
Cr2	8	0.19561	1.8616	0.34443	0.99914	0.062665	0.075778
Slamf6	8	0.19536	2.0246	0.34359	0.99914	0.042904	0.054284
Robo2	8	0.19505	1.5661	0.34359	0.99914	0.11733	0.13496
Smagp	5	0.19361	1.2933	0.46839	0.99914	0.1959	0.21465
Adgre1	8	0.19348	2.2573	0.34027	0.99914	0.023991	0.032512
Vimp	8	0.19337	2.152	0.33943	0.99914	0.0314	0.040961
Epha6	8	0.19335	2.334	0.33943	0.99914	0.019598	0.027423
Fzd6	8	0.19306	2.8445	0.3386	0.99914	0.0044479	0.0085133
Nphs1	8	0.19221	1.6622	0.3386	0.99914	0.096466	0.11279
Enpep	8	0.19053	1.8634	0.33777	0.99914	0.062412	0.075548
Boc	8	0.18983	2.0008	0.33694	0.99914	0.04541	0.056857
Cracr2a	8	0.1894	0.96692	0.33694	0.99914	0.33359	0.35111
Icam4	6	0.18914	1.7471	0.40682	0.99914	0.080616	0.095187
Ptprm	8	0.18883	1.8889	0.33527	0.99914	0.058899	0.071656
Rgr	8	0.18827	1.497	0.33195	0.99914	0.13439	0.15182
Rnd3	8	0.18782	0.99802	0.33028	0.99914	0.31827	0.33761
P2rx6	8	0.18733	1.5606	0.32945	0.99914	0.11863	0.13632
Gpr3	8	0.18703	1.3248	0.32945	0.99914	0.18522	0.20388
Sele	8	0.18562	1.6086	0.32529	0.99914	0.10771	0.12485
Il13ra1	8	0.18546	1.8592	0.32446	0.99914	0.062992	0.076097
Nectin1	8	0.18511	2.0221	0.32363	0.99914	0.043162	0.054554
Il2rg	6	0.18489	0.56159	0.401	0.99914	0.57439	0.58809
Sit1	8	0.18365	1.9364	0.32113	0.99914	0.052825	0.065216
Myom3	8	0.18188	1.3619	0.31947	0.99914	0.17323	0.19209
Itga7	8	0.18179	1.6558	0.31864	0.99914	0.097759	0.11406
Lat	8	0.18155	1.0778	0.31697	0.99914	0.28113	0.30144
Pik3cd	8	0.18075	1.2282	0.31614	0.99914	0.21936	0.23819
Fcer1a	8	0.17987	1.944	0.31531	0.99914	0.051898	0.06431
Ly9	8	0.17894	1.4433	0.31448	0.99914	0.14893	0.16668
H2-Eb2	7	0.1782	1.7545	0.3777	0.99914	0.079341	0.093959
Eng	8	0.17494	1.2497	0.30449	0.99914	0.21141	0.23039
Fndc3a	8	0.17428	1.3567	0.302	0.99914	0.17487	0.19372
Tnfrsf22	28	0.17415	2.782	0.037438	0.99914	0.0054017	0.0098826
F3	8	0.17401	1.5341	0.302	0.99914	0.12501	0.1427
Ngfr	8	0.17254	1.3111	0.30033	0.99914	0.18982	0.20875
Mrc2	8	0.17244	1.6768	0.30033	0.99914	0.09358	0.10974
Mdga1	8	0.17015	1.2132	0.29867	0.99914	0.22507	0.24394
Itgav	8	0.16924	1.0265	0.29617	0.99914	0.30467	0.32465
Alpk2	8	0.16918	1.5412	0.29617	0.99914	0.12328	0.14112
Jmjd6	8	0.16825	2.481	0.29035	0.99914	0.013103	0.019836
Vsig4	8	0.16822	1.2659	0.29035	0.99914	0.20554	0.22459
Prtg	8	0.16813	2.4658	0.28952	0.99914	0.013672	0.020543
Rxfp3	8	0.16624	2.2785	0.28453	0.99914	0.022699	0.031005
Ptprg	8	0.16579	1.6458	0.28369	0.99914	0.099815	0.11614
Lamp2	8	0.16423	2.5676	0.28286	0.99914	0.010239	0.016285
Tnfrsf4	8	0.16102	1.695	0.27704	0.99914	0.090085	0.10574
Tlr1	8	0.16071	1.5361	0.27621	0.99914	0.12452	0.14227
Tnfrsf1b	8	0.15913	1.4889	0.27537	0.99914	0.13652	0.15394
Gprc5d	8	0.15802	1.2498	0.27288	0.99914	0.21139	0.23039
Icam5	8	0.15792	0.8506	0.27288	0.99914	0.39499	0.41071
Bmpr1b	8	0.15662	1.1495	0.27038	0.99914	0.25036	0.26965
Fcamr	8	0.15504	1.3717	0.26955	0.99914	0.17016	0.18921
Mpz	8	0.15426	2.2226	0.26955	0.99914	0.026241	0.035008
Ncr1	8	0.15392	1.6693	0.26872	0.99914	0.09506	0.11137
Capzb	8	0.15359	0.93533	0.26872	0.99914	0.34962	0.36672
Tmem154	8	0.15358	2.6321	0.26872	0.99914	0.0084859	0.013973
Adam10	8	0.15306	1.5301	0.26789	0.99914	0.126	0.14343
Tapbp	8	0.15134	0.87078	0.26622	0.99914	0.38387	0.39984
Map3k7	8	0.15076	0.83812	0.26373	0.99914	0.40196	0.41724
Itga2b	8	0.15064	1.8552	0.2629	0.99914	0.063574	0.076645
Igsf5	8	0.14914	2.528	0.26123	0.99914	0.01147	0.017882
Mfi2	8	0.14797	1.3936	0.2579	0.99914	0.16343	0.18206
Nmur1	8	0.14765	1.7194	0.2579	0.99914	0.085533	0.1007
Il15ra	8	0.14697	1.4613	0.2579	0.99914	0.14392	0.16153
Adcyap1r1	8	0.14684	2.3688	0.25707	0.99914	0.017847	0.025508
Cd164	8	0.14593	1.6976	0.25707	0.99914	0.089577	0.10525
Nrg2	8	0.14566	1.3685	0.25541	0.99914	0.17115	0.19013
Selp	8	0.1444	1.2005	0.25374	0.99914	0.22995	0.24901
Chrna3	8	0.14429	1.1985	0.25374	0.99914	0.23074	0.24941
Bcam	8	0.14349	2.1464	0.25125	0.99914	0.03184	0.041464
Lrfn1	8	0.14274	1.7475	0.25125	0.99914	0.080555	0.095187
Tlr7	8	0.14228	0.86213	0.25042	0.99914	0.38861	0.40443
Trem1	8	0.14171	1.7698	0.24958	0.99914	0.076765	0.091178
Bub1	8	0.13948	0.71104	0.24626	0.99914	0.47706	0.49306
Adgrg3	8	0.13863	1.5216	0.24459	0.99914	0.12812	0.14555
Aatk	8	0.13646	1.2524	0.24459	0.99914	0.21043	0.22973
Glp1r	8	0.13637	1.4653	0.24459	0.99914	0.14283	0.1606
S1pr1	8	0.13501	2.0403	0.2421	0.99914	0.041325	0.052509
Btg2	8	0.13474	0.77932	0.24126	0.99914	0.43579	0.45118
Plxnd1	8	0.13404	1.3945	0.23877	0.99914	0.16315	0.18192
Gp1ba	8	0.1292	1.9778	0.23211	0.99914	0.047951	0.059727
Hfe	8	0.12852	1.3775	0.23211	0.99914	0.16835	0.18737
Gpr141	8	0.12647	0.8858	0.22962	0.99914	0.37573	0.39267
Grm2	8	0.12508	2.0511	0.22879	0.99914	0.04026	0.05121
Atp6ap2	8	0.12438	2.0763	0.22712	0.99914	0.037864	0.048315
Was	8	0.12408	0.61594	0.22629	0.99914	0.53794	0.55124
Tnfrsf21	8	0.12334	1.9414	0.22546	0.99914	0.052213	0.064635
Itsn2	8	0.12306	1.8851	0.22546	0.99914	0.05941	0.072133
Adam17	8	0.12265	1.4212	0.22546	0.99914	0.15526	0.17361
Fcgr3	7	0.12264	1.1102	0.27537	0.99914	0.26693	0.28698
Opn1mw	8	0.12243	1.5136	0.22463	0.99914	0.13012	0.14742
Tnc	8	0.12069	1.4625	0.22296	0.99914	0.1436	0.16132
Nedd1	8	0.11489	0.64274	0.21714	0.99914	0.5204	0.53509
Psen2	8	0.11473	0.98439	0.21714	0.99914	0.32492	0.3426
Lrrn2	8	0.11311	1.7249	0.21547	0.99914	0.08454	0.099625
Rxfp2	8	0.1124	1.7525	0.21464	0.99914	0.079691	0.09428
Igdcc4	8	0.11227	1.1996	0.21464	0.99914	0.2303	0.24917
Slc40a1	8	0.11129	1.295	0.21298	0.99914	0.19532	0.21421
Kirrel	8	0.11012	1.6675	0.21298	0.99914	0.095417	0.11168
Pigr	8	0.10835	1.0198	0.21048	0.99914	0.30782	0.32756
Sdk1	8	0.10713	0.99404	0.20799	0.99914	0.3202	0.33881
Gpr119	8	0.10427	1.0623	0.20549	0.99914	0.28811	0.30838
Notch1	8	0.10237	1.2372	0.203	0.99914	0.216	0.23496
Nfatc1	8	0.10234	0.67968	0.203	0.99914	0.49671	0.51204
Itgb7	8	0.099189	1.0008	0.19634	0.99914	0.31693	0.33652
Mpzl2	8	0.098645	1.1065	0.19634	0.99914	0.26851	0.28842
Ldlr	8	0.098157	1.576	0.19634	0.99914	0.11502	0.13256
Rtel1	8	0.09703	1.368	0.19634	0.99914	0.17131	0.19013
Tnfsf12	14	0.092376	1.7785	0.083195	0.99914	0.075329	0.089738
Calcrl	8	0.091974	1.5542	0.19135	0.99914	0.12013	0.13792
Ddb2	8	0.090652	0.63864	0.19052	0.99914	0.52306	0.53737
Il10ra	8	0.088324	0.84611	0.18802	0.99914	0.39749	0.41295
Myom1	8	0.087756	1.4871	0.18802	0.99914	0.13699	0.15432
Gpr19	8	0.087331	0.99752	0.18802	0.99914	0.31851	0.33761
Ccr3	8	0.087277	0.92713	0.18802	0.99914	0.35386	0.37018
Unc5c	8	0.082294	1.0672	0.1822	0.99914	0.28586	0.30625
Treml4	8	0.079956	1.4972	0.17804	0.99914	0.13433	0.15182
Sdc1	8	0.078078	1.2737	0.17637	0.99914	0.20277	0.22178
Ptpn6	8	0.076868	1.402	0.17471	0.99914	0.16092	0.1797
Atp1b3	8	0.074729	1.1432	0.17388	0.99914	0.25296	0.27221
Ccr5	5	0.07439	0.99116	0.28952	0.99914	0.32161	0.33999
Efnb3	8	0.072361	1.3409	0.16972	0.99914	0.17994	0.19843
Gpd2	8	0.071758	0.41478	0.16972	0.99914	0.6783	0.68978
Ager	8	0.070861	1.0812	0.16972	0.99914	0.2796	0.30008
Igsf6	8	0.069174	0.78388	0.16722	0.99914	0.43311	0.44879
Gpr63	8	0.06902	0.66029	0.16722	0.99914	0.50907	0.52434
Svs1	5	0.065277	0.8778	0.27704	0.99914	0.38005	0.3962
Icosl	8	0.06451	1.0509	0.16223	0.99914	0.29332	0.31367
Tnfrsf10b	8	0.060955	0.98599	0.15807	0.99914	0.32414	0.34206
Il31ra	8	0.060847	0.99472	0.15807	0.99914	0.31987	0.33875
Siglec1	8	0.06027	0.97603	0.15807	0.99914	0.32905	0.34664
Sigirr	8	0.060269	0.46545	0.15807	0.99914	0.64161	0.65413
Pcdh9	8	0.059945	1.0376	0.15807	0.99914	0.29943	0.31964
Cd320	8	0.058843	0.99037	0.15557	0.99914	0.32199	0.3401
Ace	8	0.058439	0.92866	0.15557	0.99914	0.35306	0.36967
Msr1	8	0.058182	0.5349	0.15557	0.99914	0.59272	0.60531
Nfam1	8	0.054305	0.62723	0.15141	0.99914	0.53051	0.54409
Sema3b	8	0.053565	0.49238	0.15058	0.99914	0.62245	0.63513
Tas2r135	8	0.05306	0.81516	0.14975	0.99914	0.41498	0.43037
Tap1	10	0.049163	0.31744	0.085691	0.99914	0.75091	0.76233
Cntn6	8	0.046232	0.64565	0.14559	0.99914	0.51851	0.5336
Tap2	8	0.042914	0.68285	0.14143	0.99914	0.4947	0.51041
Il2ra	8	0.040557	0.31925	0.14143	0.99914	0.74954	0.76157
Fyb	8	0.03382	0.22699	0.13311	0.99914	0.82043	0.8294
Itga6	8	0.033289	0.53669	0.13145	0.99914	0.59148	0.60456
Cd27	5	0.031026	0.31301	0.2371	0.99914	0.75427	0.76509
Gpr68	8	0.030079	0.31021	0.12646	0.99914	0.7564	0.7666
Pdcd4	8	0.029906	0.44051	0.12646	0.99914	0.65957	0.67186
Vipr2	8	0.029443	0.54704	0.12562	0.99914	0.58435	0.59778
Cntfr	8	0.027436	0.42796	0.12479	0.99914	0.66868	0.68057
Trim47	8	0.017817	0.076361	0.11647	0.99914	0.93913	0.94384
Marco	8	0.014417	0.2334	0.10899	0.99914	0.81545	0.82506
Vsir	8	0.013208	0.22405	0.10732	0.99914	0.82272	0.83101
Il2rb	8	0.012638	0.068401	0.10732	0.99914	0.94547	0.94942
Aoc2	8	0.011811	0.081977	0.10732	0.99914	0.93467	0.94014
Cxcr3	8	0.011134	0.20115	0.10649	0.99914	0.84058	0.84835
B2m	8	0.0097312	0.17908	0.10566	0.99914	0.85787	0.86507
Slc1a5	8	0.008848	0.15607	0.10483	0.99914	0.87598	0.88259
Adgrd1	8	0.005564	0.089874	0.10233	0.99914	0.92839	0.93461
Unc5d	8	0.0029883	0.048668	0.09817	0.99914	0.96118	0.96439
Il12rb1	8	-0.0015239	-0.025809	0.096506	0.99914	0.97941	0.98186
Stat3	8	-0.0016851	-0.0092541	0.095674	0.99914	0.99262	0.99427
Cpsf2	8	-0.037479	-0.25739	0.077371	0.99914	0.79688	0.80695
Ptafr	8	-0.040669	-0.69673	0.075707	0.99914	0.48597	0.50184
Npr2	8	-0.046505	-0.7309	0.069052	0.99914	0.46484	0.48084
Ddx50	8	-0.057563	-0.93777	0.0599	0.99914	0.34836	0.36602
Itgal	8	-0.064777	-0.9353	0.058236	0.99914	0.34963	0.36672
Wnk1	8	-0.12137	-0.88197	0.035774	0.99914	0.37779	0.39419
Atp5c1	8	-0.12348	-0.88527	0.035774	0.99914	0.37601	0.39267
Cap1	8	-0.12485	-0.63155	0.035774	0.99914	0.52768	0.54165
Rab14	8	-0.12942	-2.3787	0.034942	0.99914	0.017375	0.024922
Rasgrp1	8	-0.15239	-1.0196	0.02995	0.99914	0.30794	0.32756
Nr2c2	8	-0.15557	-1.2955	0.029118	0.99914	0.19513	0.2142
Ikbkb	8	-0.19615	-1.0279	0.021631	0.99914	0.30401	0.32424
Zap70	8	-0.20161	-1.5414	0.019967	0.99914	0.12322	0.14112
B4galnt1	8	-0.21486	-1.3475	0.017471	0.99914	0.17782	0.19645
Pfn1	8	-0.24692	-1.0403	0.0099834	0.99914	0.2982	0.31862
Rel	8	-0.25818	-1.0188	0.0074875	0.9	0.30828	0.32763
Rpa2	8	-0.33986	-2.8644	0.0041597	0.55556	0.0041779	0.0080737
Stat5b	5	-0.41588	-3.3989	0.014975	0.99914	0.00067648	0.0021917
Ect2	8	-0.42962	-3.9103	0.0016639	0.25	9.2201e-05	0.00087672
Rbm39	8	-0.56038	-4.8614	0	0	1.1653e-06	0.00017509
Jak1	8	-0.58471	-15.732	0	0	9.1341e-56	1.0979e-52
Lcp2	8	-0.63421	-6.8896	0	0	5.5934e-12	3.3616e-09
